# Supplementary material for: Risk prediction models of gestational diabetes mellitus before 16 gestational weeks
Source: BMC Pregnancy Childbirth. 2022 Dec 1;22:889. doi: 10.1186/s12884-022-05219-4 (PMC9714187; doi:10.1186/s12884-022-05219-4)
Supplement: Supplementary file 1 — Additional file 1. [file 12884_2022_5219_MOESM1_ESM.xls]

## Sheet: Basic model
Group(0: Normal; 1:GDM)	Age (year)	Nulliparous(0:No; 1: Yes)	Pre-pregnancy BMI (kg/m^2)	History of GDM (0:No; 1: Yes)	History of macrosomia (0:No; 1: Yes)	History of abnormal pregnancy (0:No; 1: Yes)	WBC (10^9/L)	NEUT (%)	RBC (10^12/L)	HGB (g/L)	HCT (%)	PLT (10^9/L)	MPV (fL)	ALT (U/L)	AST (U/L)	Creatinine (μmol/L)	FBG (mmol/L)	Uric acid (μmol/L)	PCOS (0:No; 1: Yes)	Family history of DM (0:No; 1: Yes)
0	27	1	26.03	0	0	0	9.34	79.9	4.28	132	36.4	292	10	11.6	11.9	55	4.28	255	0	0
0	32	1	17.7	0	0	0	7.45	72.8	4.65	101	30.9	293	10.7	15.1	15.2	44	3.56	285	0	0
0	30	1	21.1	0	0	0	11.5	73.1	3.32	110	32	309	9.3	12.2	15.3	42	4.63	243	0	0
0	28	1	18.8	0	0	0	9.45	73.4	3.74	109	33.8	278	10.7	5.7	10.8	42	4.42	226	0	0
0	32	1	19.2	0	0	0	7.99	73.8	3.67	114	34.3	227	9.6	14.2	15.2	52	4.12	180	0	0
0	28	1	16.6	0	0	0	9.22	76.4	4.16	115	34.6	202	11.4	9.8	15.4	47	4.15	191	0	0
0	28	1	21.63	0	0	0	13.46	83.2	3.43	117	34.6	233	9	17.2	17	48	3.83	285	0	0
0	32	1	23.4	0	0	0	10.7	76.5	3.92	124	36.6	178	10.6	7.5	12.9	45	3.95	208	0	0
0	26	1	20.6	0	0	0	9.42	79.3	4.05	126	37.8	290	9.2	17.6	21.3	51	3.94	228	0	0
0	28	1	20	0	0	0	9.86	70.4	3.62	116	34.7	291	10.5	10.9	14.6	48	4.17	184	0	0
0	25	1	17.96	0	0	0	8.54	72.9	4.01	122	34.2	224	10.4	20.6	22.8	37	4.48	171	0	0
0	30	1	28.08	0	0	0	10.69	82.4	4.5	116	37	216	12	10.5	16.7	58	4.72	258	0	0
0	28	1	22.66	0	0	0	8.56	74.9	3.79	118	37.6	178	11.9	8.5	9.9	54	4.16	249	0	0
0	29	1	21.4	1	0	0	7.76	75.2	4.28	116	35.7	304	9.4	9.9	16.3	48	4.7	398	0	0
0	30	1	18.67	0	0	0	7.09	77.2	3.82	112	32.8	244	8.7	6.5	13.5	47	4.46	163	0	0
0	23	1	19.2	0	0	0	10.22	75.7	3.73	119	34.2	215	9.8	19.1	19.6	55	4.11	184	0	0
0	25	1	17.6	0	0	0	9.85	79.3	4.19	126	36.2	199	11.2	8.3	14	51	4.58	232	0	0
0	31	1	20.5	0	0	0	10.15	74.9	4.05	120	35.3	229	10.2	5.7	10.8	47	4.06	324	0	0
0	25	1	16.94	0	0	0	8.08	76.3	4.13	113	32.9	244	11.5	14.6	6.4	50	3.66	215	0	0
0	25	1	15.94	0	0	0	6.78	57.4	4.47	135	38.2	243	9	12.5	16.4	49	4.22	177	0	0
0	33	1	18.5	0	0	0	10.79	79.3	3.99	81	25.4	312	9.1	19.2	18.4	47	3.66	263	0	0
0	32	1	20.03	0	0	0	9.67	81.6	4.86	106	32.8	297	10.9	5.1	13.5	45	4.91	234	0	0
0	31	1	21.9	0	0	0	7.94	73.1	3.9	118	34.5	276	9.7	6.3	8.3	52	5.08	295	0	0
0	27	1	19.1	0	0	0	10.45	71.9	3.98	125	37.3	190	10.2	9.8	20.3	51	4.11	337	0	0
0	29	1	19.47	0	0	0	6.72	69	3.51	107	31.9	230	9.7	17.7	17.2	41	4.25	245	0	0
0	20	1	18.2	0	0	0	9.27	69.5	4.17	128	38.3	388	9.4	7.4	12.7	53	4.37	251	0	0
0	25	1	21	0	0	0	8.21	71.2	3.87	115	32.6	206	10.1	4.3	12.2	53	4.48	238	0	0
0	32	1	21.4	0	0	0	10.22	67.1	3.68	116	34.1	234	10.2	30.5	22	49	4.28	270	0	0
0	26	1	21.1	0	0	0	7.9	74.5	3.86	109	31.6	247	10.9	7	13.5	49	4.21	266	0	0
0	29	1	23.2	0	0	0	10.1	81.3	4.09	125	35.8	191	12.3	5.3	8.8	51	4.33	181	0	0
0	29	1	20.1	0	0	0	7.99	69.2	4.05	117	36.2	266	9.3	6.6	10.9	46	4.5	213	0	0
0	29	1	22.7	0	0	0	10.13	72.4	3.3	99	28.9	253	9.9	9.5	12.7	55	4.51	461	0	0
0	25	1	19.22	0	0	0	12.39	80.3	3.85	126	37.5	323	9.5	10.3	13.7	51	4.18	355	0	0
0	21	1	18.4	0	0	0	8.71	71.8	4.15	105	33	334	9.5	4.7	14.1	51	4.74	261	0	0
0	31	1	22.27	0	0	0	7.83	72.8	4.3	143	41.7	246	9	17.2	18.4	50	4.43	312	0	0
0	31	1	19.7	0	0	0	8.93	76.1	4.34	124	37.2	141	11.1	43	26.3	58	3.94	229	0	0
0	32	1	20.7	0	0	0	6.46	67.9	3.89	118	36.4	133	11.8	10.3	16	58	4.13	439	0	0
0	30	1	19.47	0	0	0	10.09	70.4	4.46	128	37.9	269	9.7	20.7	16.4	46	4.13	206	0	0
0	30	1	18.55	0	0	0	8.39	81.2	3.27	104	30.9	179	10.3	9.7	13.2	36	4.02	415	0	0
0	27	1	26.49	0	0	0	10.05	77.2	4.26	124	36.6	232	11.1	7.6	12.1	54	4.34	372	0	0
0	32	1	17.9	0	0	1	7.24	67.2	3.27	111	32.5	224	10	28.4	22.1	43	4.34	162	0	0
0	24	1	18.73	0	0	0	10.75	72	3.45	104	30.2	251	10.8	14.5	14	39	4.26	191	0	0
0	24	1	17.99	0	0	0	8.62	71.4	4.4	130	37.4	239	9.8	8.4	12.5	56	4.28	254	0	0
0	28	1	16.52	0	0	0	10.4	71.5	4.06	127	37.9	272	10.3	36.2	29.2	46	4.14	189	0	0
0	30	1	18.31	0	0	0	10.18	73.4	3.68	106	32	317	9.4	6.4	8.1	58	4.31	191	0	0
0	22	1	17.63	0	0	0	10.55	79.2	4.66	102	31.1	264	11.7	27.3	30.9	62	3.92	312	0	0
0	29	1	21.6	0	0	0	8.82	79.3	4.66	102	33.2	329	12.5	7.8	10.9	51	4.22	267	0	0
0	31	1	21.5	0	0	0	7.64	65.9	4.35	124	35.7	286	11	5.5	11.5	52	4.47	409	0	0
0	31	1	22.83	1	0	0	8.79	65.4	4.16	127	37.6	249	8.9	8.7	7.2	53	4.07	282	0	0
0	24	1	18.6	0	0	0	7.31	81.2	3.83	118	35.3	153	13.9	22.9	23.6	53	5.66	373	0	0
0	24	1	19.92	0	0	0	7.39	82.3	3.62	119	35.6	193	10.4	18.5	22.6	48	4.31	237	0	0
0	27	1	16.23	0	0	0	9.82	66.1	3.66	112	36	244	8.5	16	18.7	51	4.07	227	0	0
0	31	1	22.2	0	0	0	10.72	78.5	3.7	115	35.6	286	10.8	22	22.6	48	4.45	244	0	0
0	30	1	18.9	0	0	0	9.39	78.3	5.05	112	35.9	326	9.5	8.4	16.2	54	4.27	308	0	0
0	27	1	18.55	0	0	0	7.23	67.1	4.03	124	36.2	216	9.2	19.5	19.8	56	4.4	249	0	0
0	29	1	14.8	0	0	0	8.98	78.3	4.05	121	35.3	268	9.8	24.2	25.6	51	4.13	254	0	0
0	26	1	15.6	0	0	0	7.86	73.1	3.66	109	32.7	174	10	3.6	9.1	48	4.18	258	0	0
0	27	1	20.02	0	0	0	11.21	76.9	3.9	121	35.2	262	10	17.7	17.4	51	3.75	325	0	0
0	30	1	20.32	0	0	1	9.66	79	4.24	131	36.7	194	11.9	7.6	11.2	57	4.85	293	0	0
0	34	1	20.4	0	0	0	8.76	72.6	3.96	119	34.6	230	9.3	5.3	13.8	43	4.11	142	0	0
0	31	1	19.72	0	0	0	9.51	75.6	3.81	107	33.4	252	9.7	6.2	13.6	46	4.19	301	0	0
0	29	1	23	0	0	0	8.37	65.2	4.38	124	38	393	8.6	13.6	12.9	40	4.82	195	0	0
0	31	1	29.75	0	0	0	8.67	75.6	3.58	108	32.2	241	9.9	8.7	8.6	48	3.93	391	0	0
0	27	1	20.51	0	0	0	10.98	73.1	3.74	122	33.3	288	10.3	15.2	21.1	71	4.04	366	0	0
0	21	1	27.7	0	0	0	12.41	75.2	4.44	128	37.1	342	10	8.6	12.4	52	4.09	351	0	0
0	29	1	19.4	0	0	0	9.24	67.5	4.41	147	33.3	212	9.9	20	20.3	52	3.98	346	0	0
0	27	1	19.1	0	0	0	10.45	71.9	3.98	125	37.3	190	10.2	9.8	20.3	51	4.77	337	0	0
0	29	1	17.27	0	0	0	5.22	74.1	3.88	114	32.8	172	10.3	7.6	13.1	41	4.35	137	0	0
0	22	1	17.5	0	0	0	9.97	80.7	3.93	123	35	248	10	10.2	13.6	38	4.84	290	0	0
0	30	1	18.55	0	0	0	9.79	71.5	3.84	116	32.6	264	11.6	10	12.8	53	4.52	260	1	0
0	31	1	20.6	0	0	0	6.21	68.1	3.96	148	34.7	222	11.2	11.6	21	52	4.54	205	0	0
0	20	1	22.89	0	0	0	8.07	71.2	4.25	118	35.5	135	12.2	6.8	14.2	40	4.32	356	0	0
0	33	1	20.02	0	0	0	8.03	78.2	4.15	121	37.5	141	13.5	9.4	12.3	49	3.98	170	0	0
0	26	1	22.9	0	0	0	11.99	80.7	3.66	114	33.7	233	9.6	19.7	19.4	56	4.36	305	0	0
0	29	1	21.09	0	0	0	7.98	76.3	3.69	104	30.4	232	10.5	12.5	13.8	44	3.99	288	0	0
0	28	1	20.78	0	0	0	9.72	71.7	4.06	124	36.4	313	9.2	22.8	14.9	52	3.95	184	0	0
0	28	1	21.2	0	0	1	6.75	65.5	3.34	106	34.1	209	10.6	7.8	16	51	4.87	237	0	0
0	29	1	20.88	0	0	0	5.41	68.7	3.76	115	34.7	271	9.7	8.2	15.1	62	4.55	393	0	0
0	34	1	25.3	0	0	0	10.19	72.2	3.79	113	33.2	232	11.1	14.6	10.2	37	4.22	232	0	0
0	26	1	19.4	0	0	0	11.13	67.8	4.21	130	36.5	256	10.3	7.5	12.7	51	4.08	292	0	0
0	29	1	34.05	0	0	0	10.88	71.1	4.36	118	36.5	302	9.5	7	9.2	45	4.06	289	1	1
0	24	1	25.3	0	0	0	6.26	74	3.78	111	32.6	242	11.2	5.9	10.8	47	3.75	271	0	0
0	32	1	20.7	0	0	0	8.55	74.6	4.25	128	37.9	174	10.1	16.2	17.1	45	3.9	178	0	0
0	28	1	21.6	0	0	0	7.73	68.2	4	118	36	274	10.1	7.4	11.6	49	4.46	247	0	0
0	25	1	20.4	0	0	0	13.87	75.4	4.44	134	39.3	317	9.2	16.5	18.9	46	4.48	308	0	0
0	30	1	21.53	0	0	0	9.97	76	3.86	121	34.6	234	10.6	22	26.7	52	3.77	334	0	0
0	32	1	23.4	0	0	0	10.61	72.9	4.22	128	36.1	229	9.8	7.8	10.1	39	3.79	243	0	0
0	27	1	22.3	0	0	0	10.18	76.7	4.1	128	39	223	10.5	6.5	10.1	50	4.82	225	0	0
0	24	1	18.83	0	0	0	9.56	77.6	3.74	110	33.7	163	10.9	7.3	13.2	52	4.31	139	0	0
0	22	1	18.7	0	0	0	11.89	78.3	4.13	104	32.9	289	11	6.2	13.1	36	3.44	263	0	0
0	32	1	20.2	0	0	0	8.82	75.7	3.46	99	29	250	11.5	15.9	19.2	56	4.34	255	0	0
0	28	1	20	0	0	0	9.86	70.4	3.62	116	34.7	291	10.5	10.9	14.6	48	6.08	184	0	0
0	28	1	17.62	0	0	0	11.61	80.5	3.59	115	35.6	188	10.6	13.4	15.9	48	4.79	270	0	0
0	26	1	19.8	0	0	0	8.3	72.6	3.33	105	32.4	240	9.5	25	20.5	55	4.22	236	0	0
0	23	1	21.5	0	0	0	10.98	70.1	3.73	114	33.3	269	9.2	24.6	19.9	55	4.08	257	0	0
0	24	1	22.3	0	0	0	8.59	69.1	4.23	131	39.2	172	9.3	10.7	14.5	51	5.6	212	0	0
0	31	1	20.9	0	0	0	7.19	80	4.41	99	33	228	10.7	9.1	13.8	43	4.06	174	0	0
0	28	1	22	0	0	0	9.34	77.5	4.3	129	37.4	235	10.1	5.7	11.5	49	4.35	299	0	0
0	33	1	20.03	0	0	0	7.22	65.6	4.27	127	36.4	240	9.5	19.4	26.8	44	4.32	248	0	0
0	26	1	23.71	0	0	0	6.97	68.2	4.04	120	34.7	193	9.5	48.8	24.4	48	4.19	333	0	0
0	28	1	18.4	0	0	0	9.56	76.7	3.56	106	31.2	209	9.7	11.1	10.7	49	3.43	188	0	0
0	26	1	19.14	0	0	0	8.18	77.3	3.97	119	35.8	119	9.5	12.5	16.3	55	4.35	298	0	0
0	27	1	16	0	0	0	8.88	80.3	4	116	34.3	196	12.4	5.7	10.9	46	4.51	191	0	0
0	24	1	19.95	0	0	0	7.2	69.2	4.19	117	34.5	161	10.9	11.9	15.8	53	4.23	216	0	0
0	30	1	20.42	0	0	0	9.04	73.7	4.24	124	36.4	265	9.7	19.7	14.3	45	4.35	302	0	0
0	24	1	22.96	0	0	0	8.03	72	3.62	115	39.3	300	11.5	11.8	17.6	50	3.85	298	0	0
0	30	1	20.19	0	0	0	9.02	80.2	3.27	110	35	186	10.8	5.4	17.2	48	3.66	253	0	0
0	30	1	19.62	0	0	1	5.78	70.5	3.79	119	33.8	169	10.2	10.8	16.4	46	4.58	243	0	0
0	23	1	17.9	0	0	0	13.79	71.1	4	126	36.1	207	9.1	16.6	15.2	56	4.14	270	0	0
0	30	1	20	0	0	0	12.19	74.5	3.24	99	29	252	9.7	10	20.4	50	4.07	224	0	0
0	23	1	22	0	0	0	11.3	76.8	3.94	114	34.8	310	10.8	20.6	17.5	46	4.24	255	0	0
0	27	1	19.9	0	0	0	7.49	66	4.3	130	37.49	252	10.1	12.5	12.8	46	4.26	171	0	0
0	24	1	21.48	0	0	0	11.06	80.2	4.37	125	37.2	148	12.8	10.7	16	62	4.5	237	0	0
0	27	1	20.81	0	0	0	8	74	4.14	122	34.2	278	9.2	8.4	13.3	45	4.17	178	0	0
0	20	1	21.43	0	0	0	8.76	77.2	3.59	116	33	122	12	16.7	15.9	55	4.6	187	0	0
0	32	1	19.11	0	0	0	10.86	79.3	2.77	98	29.7	177	9.4	6.5	13	40	3.86	172	0	0
0	32	1	18.4	0	0	0	7.92	75.6	4.13	122	35.3	291	10.2	14	18	54	4.57	175	0	0
0	33	1	18.5	0	0	0	6.54	69.6	3.33	103	29.5	238	10.7	14.7	15.6	53	4.4	248	0	0
0	26	1	18.4	0	0	0	14.14	72.3	3.49	96	34.6	229	12.2	8.9	16.7	67	4.49	228	0	0
0	30	1	21.34	0	0	0	7.31	76.8	3.78	124	30.3	305	8.8	7.4	11	38	4.28	289	0	0
0	31	1	17.9	0	0	0	8.83	79.2	4.02	132	38.1	183	10.7	12.1	21.5	47	4.34	139	0	0
0	25	1	19.92	0	0	0	9.11	76.5	3.79	119	40.9	239	10	17.7	13.2	60	3.87	207	0	0
0	30	1	21.2	0	0	0	9.64	68.8	4.49	129	36.7	249	10.7	22.8	22.2	57	4.12	213	0	0
0	30	1	22.04	0	0	0	8.32	75.3	3.98	120	34.7	346	8.9	14.1	17.6	52	4.15	268	1	0
0	28	1	18.83	0	0	0	12.59	76.5	3.95	103	34.1	199	11.2	6.5	13.1	49	3.91	200	0	0
0	33	1	21.56	0	0	0	7.34	65.9	3.6	116	33.9	190	10.4	24.3	23.6	66	4.02	338	0	0
0	30	1	23.4	0	0	1	9.38	72.02	4.19	131	38.4	324	9.6	7.9	10.1	41	4.55	308	0	0
0	26	1	17.97	0	0	0	12.11	79.6	3.57	115	32.9	210	12	6.4	13	56	4.22	394	0	0
0	29	1	20.3	0	0	0	13.71	81	5.46	110	34	256	10	9.3	11.6	49	4.14	346	0	0
0	27	1	18.1	0	0	0	11.49	79.4	3.22	102	35	222	9.6	21.4	15.4	43	4.61	232	0	0
0	30	1	22.9	0	0	0	8.6	77.8	3.46	111	39.7	235	10.3	9.2	13.9	43	4.38	202	0	0
0	34	1	22.46	0	0	0	10.51	73.7	4.08	129	29.1	336	9.6	6.8	9.7	40	4.5	255	0	0
0	28	1	19.23	0	0	0	8.15	75.4	3.99	121	35.7	203	10.4	18.1	26.7	45	4.29	191	0	0
0	28	1	21	0	0	0	7.42	74.7	3.79	114	33.5	233	9.4	42.1	29.8	44	3.99	202	0	0
0	29	1	17.9	0	0	0	9.48	75.4	3.97	119	35	330	9.4	28	17.1	41	4.41	195	0	0
0	35	1	21.5	0	0	0	13.06	79	4.68	145	42.1	102	13.1	9.2	16.5	41	4.35	193	0	0
0	27	1	18	0	0	0	13.54	84.4	3.29	110	31.4	202	11.4	22	13	42	4.43	240	0	0
0	30	1	21.6	0	0	0	9.45	67.4	3.43	111	31.7	216	10	8.3	12.7	49	4.5	199	0	0
0	31	1	19.15	0	0	0	5.16	72.5	3.96	118	39.8	113	8.8	10.4	14.9	48	4.42	171	0	0
0	33	1	22.18	0	0	0	8.98	73.2	3.81	112	31.7	199	10.3	6.6	14.3	52	4.33	193	0	0
0	31	1	20.6	0	0	0	8.35	74.4	4.31	123	35.1	217	9.9	5.5	16.7	60	4.24	268	0	0
0	27	1	16.5	0	0	0	10.43	72.6	4.34	113	31.2	285	9.3	5.3	16.7	49	4.28	295	0	0
0	24	1	22.9	0	0	0	8.67	75.8	3.71	119	29.1	208	10	7.9	11.5	51	4.54	332	0	0
0	31	1	18.8	0	0	0	8	76.1	3.88	118	31.5	208	10.5	8.6	10.8	60	4.75	256	0	0
0	23	1	17.63	0	0	0	8.52	67.5	3.37	111	30.8	188	11.7	8.2	17.9	46	4.59	251	0	0
0	30	1	20.31	0	0	0	9.66	79	4.24	131	36.7	194	11.9	7.6	11.2	57	4.75	293	0	0
0	26	1	17.7	0	0	0	5.31	59	4.54	134	32.6	297	8.7	10.2	11.5	51	3.63	261	0	0
0	24	1	21.41	0	0	0	11.91	76.1	4.45	130	37	244	10.4	11.4	14.3	45	4.49	188	0	0
0	29	1	19.97	0	0	0	8.39	68.2	3.58	112	30.8	284	9.1	13	16.3	64	4.45	204	0	0
0	28	1	18.6	0	0	0	8.59	68.3	4.12	125	35.8	289	9	19.8	18.6	55	4.57	289	0	0
0	31	1	20.08	0	0	0	9.4	79.1	4	112	32.7	222	10.7	8.7	13.2	62	4.33	295	0	0
0	34	1	20	0	0	0	10.83	78.3	3.82	110	32.5	178	12	11.5	16.1	55	4.2	170	0	0
0	31	1	21.6	0	0	0	9.73	79.9	3.93	113	33.3	206	10.1	10.4	15.3	46	4.66	235	0	0
0	28	1	26.8	0	0	0	10.66	77	4.31	131	40.2	347	9.6	8.8	29.6	49	4.41	348	0	0
0	27	1	20	0	0	0	9.81	78	3.71	121	33.7	226	10.6	19.4	15.8	50	3.94	163	0	0
0	33	1	19.63	0	0	0	11.05	79.3	3.75	121	34.8	193	10.8	9.1	10.7	46	4.71	340	0	0
0	32	1	23.7	0	0	0	10.19	76.3	3.83	112	41.3	267	9	8.4	13.7	48	4.39	205	0	0
0	32	1	20.32	1	0	0	9.53	69.1	4.07	133	37	203	8.7	6.4	12.5	55	4.97	240	0	0
0	24	1	19.5	0	0	0	10.23	64.3	3.94	121	33.9	273	9.1	16.2	18.6	64	4.06	256	0	0
0	27	1	17.99	1	0	0	13.25	81.9	3.68	117	35.2	267	10.2	12.3	15.3	44	4.63	250	0	0
0	31	1	19.5	0	0	0	10.97	77.8	2.88	96	29.1	193	10.8	6.7	23.4	41	4.26	260	0	0
0	31	1	20.93	0	0	0	12.15	73.5	3.22	111	34.6	178	10	9.5	13.4	66	4.54	261	0	0
0	27	1	20.4	0	0	0	7.97	74.3	3.58	117	33.8	171	11.8	4.6	11.5	52	4.12	317	1	0
0	27	1	17.2	0	0	0	7.31	77.1	3.47	104	30.2	194	9.2	10.2	16.7	48	4.54	227	0	0
0	30	1	21.07	0	0	0	11.16	74.2	4.33	130	37.2	259	9.4	12.6	13.8	44	4.67	242	0	0
0	30	1	20.5	0	0	0	10.42	72.8	4.3	131	37.8	246	10.3	19	18.1	45	3.95	317	0	0
0	25	1	19.53	0	0	0	9.46	74.8	3.84	126	35.2	162	11.5	16.8	21	54	3.86	270	0	0
0	30	1	19.57	0	0	0	8.46	78.6	3.96	103	31.7	228	10.4	5.6	10.9	67	4.13	295	0	0
0	35	1	19.2	0	0	0	9.19	74.2	3.74	123	35.4	347	9.5	16.8	14.9	55	4.7	213	0	0
0	29	1	15	0	0	0	4.86	73.9	3.6	113	32.6	192	10.4	12.8	17.3	54	4.11	143	0	0
0	25	1	17.91	0	0	0	10.8	78.2	3.99	118	33.6	207	10.1	5.9	12	44	4.4	205	0	0
0	31	1	18	0	0	0	10.22	74.6	3.84	121	36.5	282	10	24.9	21.3	36	4.13	199	0	1
0	20	1	19.6	0	0	0	9.03	78.2	3.66	113	34	224	10.1	6.4	12.8	61	4.04	230	0	0
0	21	1	21.26	0	0	0	10.89	71.6	3.35	106	31.1	233	10	12.6	27.1	54	3.55	249	0	0
0	33	1	22.6	0	0	0	12.24	77.5	3.66	108	32.3	255	10.3	12.2	14.8	41	4.63	193	0	1
0	30	1	21.6	0	0	0	8.8	66.9	3.68	111	32.1	174	9.7	12.4	18.2	67	4.52	231	0	0
0	29	1	21.09	0	0	0	7.88	68	3.28	104	30	293	9.2	6.5	12	49	4.29	148	0	0
0	28	1	18.56	0	0	0	6.39	67.1	4.39	126	37.6	235	9.3	14.9	15.1	43	4.36	291	0	0
0	30	1	21.36	0	0	0	9.56	69.5	4.07	122	34.4	246	9.2	6.7	13.8	47	4.55	297	0	0
0	29	1	21.88	0	0	0	5.64	75.2	4	124	35.6	197	10.4	8.7	16.5	45	3.87	173	0	0
0	31	1	19.29	0	0	0	9.35	79.6	4.15	126	36.2	294	10.3	23.5	23	43	4.55	275	0	0
0	26	1	20.7	0	0	0	12.34	77.8	4.14	123	35.1	327	9.7	9	10.2	43	4.37	202	0	0
0	23	1	21.09	0	0	0	7.43	79.8	4.12	122	37.6	278	9.6	15.3	22	39	3.62	151	0	0
0	26	1	22.9	0	0	0	7.9	75.1	3.64	113	34.3	285	8.9	6.1	12	46	4	202	0	0
0	29	1	18.4	0	0	0	9.63	82.8	4.79	96	30	203	9.1	20.7	21.4	56	4.46	223	0	0
0	30	1	20.12	0	0	0	9.32	70.7	3.99	120	30.1	281	9.3	5.6	14	53	4.19	212	0	0
0	27	1	18.08	0	0	0	13.78	73.4	3.53	102	31	310	9.1	15.6	15.4	42	4.18	190	0	0
0	30	1	17.69	0	0	0	8.36	73	4.25	123	35.8	242	9.2	6.3	11.2	44	4.53	206	0	0
0	20	1	17.7	0	0	0	10.4	76.9	3.9	122	35.6	235	10.2	28.2	24.5	55	4.18	252	0	0
0	28	1	18.3	0	0	0	8.63	66.3	3.92	116	33.3	260	10.6	13.3	15.9	65	4.66	252	0	0
0	27	1	21.26	0	0	0	7.3	71.6	3.52	106	31.5	262	10.1	4.5	9	48	4.26	204	0	0
0	31	1	19.7	0	0	0	8.08	68.5	3.81	114	33.5	245	10.6	4.8	13.4	65	4.57	204	0	0
0	23	1	18.5	0	0	0	13.64	70.7	3.62	110	32.5	292	10.7	13.6	13.9	63	4.07	248	0	0
0	26	1	18.5	0	0	0	7.25	71.1	3.92	126	36.3	157	10.5	11.4	15.5	49	4.2	244	0	0
0	29	1	21	0	0	0	11.44	76.4	4.17	129	38	223	9.8	13.8	18.4	55	4.12	157	0	0
0	29	1	18.6	0	0	0	9.23	75.7	4.36	129	37.3	214	8.9	6.7	35	68	4.28	317	0	0
0	32	1	20.8	0	0	0	8.53	78.4	4.21	120	34.8	323	9.2	11.4	28.9	41	3.99	179	0	0
0	30	1	25.6	0	0	0	14.32	75.9	3.96	127	37.2	261	8.8	12.2	12.2	44	4.27	253	0	0
0	27	1	20	0	0	0	8.34	73	3.85	122	35.1	206	10	24.5	32.2	51	4.23	173	0	0
0	30	1	21.09	0	0	0	4.98	72.9	4.38	128	35.6	149	9.4	6	9.2	56	4.7	205	0	0
0	30	1	20.52	0	0	0	12.69	83.3	4.84	101	32.4	270	12.9	36.7	23.4	47	4.54	255	0	0
0	27	1	25.21	0	0	1	10.14	71.6	4.44	136	40.5	186	12.3	7.5	12.5	59	3.92	277	0	0
0	31	1	19.5	0	0	0	10.31	76.3	3.95	123	36.9	209	9.4	9.8	12.5	62	4.48	174	0	0
0	28	1	21.37	0	0	0	7.56	68.8	4.19	126	35.5	204	11.3	6.7	9.6	50	4.25	219	0	1
0	25	1	23.72	0	0	0	7.67	69	4.17	122	34.5	192	10.8	20.6	18	56	4.01	202	0	0
0	30	1	18.4	0	0	0	11.1	81.6	3.34	101	29.4	276	9.7	16.9	17.8	53	4.39	237	0	0
0	31	1	19.13	0	0	0	8.51	73.7	3.97	122	36.1	184	9.8	17.7	17.1	37	4.27	251	0	0
0	29	1	18.93	0	0	0	12.97	78.6	4.29	127	37.2	241	9.4	14.4	18.5	45	3.67	265	0	0
0	30	1	18.51	0	0	0	8.28	72.3	3.99	120	35	157	10.8	5.4	10.4	48	3.69	253	0	0
0	23	1	18.9	0	0	0	12.32	65.8	3.94	117	33.9	270	10.2	13.9	16.8	72	4.47	206	0	0
0	27	1	22.94	0	0	0	8.68	76.1	4.1	122	37.3	127	12.3	30.9	24.5	45	4.13	266	0	0
0	30	1	19.37	0	0	0	6.18	75.2	3.13	105	30.1	172	9.6	13.3	14.4	55	3.91	176	0	0
0	28	1	19.52	0	0	0	8.8	65.7	3.56	112	31.2	196	10.3	8.2	14.4	61	3.99	171	0	0
0	27	1	22.8	0	0	0	10.36	76.4	4.35	132	41.4	255	9.7	7.5	16.5	68	4.01	296	0	0
0	28	1	25.04	0	0	0	8.99	71.6	3.92	122	36.3	254	10.2	10.5	24.8	46	4.39	320	0	0
0	28	1	21.48	0	0	0	7.83	79	3.53	105	31.4	265	10.1	8.6	13	44	4.46	279	0	0
0	33	1	21.5	0	0	0	12.41	77.4	3.82	115	33.8	318	10.6	6.7	9.7	58	4.14	321	0	0
0	26	1	20.14	0	0	0	10.88	68.1	4.33	132	37.2	203	10.2	9.6	16.2	49	4.22	175	0	0
0	31	1	19.58	0	0	0	10.29	70.3	4.31	106	32.2	268	9.9	9.6	15.9	49	4.32	162	0	0
0	28	1	20.23	0	0	0	12.17	77.4	4.38	138	40	158	11.8	19.5	19.1	49	4.04	210	0	0
0	31	1	23.05	0	0	0	10.46	82.6	4.19	116	35.9	307	9.5	13.8	16.5	43	4.02	223	0	0
0	25	1	34.2	0	0	0	9.87	76.3	3.71	119	33.4	237	10.4	25.7	30.5	42	4.32	224	0	0
0	22	1	16.38	0	0	0	5.88	65.8	3.93	121	32.7	200	11.1	14	12.8	41	4.04	212	0	0
0	26	1	16.5	0	0	0	11.25	76.2	4.41	125	34.5	289	10.1	6.3	11.8	43	4.14	213	0	0
0	30	1	20.3	0	0	0	9.63	75.6	4.11	132	37.9	240	10.1	12.4	14.8	45	3.79	221	0	0
0	26	1	17.8	0	0	0	5.39	68	3.89	122	35.6	200	9.7	5.1	6.1	47	4.46	199	0	0
0	26	1	20.54	0	0	0	9.77	74.1	4.31	123	37.4	289	9.2	14.1	14.5	67	3.43	309	0	0
0	29	1	21.5	0	0	0	7.75	80.5	4.38	126	37.6	269	10.3	16.2	17.6	48	3.83	167	0	0
0	26	1	18.5	0	0	0	7.81	70.3	4.12	125	36.4	221	10.7	19.3	16	49	3.86	200	0	0
0	23	1	20.3	0	0	0	8.56	77.1	4.11	124	34.1	233	10.3	5.8	9.9	55	4.55	225	0	0
0	22	1	20.9	0	0	0	6.72	65.8	4.27	118	35.4	406	10.2	8.4	13.3	59	3.82	248	0	0
0	28	1	22.3	0	0	0	9.48	69.2	3.91	122	36.3	200	9.9	14.2	16.7	51	4.56	253	0	0
0	33	1	22.7	0	0	1	5.68	66.7	3.92	119	34.5	242	10.2	5.1	12.1	49	4.47	175	0	0
0	28	1	23.4	0	0	0	13.22	77.7	4.2	124	36.9	273	10.5	6	10.1	51	3.89	244	1	0
0	31	1	17.1	0	0	0	7.27	68.3	3.14	107	30.9	230	10.7	5.5	14.9	50	3.97	164	0	0
0	33	1	21.79	0	0	0	9.48	75.8	4.26	128	36.4	291	9.7	9.1	12.8	56	4.08	329	0	0
0	33	1	23.23	0	0	0	8.74	76.5	4.28	133	40.3	263	10.8	14.2	15	46	4.23	283	0	0
0	31	1	19.57	0	0	0	7.55	72.4	3.52	114	33.5	211	11	30	20.3	39	3.96	240	0	0
0	29	1	21.8	0	0	0	9.01	77.2	3.71	114	34.7	213	10.6	4.3	11.4	45	4.33	163	0	0
0	28	1	17.83	0	0	0	13.38	76.9	3.33	96	29	207	11.3	7.4	13.1	38	3.63	224	0	0
0	31	1	18.22	0	0	0	6.78	62.1	3.06	100	28.4	182	9.8	8	11.8	48	4.27	212	0	0
0	28	1	20	0	0	0	6.75	65.5	3.42	110	33	176	10.1	23.9	25.2	48	4.27	216	0	0
0	27	1	16.22	0	0	0	10.7	81.3	4.11	129	34.8	244	10.2	7.4	19.6	52	4.39	258	0	0
0	26	1	23.3	0	0	0	7.6	68.1	3.62	117	33.6	253	11	24	18.5	58	4.08	227	0	0
0	27	1	19.76	0	0	0	9.86	72.3	3.9	122	34.6	185	10.1	21.7	20	62	4.26	267	0	0
0	29	1	20.7	0	0	0	10.05	73.7	3.89	119	33.6	266	10	6.8	10.2	53	4.39	272	0	0
0	28	1	20.6	0	0	0	7.65	71.8	4.37	103	30.7	292	11.7	7.4	9.4	52	4.21	382	0	0
0	27	1	19.6	0	0	0	9.28	75.6	4.11	129	36.8	210	10.4	10.7	13	46	4.59	162	0	0
0	31	1	19.61	0	0	0	5.65	75.3	4.2	125	37.4	246	9.2	9.5	14.9	48	4.1	226	0	0
0	29	1	24.3	0	0	0	11.54	80.8	4.01	127	36.1	235	9.5	11.6	14.4	54	4.03	339	0	0
0	31	1	16.8	0	0	0	8.39	60.7	3.7	124	35.5	233	9.9	8.5	7.9	43	3.81	402	1	0
0	32	1	17.78	0	0	0	8.43	82	3.72	119	34.3	203	10.3	7.5	14.3	43	3.54	247	0	0
0	30	1	22.7	0	0	0	8.95	72.8	3.56	104	33.8	157	10.2	9.9	11.6	47	4.08	260	0	0
0	37	1	15.63	0	0	0	5.23	64	4.99	130	40.5	212	10.1	8.4	15.4	36	4.5	269	0	0
0	29	1	20.2	0	0	0	8.94	71.4	4.19	121	35.6	271	9.8	10.9	13.5	44	3.89	212	0	0
0	25	1	20.4	0	0	0	6.55	77.7	4.2	97	31.7	206	9.9	15.3	17.6	42	4.32	216	0	0
0	30	1	19.1	0	0	0	12.04	66.8	3.41	107	31.8	279	10.8	10	13.3	40	4.17	259	0	0
0	31	1	19.5	0	0	0	8.62	75.6	4.09	126	35.7	239	10.3	5.3	11.6	47	4.27	134	0	0
0	31	1	24.8	0	0	0	6.98	70.7	3.69	96	30.2	240	11.4	23.7	23.4	39	4.92	308	0	0
0	31	1	21.64	0	0	0	12.33	81.4	3.95	121	35.1	197	11.8	7.7	15.4	55	4.41	198	0	0
0	25	1	14.96	0	0	0	10.28	65	3.52	111	31.1	199	10.1	6.2	14.2	42	3.71	187	0	0
0	29	1	20.5	0	0	0	8.96	79.2	3.56	116	32.2	247	10.1	17.1	15.8	44	3.91	228	0	0
0	29	1	20.98	0	0	0	9.71	76.8	3.94	120	36.4	291	9.3	18.4	12.7	45	4.12	253	0	0
0	31	1	20	0	0	0	5.52	74.1	3.92	119	34.9	210	9	8.4	16.7	54	3.98	262	0	0
0	26	1	19.6	0	0	0	9.18	82.3	4.09	136	31.2	283	10.8	6.1	10.7	37	3.8	277	0	0
0	30	1	19.28	0	0	0	11.17	73.2	3.83	118	33.1	257	9.8	9.4	10.8	42	4.36	196	0	0
0	28	1	16.4	0	0	0	7.61	74.8	3.53	120	33	257	9.6	8.4	13.4	44	3.69	194	0	0
0	27	1	29.03	0	0	0	16.71	66.8	4.49	128	35.8	258	11.2	35.2	21.3	66	4.06	337	0	0
0	32	1	23.7	0	0	0	11.4	72.2	4.05	120	34.4	202	10.6	21.4	15	48	3.96	204	0	0
0	29	1	17.7	0	0	0	9.18	68.8	3.23	102	30.2	245	10	10.8	12.8	47	3.98	324	0	0
0	33	1	17	0	0	0	8.38	74.3	3.63	112	32.3	238	9.9	7.6	12.1	42	4.13	185	0	0
0	29	1	24.97	0	0	0	8.56	76.3	3.72	126	33.7	216	10.8	25.3	16.7	55	4.27	164	0	0
0	25	1	20.58	0	0	0	8.98	81.6	3.73	114	34	306	10.3	6.8	10.5	40	3.96	258	0	0
0	31	1	19.62	0	0	0	6.04	73.6	4.26	134	41.6	250	9.5	10	13.3	58	3.96	218	0	0
0	26	1	15.88	0	0	0	7.46	68.4	4.09	124	37	229	11.8	5.7	9.4	49	4.07	184	0	0
0	23	1	16.62	0	0	0	5.65	75	3.42	113	34.6	168	11	29.6	36.1	43	4.34	260	0	0
0	33	1	15.8	0	0	0	10.28	78.1	4.02	124	33.7	324	10.4	8.3	21	45	4.21	237	0	0
0	26	1	21.09	0	0	0	8.23	76.7	4.04	125	37	230	10	19.6	18.9	53	4	260	0	0
0	29	1	30.04	0	0	0	8.11	75	4.45	99	31.7	321	10.1	8	7.8	45	3.8	191	0	0
0	27	1	17.69	0	0	0	7.49	69.4	3.81	118	34.5	123	9.5	9.4	17.6	50	3.92	302	0	0
0	27	1	20.77	0	0	0	8.65	79.9	4.59	128	38.3	204	9.9	29.9	17.5	56	4.17	316	0	0
0	26	1	21.1	0	0	0	8.67	76.8	4.78	99	29	367	10	21.4	11.2	49	3.9	309	0	0
0	25	1	20.5	0	0	0	9.7	78.5	4.09	124	36.7	286	8.6	10.4	13.8	44	4.41	241	0	0
0	29	1	18.9	0	0	0	11.95	70.1	3.41	106	31.3	253	10	3.7	11	44	3.97	264	0	0
0	23	1	18.03	0	0	0	13.88	77.1	3.42	104	31.7	260	9.7	7.2	15.3	50	4.29	222	0	0
0	22	1	18.1	0	0	0	10.06	74.5	4.32	131	35.9	284	9.5	9.4	15.3	39	3.97	256	1	0
0	26	1	20.3	1	0	0	11.14	78	4.44	127	39.7	259	10.4	2.1	11.8	40	4.22	381	0	0
0	31	1	18.4	0	0	0	7.4	64.9	4.5	100	33.4	207	12.5	17.8	14.6	47	3.74	214	0	0
0	25	1	20.8	0	0	0	12.94	83.1	4.49	137	38.9	237	9.7	12.2	13.8	68	3.99	250	0	0
0	32	1	18.3	0	0	0	6.85	70.8	3.9	117	35.9	207	11.7	12.1	13.5	43	4.41	315	0	0
0	28	1	20.9	0	0	0	10	72.7	3.74	116	33.1	350	10.3	7.5	9.8	49	3.71	233	1	0
0	21	1	18.6	0	0	0	7.23	71.8	4.13	120	34.1	203	10.6	5.3	7.8	70	4.17	493	0	0
0	32	1	19.63	0	0	1	8.06	74.7	3.67	117	33.7	316	8.7	6.3	12.1	53	4.76	243	0	0
0	26	1	17.91	0	0	0	6.24	67.3	3.77	115	34.1	179	10.8	16.2	17.1	47	4.09	219	0	0
0	26	1	17.53	0	0	0	7.4	74.9	3.45	106	32.1	233	10.5	32	27.1	43	4.14	184	0	0
0	31	1	26.43	0	0	0	12.7	76.9	4.35	130	36.8	476	9.6	15.8	17.2	52	4.83	186	0	0
0	31	1	24.65	0	0	0	7.97	62.4	4.75	136	39.3	355	9.5	15.4	22.5	44	4.71	306	0	0
0	27	1	21	0	0	0	13.64	78.2	4.7	133	40.9	356	9.6	23	29.2	41	4.26	209	0	0
0	29	1	19.2	0	0	0	10.38	80.2	3.53	108	32.4	229	11	11.9	14.4	53	4.33	235	0	0
0	27	1	18.44	0	0	0	12.38	77.9	3.92	111	32.6	296	9.8	2.47	19.9	48	4	264	0	0
0	29	1	19.95	0	0	0	6.87	74	3.9	111	31.7	261	9.6	6.4	13.5	62	3.93	276	0	0
0	33	1	19.7	0	0	0	9.72	73.9	3.85	120	31.9	208	9.4	9	13.5	52	4.05	264	0	0
0	29	1	19.72	0	0	0	8.14	79	3.46	110	32.8	188	9.5	11.8	13.3	55	4.24	221	0	0
0	28	1	23.4	0	0	0	11.94	76	3.68	118	33.5	213	10.3	1.9	11.8	56	3.96	250	0	0
0	21	1	18.4	0	0	0	10.07	72.9	4.56	135	39	232	9.8	16.4	20.3	56	4.24	232	0	0
0	27	1	15.6	0	0	0	12.03	78.4	4.09	112	33.2	203	10.7	8.5	16.1	65	3.93	258	0	0
0	26	1	26.7	0	0	0	16.96	83.9	4.54	146	42.7	266	11.1	9.9	15	48	3.44	346	0	0
0	27	1	24.03	0	0	0	13.43	69	4.01	119	33.1	321	10.7	10.6	12.8	67	4.37	495	0	0
0	30	1	19.3	0	0	0	9.21	67	4.04	120	34	204	10.7	9.8	12.4	52	4.17	217	0	0
0	26	1	19.9	0	0	0	9.94	67.7	3.91	114	33.9	207	10	11.8	15.5	54	3.68	326	0	0
0	24	1	25.5	0	0	0	13.1	79.8	4.63	96	29.3	244	10.8	32.7	24.5	42	4.37	265	0	0
0	26	1	18.07	0	0	0	11.12	69.7	3.46	105	30.5	238	9.9	6.1	12.4	57	4.46	321	0	0
0	24	1	20.5	0	0	0	12.06	80.9	3.98	122	34.5	268	10.1	16.9	25.1	49	4.09	255	0	0
0	27	1	16.01	0	0	0	11.86	75.7	4.05	125	36	170	11.5	25.4	32.9	55	4.43	225	0	1
0	32	1	23.8	0	0	0	6.87	61.2	3.75	100	31.9	289	9.2	8.8	11.4	54	4.81	440	0	0
0	26	1	19.53	0	0	0	7.29	71	4.01	119	32.8	200	9.2	5.4	12.7	50	4.26	158	0	0
0	24	1	19.7	0	0	0	9.05	73.9	3.79	120	33.5	245	9.1	11.5	13.5	45	4.46	307	0	0
0	29	1	18.75	0	0	0	11.61	80.8	4	123	36.5	244	9.6	9	13.1	42	4.42	204	0	0
0	21	1	19.8	0	0	0	9.58	76.7	3.51	106	31.7	172	11.7	13	16.7	41	3.82	190	0	0
0	26	1	19.6	0	0	0	13.54	77.2	3.49	109	32.7	270	9.3	25.3	16.1	47	3.83	276	0	0
0	24	1	16.4	0	0	0	5.62	65.3	4.21	122	37.4	218	9.5	10.6	29.8	52	3.76	292	0	0
0	22	1	18.9	0	0	0	8.2	67.1	3.76	116	34.9	181	11.2	3.5	12.4	46	3.65	257	0	0
0	28	1	19.2	0	0	0	8.67	78.3	3.66	110	33.5	284	9.6	14.3	14.8	41	4	195	0	0
0	31	1	19	0	0	0	6.99	80.7	4.11	122	34.8	277	10.6	9.2	14.7	36	4.65	209	0	0
0	26	1	19.7	0	0	0	7.42	71.9	3.24	100	32.4	181	10.3	28.6	23.8	52	4.27	270	0	0
0	29	1	22.3	0	0	0	10.23	72.9	3.79	102	32.2	218	11.2	11.4	20.5	43	4.37	320	0	0
0	30	1	20.7	0	0	0	10.08	78.6	3.73	114	34.3	274	10.2	9.9	13.1	45	4.66	356	0	0
0	30	1	19.6	0	0	0	8.22	75.4	3.46	111	32.3	365	8.7	16.6	13.9	38	4.38	276	0	0
0	32	1	18.07	0	0	0	9.93	74.2	4.09	123	37.2	227	9.9	7.7	13.3	37	4.36	190	0	0
0	28	1	24	0	0	0	7.95	67.9	3.39	110	32.6	349	9.3	7.5	13.2	45	4.16	198	0	0
0	33	1	20.58	0	0	0	8.11	65.7	3.61	114	33.1	210	9.7	26.9	42.2	48	4.18	266	0	0
0	29	1	19.9	0	0	0	6.76	65.2	4.17	128	36.5	176	9.7	11.8	15.5	46	4.35	260	0	0
0	22	1	19.78	0	0	0	9.67	73.3	4.25	87	30.2	190	9.3	10.6	15.5	53	4.06	290	0	1
0	26	1	20.5	0	0	0	9.89	81.4	3.46	113	32.5	249	9.9	11.8	11.8	55	4.28	249	0	0
0	27	1	19.8	0	0	0	8.68	66	5.08	109	34.5	235	11.3	25	24	46	4.52	344	0	0
0	27	1	18.23	0	0	0	9.8	67.2	3.92	118	34.3	266	9.7	10.1	12	57	3.99	235	0	0
0	25	1	19.2	0	0	0	8.43	67.3	3.96	122	36	176	10.5	39.7	24.9	43	4.5	200	0	0
0	25	1	18.1	0	0	0	8.87	79.2	3.79	103	32	182	12.3	14.3	14.1	45	3.85	188	0	0
0	24	1	19.6	0	0	0	7.48	66.9	4.09	119	34.1	216	11.1	11.6	12.9	39	4.13	182	0	0
0	27	1	22.4	0	0	0	6.28	63.9	4.48	95	33.8	241	10.9	8.6	13.3	43	4.59	199	0	0
0	24	1	17.1	0	0	0	7.48	70.7	3.09	103	36.6	160	9.1	14.9	21.5	57	4.26	310	0	0
0	29	1	22.1	0	0	0	7.17	75.9	4.05	126	37.3	246	9.4	5.5	11.6	46	4.42	274	0	0
0	26	1	16.9	0	0	0	8.57	74.5	3.42	110	31.7	192	9.6	16.6	18.3	46	4.48	233	0	0
0	30	1	19.5	0	0	0	7.78	78.1	4.66	129	37.5	269	10.7	4	9.7	39	4.1	192	0	0
0	22	1	18.13	0	0	0	11.59	69.5	3.92	117	34.9	316	9.6	9.2	15.3	38	3.81	257	0	0
0	31	1	16.02	0	0	0	7.35	74	3.63	110	32.8	217	10.8	4.4	9.8	47	4.12	197	0	0
0	27	1	17.2	0	0	0	8.75	67.4	4.25	173	38.3	281	9.7	38.8	32	56	4.23	312	0	0
0	32	1	25.03	0	0	0	9.44	78.8	3.86	118	33.6	216	9.9	25	22.9	63	4.35	338	0	0
0	33	1	16.4	0	0	0	8.83	78.1	3.97	99	30	252	10.5	6.3	14.4	50	4.32	149	0	0
0	29	1	22.31	0	0	0	10.77	69.9	4.43	131	38.9	272	10.3	6.1	11.1	52	4.46	182	0	0
0	27	1	19.3	0	0	0	8.96	79.1	4.48	135	40.6	187	11.8	6.3	13.4	53	3.99	329	0	0
0	32	1	25.3	0	0	0	8.23	73.1	3.84	117	39.3	228	10.7	12.8	12.8	49	4.21	420	0	0
0	30	1	22	0	0	0	7.17	74.6	4.3	116	34.1	230	10.8	8.3	14.2	60	5.01	223	0	0
0	25	0	16.3	0	0	0	7.76	67.03	4.18	94	30.85	345	7.53	18	17	38	5.84	206	0	0
0	29	1	21.93	0	0	0	12.12	76.27	3.55	107.9	33.07	310.5	8.84	6	12	31.8	3.95	191.7	0	0
0	29	1	20	0	0	0	8.66	68.24	3.83	114.7	35.22	130.9	12.35	13.1	15.2	42.7	4.82	159.4	0	0
0	29	0	17	0	0	0	10.23	83.1	4.94	112	33.3	164	9.62	8.6	16.6	61.7	4.01	350.4	0	0
0	34	1	26.34	0	0	1	9.74	76.85	3.93	129.7	38.16	166.1	10.38	12	13	40	5.49	330	0	0
0	33	1	18.9	0	0	0	9.38	74.51	4.04	131.15	39.17	218.31	10.19	16	18	40	4.06	256	0	0
0	29	1	22.2	0	0	0	7.76	76.1	3.97	115	34.1	332	10.3	28.1	24.1	55.95	5.38	316.4	0	0
0	31	1	19.9	0	0	0	11.5	77.85	5.31	105.1	35.06	259.9	8.26	7	9	37	4.49	219	0	0
0	23	1	19.1	0	0	0	7.95	72.1	4.24	126	36.7	125	12.5	9	10	48	5.04	335	0	0
0	26	0	20.1	0	0	0	7.17	60.21	3.95	117.6	35.85	266.5	8.35	11	14	39	4.1	235	0	0
0	32	1	20.58	0	0	0	5.64	65	3.96	122	35	176	11.8	4	10	47	4.7	232	1	0
0	27	0	20.72	0	0	0	10.12	68.63	4.38	131.7	40.43	201.9	9.78	7	15	57	4.03	225	0	0
0	29	0	16.77	0	0	0	8.03	77.26	3.98	120.1	35.92	254.5	8.61	11	14	40	4.31	168.3	0	0
0	27	0	22.39	0	0	0	7.29	60.2	4.57	136	39.2	215	9.8	12.2	19.9	45.8	4.58	279.5	0	0
0	30	1	21.6	0	0	0	8.28	71.92	4.07	129	38.67	184.4	8.65	11.2	14.3	46.6	4.43	250.5	0	0
0	34	1	19.17	0	0	0	11.25	82.6	3.97	117.7	36.8	196.2	9.79	12	14	38.8	5.15	254	0	0
0	28	1	18.09	0	0	0	7.68	74.77	3.67	88.2	28.79	222.2	9.15	6.1	17.38	57.58	4.3	209.77	0	0
0	30	1	16.8	0	0	0	10.52	82.2	4.54	97	29.6	278	9.6	57	39.2	43.6	4.49	356.4	0	0
0	36	1	20.5	0	0	0	8.64	67.16	3.75	122.3	37.05	216.4	9.25	9	12	40	4.74	279	0	0
0	33	0	17.9	0	0	0	10.35	74.1	4.07	123	35.8	206	10.2	66	56	44	4.8	378	0	0
0	28	0	22.49	0	0	0	8.16	58.1	4.79	143.9	43.71	247.8	8.02	53	34	38	5.12	239	0	0
0	27	0	22.72	0	0	1	9.99	71.88	4.5	132.1	39.55	255.3	7.51	8.1	12.5	52.8	4.59	365.6	0	0
0	27	1	18.4	0	0	0	9.5	66.18	3.89	124.3	37.99	185.8	8.07	11	13	53.8	4.18	296.2	0	0
0	25	1	20.73	0	0	0	9.37	61.41	3.45	109.4	32.93	240.5	8.41	5	14	41	4.72	215	0	0
0	28	0	24.81	0	0	0	8.64	76.85	3.28	102.3	30.94	240.1	7.12	48	40	42.7	4.75	226.5	0	0
0	29	0	19.1	0	0	0	10.83	74.91	4.52	128.7	39.09	212.3	8.18	45	54	36	4.06	213	0	0
0	32	1	19.37	0	0	0	7.15	77.85	4.21	128.5	38.46	104.6	12.25	27	33	46	4.24	249.6	0	0
0	26	0	25.32	0	0	0	11.55	76.59	3.87	117.5	36.86	172.8	9.82	32.22	29.14	55.15	5.96	141.84	0	0
0	28	0	17.7	0	0	0	8.33	73.13	3.52	117.9	34.57	234.1	7.52	9	13	41	4.36	188	0	0
0	28	1	19.83	0	0	0	8.56	83.4	4.47	131	37.5	197	11.3	8	13	33.6	5.32	209.4	0	0
0	32	1	18.4	0	0	0	13.99	75.8	4.31	131	38.5	264	9.4	10	13	54.5	3.79	226.5	0	0
0	35	1	18.4	0	0	0	11.25	69.9	4.03	118	34.8	219	8.7	40	29	49	4.86	218	0	0
0	28	0	22.6	0	0	0	6.8	65.51	3.91	117.7	35.98	167.9	9.43	24	21	46.8	6.13	189.8	0	0
0	21	1	17.42	0	0	0	6.1	57.9	4.79	124	37.9	294	7.4	14	21	49	5.48	320	0	0
0	32	1	19.5	0	0	0	10.13	75.63	3.23	104.4	31.77	232	6.83	8	16	49.2	4.91	233.7	0	0
0	28	0	20.99	0	0	0	7.83	76.9	3.8	121	35.3	266	10.1	9	27	41.8	4.42	211.9	0	0
0	36	1	18.11	0	0	0	9.98	72.46	4.15	127.9	38.81	194.1	9.2	10	16	43.9	3.68	238.7	0	0
0	27	1	21.14	0	0	0	6.8	73.4	4.27	127	39.4	250	9	14	20	46.7	3.57	242.5	0	0
0	28	0	21.8	0	0	0	10.55	78.06	3.53	112	33.49	253.4	8.5	10	18	48.6	4.38	218.2	0	0
0	35	0	23.2	0	0	0	11.3	76.5	4.25	122	37.1	221	7.2	11	13	42.2	3.39	254.4	0	0
0	28	0	20.4	0	0	0	10.94	75.2	3.84	115	34.5	237	9.6	17	20	48.56	4.56	328.72	0	0
0	35	1	20.45	0	0	0	12.98	73.66	3.72	114.2	34.37	222	9.1	24	17	58.2	3.93	293.7	0	0
0	29	0	24.84	0	0	0	8.4	64.6	4.08	129	38.5	309	7.6	13	16	38.4	4.32	180.5	0	0
0	32	1	18.53	0	0	0	10.36	69.61	4.22	126.6	38.58	233.1	8.6	25	20	50.6	4.3	247	0	0
0	30	0	21.5	0	0	0	10.37	77.97	4.02	118.4	36.33	165.6	10.43	11	16	40.2	4.31	181.4	0	0
0	28	0	18.4	0	0	0	9.4	75.5	4.03	124	37.5	240	9.2	8	12	47.8	4.27	233	0	0
0	31	1	20.6	0	0	0	7.34	78.08	3.76	118.4	35.07	264.5	7.44	11	16	39.3	4.94	114.2	0	0
0	35	1	24.78	0	0	0	9.67	75.54	4.15	127.3	38.51	253	8.21	12	14	43.2	4.24	220.9	0	0
0	26	0	19.1	0	1	0	11.8	80.4	3.92	118	36.5	188	12.1	19	20	41.2	4.54	174.5	0	0
0	25	0	27.97	0	0	0	11.36	68.21	4.63	133.2	41.04	215.3	8.75	16	16	54	4.99	280	0	0
0	27	0	16.11	0	0	0	9	74.8	3.66	108	33.1	250	7.7	13	19	41.1	3.89	272.1	0	0
0	23	0	17.3	0	0	0	6.48	73.14	3.69	115.9	32.77	239.2	8.52	8	13	36.4	4.36	168.8	0	0
0	37	1	21.9	0	0	0	8.9	81.91	3.84	114.05	33.24	238.46	10.37	16	16	42.7	4.21	176.8	0	0
0	26	0	20.7	0	0	0	11	74.3	3.99	126	37.9	241	9.6	36	25	44	5.68	311	0	0
0	26	0	17.7	0	0	0	8.92	79.1	3.52	103	30.7	207	11.5	13	10	46	4.96	277	0	0
0	32	0	26.5	0	0	0	6.12	59.9	3.61	107	31.3	203	8.8	8	13	40	4.79	296	0	0
0	27	0	18.3	0	0	0	10.05	75.12	3.87	120	36.33	197.6	8.52	39	30	41	4.46	224	0	0
0	31	0	19.1	0	0	0	8.25	70.54	3.87	125.1	37.83	213.4	9.32	28.2	26.31	47	4.04	166	0	0
0	32	0	20.5	0	0	0	10.42	76.08	4.19	125.6	38.5	289.6	7.42	38	26	43.5	5.1	192	0	0
0	28	0	21.8	0	0	0	11.65	74.42	3.97	121	37.32	220.2	8.8	10	16	55	5.06	221	0	0
0	31	0	18.7	0	0	0	10.46	79.56	3.73	115.5	35.75	194.2	8.43	21	18	38.7	5.73	296.46	0	0
0	30	1	20	0	0	0	11.08	70.1	4.42	135	39.5	280	9.7	8	12	44	4.57	217	0	0
0	30	0	21.8	0	0	0	7.18	64.61	3.86	124.74	36.31	305.17	6.77	52	34	46.05	3.52	263.95	0	0
0	24	0	17.2	0	0	0	8.21	70.96	3.76	117.1	36.05	223.8	9.39	17	22	39.8	4.4	254.1	0	0
0	27	0	21.9	0	0	0	9.76	70.39	4.24	126.6	38.45	213.9	8.64	9	14	43.4	4.82	289.7	0	0
0	31	1	24.2	0	0	0	11.19	75.23	4.03	120.8	36.82	251.7	9.01	8	14	49.9	4.39	178.4	0	0
0	32	0	18.8	0	0	0	9.96	71.07	3.87	129.2	38.71	196.4	8.21	13	15	38	4.01	132	0	0
0	31	1	17.2	0	0	0	9.43	71.82	4.1	123.8	38	218.4	7.83	12	17	38	4.08	266	0	0
0	24	0	18.3	0	0	0	16.41	69.1	4.66	141	41	383	9.9	26	16	40	4.67	262	0	0
0	22	1	25	0	0	0	9.42	69.97	4.24	132.3	40.13	200.2	8.77	14	18	38.1	4.61	274.9	0	0
0	35	1	19.9	0	0	1	8.82	61.62	3.59	96.6	30.49	206.9	8.44	13	17	44.8	4.27	253.8	0	0
0	40	1	19.9	0	0	0	7.92	65.81	3.82	122.5	36.49	156.6	9.73	20	23	50.9	4.09	213.2	0	0
0	28	0	20.4	0	0	0	4.38	68.8	5.11	145	44.2	149	10.4	9	16	51	3.91	269	0	0
0	29	0	18.3	0	0	0	7.58	65.85	4.02	131.9	39.28	197.4	7.95	12	16	40	6	182.9	0	0
0	33	1	18.1	0	0	0	9.41	63.74	4.94	109	34.74	216.5	10.19	17	19	52.6	4.41	194.4	0	0
0	27	0	22.1	0	0	0	8.63	68.6	3.92	115	33.7	208	10.2	30	20	39.8	4.92	201.4	0	0
0	25	0	20.8	0	0	0	7	64	4.15	128.6	39.48	200.5	8.28	10	17	51	4.84	206	0	0
0	39	0	19.5	0	0	0	7.39	64.78	3.76	124.4	37.21	237.1	8.4	19	21	48	3.97	189	0	0
0	26	0	20.3	0	0	0	9.95	69.3	3.9	122.1	36.88	245.1	8.29	15	13	37	5.93	373	0	0
0	27	0	20.5	0	0	0	11.74	75.27	4.76	142.7	42.44	191.1	8.49	16	23	40.4	4.27	300.8	0	0
0	24	0	16.7	0	0	0	9.02	70.94	4.44	131.4	39.7	343.7	7.69	11	16	43.9	3.94	330.6	0	0
0	27	0	20.4	0	0	0	8.33	66.09	4.12	133.9	40.01	246.3	7.89	14	14	45	5.45	301	0	0
0	23	0	20.1	0	0	0	11.46	62.74	4.5	105	33.82	359.5	8.72	14	13	33	4.91	148	0	0
0	29	1	21.9	0	0	0	8.56	72.46	4.35	130.2	38.49	263.9	8.53	20	27	42	4.48	184	0	0
0	24	0	19.5	0	0	0	11.25	71.85	4.35	124.5	37.95	365.4	7.54	12	15	34.4	4.12	227.9	0	0
0	25	0	21.1	0	0	0	8.55	71.6	3.78	109.5	33.06	244.2	9.25	8	14	39.8	4.79	200.6	0	0
0	31	0	20.1	0	0	0	8.02	68.75	4.3	120.5	37.13	239.4	8.72	18	20	49.5	4.59	160.3	0	0
0	31	0	23.4	0	0	0	8.86	62.1	4	124.2	36.29	212.6	8.27	13	15	45	3.99	207	0	0
0	27	0	20.5	0	0	0	6.66	64.65	4.51	124	38.59	213.1	6.31	7	12	46.1	4.88	233	0	0
0	28	0	25	0	0	0	10.48	82.55	3.28	107.8	31.63	269.4	7.36	7	12	41	4.74	236	0	0
0	30	1	19.7	0	0	0	9.53	73.41	3.99	118.9	36.06	220.1	8.38	16	20	48.2	4.28	335.5	0	0
0	33	0	19.9	0	0	0	5.27	69.2	4.57	142	41.6	237	11.2	9	17	46.6	4.66	269.8	0	0
0	32	0	18.4	0	0	0	8.5	73.61	3.1	106.2	30.54	195	9.5	56	40	47.8	4.98	180.5	0	0
0	32	0	20.3	0	0	0	6.62	66.79	4.32	131	39.43	197.3	7.81	12	16	44.2	4.88	181.3	0	0
0	29	0	20	0	0	0	8.68	69.84	3.66	109.5	32.49	267.5	7.94	22.94	23.51	36	6.44	373	0	0
0	22	0	19.7	0	0	0	7.24	65.03	4.11	123.3	37.54	244.8	8.2	16	19	43.5	4.18	253.4	0	0
0	28	0	17.4	0	0	0	10.94	72.8	3.56	120	34.8	238	10.7	22	20	50.2	4.16	108.43	0	0
0	25	0	19	0	0	0	8	69.27	4.09	128.4	38.5	242.3	9.28	44	29	47	4.71	236.3	0	0
0	31	0	18.7	0	0	0	6.38	66.6	3.26	114	33.2	223	9.8	13	17	45.1	4.33	335.5	0	0
0	40	1	20	0	0	0	9.72	73.5	4.01	128	36.6	268	9.7	21	19	40	4.27	344.2	0	0
0	27	0	17.2	0	0	0	9.79	79.9	4.16	125	37.5	324	10.2	11	17	40	5.86	285.2	0	0
0	30	0	22.2	0	0	0	7.9	72.49	3.87	127.2	36.71	196	8.55	6	18	42.7	4.52	228.1	0	0
0	25	0	21.5	0	0	0	5.53	59.54	3.78	119	35.45	217.7	10.5	11	15	42.8	4.74	234.9	0	0
0	33	0	20.2	0	0	0	15.21	75.71	4.61	123.4	37.57	239.8	7.94	13	14	50.7	5.87	296.1	0	0
0	32	0	21.8	0	0	0	8.06	72.1	4.13	96	29.5	260	9	10	18	34.7	4.91	199.1	0	0
0	28	0	16.9	0	0	0	7.43	77.68	3.74	117.6	35.32	221.7	8.51	7	15	51.1	4.68	262.9	0	0
0	29	0	19.5	0	0	0	10.27	75.43	3.77	116.6	34.54	271.7	7.5	10	16	47	5.2	246.5	0	0
0	36	0	25.8	0	0	0	6.38	72.07	3.81	115.1	34.14	217	7.47	14	17	33.4	4.21	192.6	0	0
0	26	0	20.4	0	0	0	11.32	73.9	3.85	114	33.8	241	8.9	34	25	42.8	4.28	282.7	0	0
0	30	0	21.8	0	0	0	7.99	69.6	4.4	130.3	39.03	242.9	8.57	14	19	56.6	4.84	301.5	0	0
0	30	0	22.3	0	0	0	11.95	78	4.18	130	37.8	230	8.2	17	16	64	3.83	202	0	0
0	26	0	25.7	0	0	0	9.37	75.42	3.51	110.4	32.61	182.7	9.71	12	19	42.6	4.41	261.3	0	0
0	34	0	22.03	0	0	0	10.81	72.4	4.33	123	36.9	203	12.1	9	16	39.5	4.72	163	0	0
0	25	0	21.5	0	0	0	11.05	70	4.2	130	39.4	319	8.2	41	25	45	5.18	161	0	0
0	29	0	19.48	0	0	0	8.51	73.2	3.86	121	36.1	200	9.7	12	29	57	5.27	185	0	0
0	31	0	19.9	0	0	0	8.93	67.08	3.44	108.9	32.18	210.8	8.74	17	16	64	5.31	204	0	0
0	28	0	18.64	0	0	0	8.81	80.5	3.86	124	35.9	225	9.6	12	15	41.4	5.65	224.5	0	0
0	31	0	20	0	0	0	6.38	63.41	3.54	108.9	32.04	192.4	8.41	19	21	52	5.69	169	0	0
0	29	0	21.5	0	0	0	10.55	75.62	4.07	123.9	36.71	237.5	8.9	19	21	70	5.41	252	0	0
0	34	0	25.7	0	0	0	9.68	69.21	3.37	110.9	33.16	235.3	8.65	13	15	43	3.67	173	0	0
0	36	0	18.4	0	0	0	12.49	77.15	3.77	115	34.23	290.09	7.91	11	14	43.2	4.1	377.1	0	0
0	24	0	21.4	0	0	0	10.53	73.04	3.92	119.6	35.09	223.4	7.89	12	18	42.4	4.4	258.8	0	0
0	28	0	19	0	0	0	5.47	65.94	3.88	121.8	35.41	202.4	7.39	16	15	32.4	5.04	189	0	0
0	31	1	20.8	0	0	0	7.82	68.6	4.33	131.3	39.9	254	10.6	10	15	61	4.75	302	0	0
0	25	0	18.3	0	0	0	11.61	76.46	3.91	122.9	37.15	282.7	7.15	23	19	57	4.67	338	0	0
0	41	0	23.5	0	0	0	10.14	75.16	3.65	117.2	33.39	191.6	10.45	3.37	9.33	64.37	4.83	142.1	0	0
0	30	0	22.7	0	0	0	9.97	74.74	3.58	115.7	34.01	218.9	7.95	10	15	61	5.75	275	0	0
0	31	0	19.5	0	0	0	12.07	74.76	4.74	138.4	41.96	219.2	8.4	39.99	26.24	45.3	4.77	200.2	0	0
0	27	0	18.2	0	0	0	9.7	75.21	3.45	110	32	272.2	8.56	27	24	60	5.76	367	0	0
0	30	0	19.6	0	0	0	10.39	76.94	3.61	114.9	32.48	191	9.14	11	17	57	4.26	234	0	0
0	22	0	25	0	0	0	8.73	68.06	4.09	126.1	37.81	336	7.91	37	28	56	4.52	305	0	0
0	25	0	17.9	0	0	0	10.08	75.27	3.87	121.9	35.23	257.4	8.55	15	15	55	4.53	225	0	0
0	31	0	22.5	0	0	0	12.28	73.7	5.55	123	37.9	325	10	15	20	58	4.73	290	1	0
0	24	0	18	0	0	0	7.11	66.91	3.92	123.45	36.44	180.21	10.45	41.81	25.56	42.28	4.32	223.39	0	0
0	28	0	20	0	0	0	6.2	76.37	3.65	120.4	36.24	258	7.61	11	18	58.7	5.2	263.9	0	0
0	25	0	20.7	0	0	0	10.29	81.75	4.17	122.8	37.93	260.2	7.09	11	15	37.1	5.84	220.3	0	0
0	26	0	15.9	0	0	0	9.05	73.17	3.85	119.6	36.61	260.2	8	13	19	46.3	4.64	273.2	0	0
0	27	0	22.2	0	0	0	8.29	81.4	3.61	115	33.4	206	9.4	7	13	49	6.47	184	0	0
0	28	0	21.72	0	0	0	12.58	77.42	3.68	119.6	36.33	222.7	8	13	27	67	5.23	228	0	0
0	28	1	21.9	0	0	0	7.89	70.24	3.4	107.5	31.13	190.5	9.48	16	20	43.4	5.73	185.8	0	0
0	29	0	26.38	0	0	0	7.61	66.89	4.43	135.4	40.5	268.9	8.7	13	17	62	4.04	249	0	0
0	26	0	16.2	0	0	0	11.4	75.66	4.62	129	39.4	221.5	8.92	20	18	58	4.33	244	0	0
0	22	0	20.1	0	0	0	7.36	63.6	4.33	132	37.7	242	9.4	7	13	44.2	5.9	212.1	0	0
0	28	1	18.1	0	0	0	14.27	78.76	4.22	110.6	35.04	281.1	8.8	24	23	38.9	4.86	379.4	0	0
0	39	1	23.7	0	0	0	7.14	72.9	4.61	122	37.9	217	9	9	20	49.7	4.56	290.6	0	0
0	28	1	19.01	0	0	0	10.2	63.63	4.42	125.9	37.84	252.9	6.91	15	19	42.4	4.21	207.3	0	0
0	26	0	23.88	0	0	0	6.39	77.1	4.11	96	29.3	223	13.7	15	13	33.8	5.25	169.5	0	0
0	31	1	19.9	0	0	0	8.82	57.77	4.09	119	36.23	332.6	7.66	35	26	59	4.19	203	0	0
0	29	1	22	0	0	0	8.52	73.82	4.14	130.4	38.17	233	8.77	29	22	46.2	5.68	246.7	0	0
0	28	0	23.9	0	0	0	8.69	74.93	4.07	123.5	38.6	333.4	7.31	9	13	55	5.68	196	0	0
0	23	1	22.2	0	0	0	5.61	56.97	3.56	112.7	33.15	211.5	7.66	16	17	53	4.3	267	0	0
0	34	1	21.44	0	0	0	9.96	76.37	3.75	120.8	35.68	252.2	8.32	48	30	71	3.64	225	0	0
0	31	0	24.5	0	0	0	10.51	72.5	3.51	109	32.4	268	10.3	6	16	43.4	4.52	302	0	0
0	28	1	21.09	0	0	0	9.72	71.18	4.16	126.9	39.32	277.1	7.79	8	15	63	5.1	230	0	0
0	34	1	15.8	0	0	0	9.7	69.7	3.56	115	33.7	202	9.9	17	20	59	4.65	398	0	0
0	28	0	17	0	0	0	8.98	64.77	4.04	130.6	39.42	191.5	10.09	4	17	40.5	5.05	199	0	0
0	29	0	20.6	0	0	0	8.18	82.27	3.68	118.2	34.28	244.6	8.02	12	19	38.8	5.68	151.7	0	0
0	34	1	16.8	0	0	0	6.99	69	3.72	112	34	253	9	4	12	44.3	4.86	154.7	0	0
0	32	1	20.8	0	0	0	7.24	71.98	3.29	111.2	31.97	175.3	9.01	7	15	62	5.73	157	0	0
0	32	1	18.2	0	0	0	7.86	72.17	3.83	127.4	37.34	135.7	8.25	8	14	49.6	4.52	315.2	0	0
0	31	1	21	0	0	0	10.77	71.3	3.04	96.3	28.49	285.7	7.26	10	16	65	5.6	183	0	0
0	27	1	22.39	0	0	0	10.7	69.84	4.56	132.1	40.22	344	7.79	14	17	57	4.03	163	0	0
0	28	0	20.5	0	0	0	5.95	58.6	4.63	138	42.1	242	11.7	18	15.02	47.9	4.03	405.5	0	0
0	26	1	17.3	0	0	0	8.1	67.9	3.21	105	31.6	201	10.2	14	19	40.9	4.5	248.8	0	0
0	28	0	18.7	0	0	0	7.62	65.87	4.18	120.4	36.65	231.1	7.7	11	12	58	5.48	197	0	0
0	31	0	19.9	0	0	0	10.02	71.4	3.87	112	34.1	250	9.3	11	19	39.1	4.21	260.2	0	0
0	27	0	19.5	0	0	0	9.71	69.67	4.33	134.7	40.93	167.9	9.31	12	12	54	4.7	294	0	0
0	23	1	22.7	0	0	0	7.93	70.1	4.09	129	38.8	194	11.3	13	20	55	4.43	144	0	0
0	28	0	18.1	0	0	0	7.35	71.04	3.7	112.3	33.91	140.8	8.03	8	14	49.9	5.07	226.1	0	0
0	28	0	17	0	0	0	8.08	66.31	3.81	121	35.22	246.7	7.69	10	14	44.4	4.24	271.4	0	0
0	30	1	22.2	0	0	0	9.95	77.08	3.71	122.3	36.74	182.6	8.83	9	17	53.2	6.84	265.7	0	0
0	29	1	29.13	0	0	0	8.37	74.29	3.45	112.1	32.48	293.2	7.28	14	14	32.6	4.88	214.7	0	0
0	29	1	24.2	1	0	0	8.58	67.35	3.85	116	34.6	284.2	7.93	42	21	35.3	5.1	303.6	0	0
0	25	0	21.3	0	0	0	10.17	75.3	3.6	110	33.7	294	8.4	12	14	60	6.57	250	0	0
0	28	0	16.6	0	0	0	9.53	65.14	3.86	128.5	38.32	221	9.15	8	14	58	5.04	188	0	0
0	27	0	20.8	0	0	0	12.62	79.5	3.72	119	33.6	181	10.2	12	21	54	4	161	0	0
0	33	1	19.2	0	0	0	7.31	77.83	4.39	134.3	39.45	151	9.55	15	19	63	4.36	197	0	0
0	26	0	20.07	0	0	0	8.47	77.01	3.6	116.2	34.35	208.5	8.17	10	15	54	5.43	199	0	0
0	27	0	21.51	0	0	0	5.62	49.45	4.21	137.4	41.72	200.4	8.89	14	16	50.8	5.28	165.32	0	0
0	25	0	24.48	0	0	0	9.87	69.11	4.32	142.7	42.1	294.4	7.53	9	12	33.3	5.22	203	0	0
0	28	0	21.8	0	0	0	6.93	65.4	4.52	139	40.2	212	9.7	9	12	40.6	5.59	237.2	0	0
0	24	1	24.4	0	0	0	11.63	81.61	4.11	133.5	39.78	216.1	9.11	12	20	61	5.19	233	0	0
0	29	0	20.87	0	0	0	7.26	65.78	4.07	130.8	38.11	315.4	8.37	13	13	43.7	3.84	232.4	0	0
0	29	0	19.3	0	0	0	9.14	74.6	3.98	116.8	35.23	182.7	7.6	10	12	63	4.72	246	0	0
0	28	0	26.1	0	0	0	12.12	73.33	4.9	110.3	34.73	235.6	8.22	17	17	57	4.37	231	0	0
0	34	1	18.74	0	0	0	10.08	77.02	4.11	112.69	34.09	250.01	7.59	17	13	49.7	4.27	265.9	0	0
0	25	0	19.7	0	0	0	10.76	70.04	3.95	125.8	37	302.4	7.53	23	21	65	6.31	152	0	0
0	30	1	20.31	0	0	0	11.15	73.96	4.31	124.9	37.75	304.4	8.06	36	22	40.7	4.05	330.9	0	0
0	34	1	24.7	0	0	0	7.08	59.01	3.7	106.7	32.16	320.7	7.74	20	19	30.6	4.42	186.1	0	0
0	26	0	19.7	0	0	0	10.64	59.02	4.1	124.3	36.49	198.9	10.53	10	17	31.4	4.04	325.6	0	0
0	25	1	26	0	0	0	12.56	77.07	4.14	124	36.51	223.8	9.35	8	12	45.2	4.23	323.9	0	0
0	36	0	21.2	0	0	0	6.91	79.73	5.6	116.6	36.18	211.1	8.9	19	27	69	4.04	237	0	0
0	29	0	16.8	0	0	0	6.45	77.04	4.08	137.3	39.23	196.4	7.46	10.18	14.77	37.8	6.04	228.1	0	0
0	25	1	20.37	0	0	0	9.04	68.63	4.31	133.2	39.1	211.5	9.79	16	18	41.1	5.18	292.1	0	0
0	32	0	20.44	0	0	0	6.02	64.9	3.38	113.2	32.24	95.5	7.32	11	15	56	4.48	184	0	0
0	27	0	19	0	0	0	7.1	67.7	4.3	135	38.7	160	10	12	22	51.8	3.82	225.6	0	0
0	33	0	20.72	0	0	0	5.84	61.04	3.28	108	30.97	286.1	8.06	15	16	56	5.06	193	0	0
0	24	0	17.4	0	0	0	7.86	71.36	3.52	111.6	32.51	211.9	7.26	16	19	50	5.1	173	0	0
0	31	1	17.1	0	0	0	5.42	71.48	5.07	122.66	36.78	273.74	9.54	12	20	39.1	4.28	266.8	0	0
0	25	0	22	0	0	0	6.16	82	4.22	134.1	38.77	162.5	9.5	8	16	42.7	3.92	259.4	0	0
0	33	0	28.95	0	0	0	9.46	70.9	5.04	115	36	272	10.1	15	21	39.4	4.38	253.1	0	0
0	34	1	21.2	0	0	0	7.7	71.09	4.26	125.3	37.67	158.8	8.61	5	16	42.1	4.29	173.6	0	0
0	30	1	19.1	0	0	0	9.24	76.07	4.7	94.5	29.38	208	9.2	28	29	35.8	4.27	262.5	0	0
0	26	0	18.6	0	0	0	9.5	61.85	4.11	123.9	36.9	236.6	7.79	11	13	52	5.49	253	0	0
0	23	0	20.2	0	0	0	6.15	68.09	3.61	115.7	33.97	205.1	8.11	9	14	36.4	4.6	207.7	0	0
0	28	1	17.84	0	0	0	7.34	73.51	3.45	109.8	32.2	206.4	8.13	10	14	54	4.37	208	0	0
0	24	0	21.05	0	0	0	7.97	71.78	4.13	123.7	35.78	189.6	9.48	12	14	41.2	4.83	249.1	0	0
0	28	1	22.28	0	0	0	9.71	69.19	3.7	119.3	34.61	223.6	8.39	32	29	39.1	2.16	166.2	0	0
0	26	0	19.5	0	0	0	6.3	63.63	3.92	116.5	35.06	189.2	9.72	22	21	36.5	4.99	240.9	0	0
0	28	0	21.4	0	0	0	8.24	74.4	3.95	125	36.8	238	9.6	8	12	81	4.61	221	0	0
0	28	1	19.5	0	0	0	9.63	75.51	4.11	128.7	37.85	174.8	9.78	75	56	45.7	4.02	304.6	0	0
0	35	0	18.23	0	0	0	7.13	61.24	3.24	103.3	30.11	131.5	6.87	17	26	30.4	4.38	174.9	0	0
0	29	0	17.6	0	0	0	9.8	73.59	3.79	120.7	35.9	223.4	8.02	8	13	60	4.62	225	0	0
0	33	1	20.7	0	0	0	12.26	70.6	4.04	118	36.2	239	9	12	18	57	4.48	184	0	0
0	30	0	19.02	0	0	0	7.79	59.28	4.78	106.6	33.64	217.3	8.27	8	16	45.2	4.05	279.7	0	0
0	29	0	17.4	0	0	0	12.11	73.79	3.78	111.6	33.53	293.1	8.44	26.83	25.09	45.24	5.16	171.27	0	0
0	29	0	25.5	0	0	0	10.94	65.73	3.8	124.4	36.97	287.4	7.26	11	20	61	4.25	247	0	0
0	29	0	20.22	0	0	0	8.49	74.18	3.74	124.5	35.93	200.1	9.15	30	24	42	4.73	149	0	0
0	22	0	17.4	0	0	0	8.26	71.98	4.04	118.5	34.85	213.7	9.2	10	14	53.8	4.03	247.6	0	0
0	27	1	17.9	0	0	0	7.18	71.8	3.26	103.1	29.83	199.2	7.47	11	13	41.6	6.34	195.9	0	0
0	28	1	21.1	0	0	0	9.91	65.61	4.12	130.1	38.4	238.5	8.37	8	12	61	4.23	222	0	0
0	31	0	17.9	0	0	0	7.66	72.89	3.58	116.3	33.74	233.7	8.82	13	19	49.3	4.23	251.2	0	0
0	28	0	21.5	0	0	0	10.39	77.91	4.08	135.7	39.06	181.2	7.91	10	18	42.5	4.14	223.3	0	0
0	27	0	18.9	0	0	1	11.75	76.08	3.6	111.5	32.81	347.4	7.49	17	18	39.9	4.47	282.7	0	0
0	34	0	26.7	0	0	1	7.9	71	4.42	135	39.3	227	9.8	23.28	25.5	51.6	5.65	192.45	0	0
0	36	1	30.1	0	0	1	9.2	63.64	4.19	138	39.23	343.5	7.83	98	52	38.2	5.17	282.9	0	0
0	22	0	22.92	0	0	0	9.14	74.06	4.62	138.2	40.99	256	8.49	12	14	49.6	4.73	329	0	0
0	26	0	25.6	0	0	0	9.34	71.8	4.57	101	30.5	274	8.86	7.8	15.88	33	4.41	200	0	0
0	29	0	17.7	0	0	0	8.59	73.17	4.12	121.7	35.6	199.1	8.75	13	14	59	4.16	181	0	0
0	32	0	21	0	0	0	7.79	69.61	3.96	132.8	39.1	211.8	8.48	28.24	27.04	39.2	5.02	202.6	0	0
0	33	1	20.2	0	0	0	9.95	77.06	3.71	122.3	36.74	182.6	8.83	9	17	53.2	6.84	265.7	0	0
0	36	0	24.3	0	0	0	11.71	77.6	4.58	134	38.8	245	10	21	17	54	5.22	189	0	0
0	33	1	14.15	0	0	1	8.86	77.6	4.44	130	38.1	289	9.1	10	13	51	4.45	206	0	0
0	30	1	22.2	0	0	0	7.6	81.84	4.86	108.9	34.22	228.9	8.21	15	21	31.27	4.19	248.4	0	0
0	36	1	21.9	0	0	0	7.4	68.24	4.91	102.8	32.03	319.3	8.96	14	13	62	4.82	232	0	0
0	31	0	21.19	0	0	0	9.52	68.07	3.94	123.9	36.46	213.1	8.82	8	18	34.9	4.48	160.7	0	0
0	31	1	19.8	0	0	0	11.06	67.41	3.38	103.1	30.44	194	9.46	13	13	58	4.31	210	0	0
0	33	1	22.4	0	0	0	8.69	69.44	3.71	111.7	32.66	205.6	8.1	12	5	46	5.73	225	0	0
0	29	1	18.1	0	0	0	9.33	71.98	4.35	129.3	38.67	224.5	7.59	6	13	40.6	4.72	221.5	0	0
0	32	0	23.73	0	0	0	7.72	66.63	3.93	126.5	37.6	214.9	8.53	27	20	36.3	4.81	255.8	0	0
0	27	0	21.7	0	0	0	7.11	63.93	4.54	120.3	36.01	159.7	9.66	16	15	62	3.97	214	0	0
0	35	1	20.8	0	0	0	4.71	70.01	3.36	109.4	31.83	136	11.86	15	22	40.3	4.1	181.4	0	0
0	31	1	20.7	0	0	0	6.4	73.19	4.88	109	34.47	166.5	8.14	13	13	55.7	4.55	193.4	0	0
0	39	1	25.4	0	0	0	8.01	73.18	4.31	128.2	37.63	180.6	8.39	12	16	42.4	4.43	217.5	0	0
0	26	1	20	0	0	0	10.1	74.65	4.13	127.1	37.43	243.1	8.79	11	13	42.3	4.66	212	0	0
0	37	1	26.1	0	0	0	10.01	75.58	3.9	126.6	36.01	233.8	7.4	10	15	32.7	5.33	237.1	0	0
0	38	1	22.8	0	0	0	8.06	61.68	4.36	131.4	37.83	245.2	7.08	9	14	49	5.12	323	0	0
0	27	1	18	0	0	0	9.42	61.38	3.85	125.6	36.93	297.6	7.73	10	19	49	4.64	258	0	0
0	35	1	21.2	0	0	0	17.05	87.51	4.93	103.3	32.61	355.2	7.92	83	59	48	4.08	264	0	0
0	28	0	18.1	0	0	0	6.34	68.5	3.82	120.5	34.74	228.4	8.31	13	18	62	4.45	259	0	0
0	24	0	19.6	0	0	0	13.31	79.64	3.75	123.6	36.33	244.8	8.15	52	39	47.6	4.07	267.2	0	0
0	35	0	21	0	0	0	8.69	71.88	4.55	93.2	29.54	231.4	9.41	8	15	64	4.18	224	0	0
0	30	1	31.1	0	0	0	8.82	73.55	4.23	121.3	37.04	258.8	7.66	15	13	43	6.95	275	0	0
0	23	0	17.6	0	0	0	8.02	68	1.88	132.2	38.84	244.6	7.94	10	13	49.1	4.36	248.1	0	0
0	24	0	39.1	0	0	0	8.46	69.7	3.95	112.3	33.76	332	7.48	12	16	38.3	4.75	180.5	0	0
0	28	0	20.9	0	0	0	4.82	66.1	3.92	129	36.2	134	10.2	13	18	35	4.7	205	0	0
0	22	1	22.1	0	0	0	11.42	77.03	3.84	115.8	35.88	273.3	7.87	28	27	36.4	3.96	173	0	0
0	30	0	22.8	0	0	0	8.49	71	3.92	138	34.3	238	9.3	24	22	41	5.23	309	0	0
0	27	0	19.3	0	0	0	7.03	63	4.07	124.9	37.93	285.5	8.57	24	16	49.1	4.43	316.6	0	0
0	29	1	30.8	0	0	0	10.94	63.87	4.36	135.2	40.78	199.2	7.91	9	16	60.6	4.1	254.6	0	0
0	25	0	17.5	0	0	0	7.73	71.32	4.12	122.8	37.47	236.8	9.29	17	16	49	6.87	225	0	0
0	28	0	19.5	0	0	0	10.48	76.77	3.8	111.6	33.79	198.2	8.78	8	14	47.3	4.06	335.7	0	0
0	21	0	25.4	0	0	0	5.52	63.96	3.49	115.7	33.47	190.9	7.96	11	19	47.7	4.36	164.4	0	0
0	31	1	16.2	0	0	0	9.56	74.33	5.7	115.4	37.96	273.5	8.76	21	24	45.9	5.15	166.6	0	0
0	30	0	18.8	0	0	1	6.15	69.26	4.03	127.8	38	257.1	7.88	13	16	47	6.43	190	0	0
0	31	0	16.2	0	0	0	7.56	73.15	4.38	133.6	40.22	198.1	8.92	10	19	42.8	5.29	228.8	0	0
0	27	1	18.1	0	0	0	7.38	72.69	3.61	111.9	34.32	297.6	7.54	8	12	47	4.12	195	0	0
0	23	1	21	0	0	0	9.59	68.93	5.57	118	37.88	232.4	10.8	10	13	45.8	4.41	225.8	0	0
0	29	0	17.7	0	0	0	10.04	73.44	4.71	139.1	41.75	244.1	8.75	15	16	44	6.09	227	0	0
0	27	0	25.1	0	0	0	5.37	72.95	3.43	107	32.26	223.1	9.07	10	18	47.4	5.84	180.2	0	0
0	30	0	18.4	0	0	0	8.7	72.18	3.7	113.9	34.24	212.3	10.17	17	20.85	44.87	5.5	183.32	0	0
0	37	1	24	0	0	0	9.51	80.11	4.06	119.9	36.01	194.2	9.49	12	15	40.2	4.11	248	0	0
0	37	1	18.8	1	0	1	7.68	64.99	4.06	126.2	37.81	177.7	8.83	12	20	44	3.8	199	0	0
0	27	1	23.4	0	0	0	13.21	80.27	4.51	133.1	40.81	320	7.88	8	12	40	3.66	194	0	0
0	34	1	25.6	0	0	1	6.88	75.52	3.36	106.9	31.57	232.8	8.38	7	15	34	6.56	226.8	0	0
0	22	1	17.9	0	0	0	9.95	75.75	4.32	127.2	38.38	265.5	8.49	32	26	48.8	4.96	199.4	0	0
0	29	0	18.3	0	0	0	8.82	63.4	4.06	111	32.3	193	9.8	18	17	45	4.22	178.9	0	0
0	32	0	19.7	0	0	0	7.95	73.1	4.19	128.5	38.82	259	7.79	10	13	45	4.41	190	0	0
0	26	1	22.9	0	0	0	9.23	83.6	3.64	117	32.9	194	9.3	8	16	47	3.53	201	0	0
0	29	1	20.8	0	0	0	7.65	70.52	4.73	140.4	42.32	208.1	9.06	16	18	40.2	4.35	250.98	0	0
0	27	0	15.95	0	0	0	7.21	58.3	4.92	102	32.3	279	9.8	6	11	52	4.63	240	0	0
0	27	0	18.3	0	0	0	9.93	70.97	3.81	116	35.34	312.8	7.4	12	13	41	4.13	412.1	0	0
0	24	1	19.2	0	0	0	9.9	74.92	4.15	119.7	35.49	320.4	7.79	10	15	55	6.05	265	0	0
0	31	1	22.9	0	0	0	10.45	64.77	4.5	128.9	39.26	336	8.36	19	25	49	4.42	264.4	0	0
0	28	0	16	0	0	0	7.56	65.2	4.57	134	38.7	213	10.5	8	16	44	4.5	171	0	0
0	34	1	23.6	0	0	0	8.9	57.47	4.81	149.3	44.35	221.3	8.04	9	14	50	4.05	247	0	0
0	21	0	23	0	0	0	7.64	76.56	3.3	102.4	30.46	217.9	10.57	21	20	41	4.5	152	0	0
0	25	0	21.8	0	0	0	8.65	57.15	4.42	125.4	36.83	169.6	8.33	12	14	55.72	4.51	265.55	0	0
0	30	1	19.5	0	0	0	13.47	76.13	4.38	130.1	39.47	340.8	8.45	12	16	45.2	4.3	250.4	0	0
0	27	0	20.6	0	0	0	7.77	63.73	4.18	121.7	36.72	280	7.62	15	15	43	5.1	198	0	0
0	28	1	20.4	0	0	0	13.08	77.72	4.34	130.8	40.4	170	9.17	23	20	47	3.75	295	0	0
0	33	0	16.8	0	0	0	7.89	59.59	4.42	128.7	39.75	298.4	7.87	10	14	40	4.59	312	0	0
0	32	1	22.1	0	0	0	7.02	71.25	3.85	124.9	37.51	230.8	8.97	11	16	42	4.63	219	0	0
0	32	0	20.4	0	0	0	8.8	73.9	3.91	117	34.6	198	11.8	18	16	47.4	4.3	317.6	0	0
0	33	0	21.5	0	0	0	12.28	74.97	3.71	117	35.07	249.3	7.46	10	17	45	4.48	224	0	0
0	28	0	18.2	0	0	0	5.28	57.74	3.61	115.7	34.53	275	7.38	11	14	48	4.61	239	0	0
0	24	1	20.6	0	0	1	9.27	79.2	4.01	127.8	38.63	153.8	8.89	16	25	40.4	3.96	235.8	0	0
0	26	1	15.4	0	0	0	7.25	74.14	3.9	110.8	33.09	161	9.41	11	18	44.5	4.5	260.4	0	0
0	31	0	20	0	0	0	7.93	72.6	4.3	135	31.4	131	10.9	11	17	42.2	4.8	267.7	0	0
0	26	0	20.7	0	0	0	6.94	59.98	4.38	127.6	38.63	208.3	9.12	12	14	46.9	4.03	217.4	0	0
0	27	0	19.2	0	0	0	5.14	61.3	4.32	139	40.6	181	11.1	11	13	44.7	4.71	209.4	0	0
0	33	0	20.2	0	0	0	9.45	67.49	3.88	119.8	35.37	319.1	8.19	33	27	45	4.44	227	0	0
0	29	0	21.1	0	0	0	7.57	70.9	3.78	110	31.1	182	11.8	15	20	44.8	5.78	260.9	0	0
0	27	0	19.5	0	0	0	11.39	76.59	3.81	118.1	34.82	270.9	9.26	11	17	43	4.02	276	0	0
0	27	0	25.9	0	0	0	8.94	71.67	3.97	124.6	37.18	179.4	9.23	16	23	47.7	5.56	253.8	0	0
0	23	0	19.1	0	0	0	8.99	73.32	4.16	125.6	37.46	200.8	9.67	13	12	46	5.05	184	0	0
0	33	0	23.9	0	0	0	5.45	59.4	4.19	133	38.1	282	9.5	33	25	46.4	4.57	227.6	0	0
0	28	0	18.6	0	0	0	9.86	76.95	3.94	119.5	35.42	201.1	9.7	10	13	43	4.7	176	0	0
0	27	1	19.8	0	0	0	9.15	79.03	3.55	112.8	33.27	220.2	7.68	6	12	39.5	4.32	230.8	0	0
0	31	1	20.54	0	0	0	9.4	74.2	4.08	119	34.3	271	9.2	7	11	47	4.68	180.8	0	0
0	31	1	23.4	0	0	0	7	63.89	3.8	118.8	35.85	178	8.34	15	22	46	4.04	228	0	0
0	31	0	17.9	0	0	0	8.6	67.74	4.25	134	39.69	246.1	7.56	8	13	39.3	5.11	337	0	0
0	31	0	22.7	0	0	0	10.18	78.7	3.84	122	33.6	247	9.1	22	18	55.9	4.57	344.4	0	0
0	31	0	25.58	0	0	0	6.6	75.66	5.88	121.3	40.26	273.2	7.64	16	18	50	4.68	169	0	0
0	29	0	16.5	0	0	0	7.64	70.06	3.87	123.8	36.53	193.6	8.55	20	14	38	4.43	205	0	0
0	28	0	19.8	0	0	0	7.37	65.69	3.82	126.8	33.16	127.4	8.4	16	17	41.6	4.48	230.1	0	0
0	27	0	18.9	0	0	0	10.48	82.55	3.28	107.8	31.63	269.4	7.36	7	12	41	4.74	236	0	0
0	29	1	19.7	0	0	0	8.97	72.12	4.63	103.5	32.98	217.8	8.99	20	19	43.6	3.95	309.3	0	0
0	23	0	18.6	0	0	0	9.7	72.8	4.22	130	37.8	254	9.8	9	14	50	4.29	252	0	0
0	30	1	22.8	0	0	0	10.09	73.5	4.42	125.5	37.65	190.4	9.42	13	14	36	4.82	191	0	0
0	30	1	24.2	0	0	0	11.26	73	3.33	110	32.1	240	9.4	27	30	42.1	4.33	281.7	0	0
0	28	0	20.5	0	0	0	9.64	71.95	4.2	119.5	36.38	264.2	8.57	14	13	45	3.92	198	0	0
0	31	0	21.5	0	0	0	7.27	77.95	4.38	132.8	39.61	208.7	8.56	12	18	43.7	4.71	204	0	0
0	25	0	18.37	0	0	0	7.32	75.17	4.6	137.7	41.77	219.4	8.57	8	16	48.7	4.86	247.6	0	0
0	30	0	17.6	0	0	0	8.13	78.5	3.58	110	32.6	210	9.1	10	13	40.3	4.24	219.8	0	0
0	35	1	21	0	0	0	13.32	70.06	3.67	116.6	34.67	286.5	8.31	18	12	40	4.75	292	0	0
0	26	0	18.6	0	0	0	10.48	79.89	3.36	104.5	31.91	260.1	8.42	15	19	37.6	4.14	168.9	0	0
0	29	0	22.7	0	0	0	11.23	75.69	4.46	98.9	31.8	248.8	8.78	22	22	46.2	4.23	294.5	0	0
0	38	1	20.8	0	0	0	12.41	78.63	4.39	117.9	31.71	291.7	8.53	8	12	37.9	4.67	258.1	0	0
0	35	1	20.9	0	0	0	8.2	71.14	3.29	114.5	34.51	198.1	9.29	10	18	53	5.01	270	0	0
0	24	0	20.8	0	0	0	9.7	66.92	4.35	92.9	29.93	241.1	9.26	10	15	44.3	4.34	209.4	0	0
0	30	0	20.2	0	0	0	10.54	70.94	4.39	136.4	41.25	235.8	9.74	16	20	52.3	4.79	235.2	0	0
0	33	0	26.7	0	0	0	9.73	67.62	4.28	120.5	36.6	253	8.15	13	17	44	4.3	253.6	0	0
0	27	0	19.1	0	0	0	7.33	70.9	4.16	126.5	37.78	207.8	6.85	19	20	48	6.6	248	0	0
0	24	0	20	0	0	0	9.76	67.78	4.21	120.7	36.54	275.8	8.55	13	14	36	5.29	138	0	0
0	30	1	19.2	0	0	0	7.03	72.93	4.54	130	39.14	241.8	9.45	10	14	43	4.53	223.3	0	0
0	29	0	17.4	0	0	0	9.59	68.72	3.47	111.4	32.73	257.9	7.06	10	16	43	4.15	253	0	0
0	34	1	19.4	0	0	0	7.75	69.37	4.18	128.1	39.14	148.6	9.37	11	13	48	4.76	228	0	0
0	40	1	20	0	0	0	7.91	69.92	4.58	103.9	33.01	196.9	8.77	8	13	47	4.49	220.2	0	0
0	32	0	21.2	0	0	0	8.61	81.17	4.44	128.6	38.32	222.5	8.41	10	15	50.4	4.03	207.2	0	0
0	31	0	23	0	0	0	7.41	62.5	4.09	113.5	34.72	262.7	7.96	12	13	48	4.01	221	0	0
0	35	1	19.8	0	0	0	7.3	57.9	4.39	127	37.1	246	11	9	17	44.8	3.97	259.1	0	0
0	26	0	19	0	0	0	7.42	69.83	4.12	120	36.81	196	8.91	15	18.33	50.1	4.31	247.5	0	0
0	27	0	18.1	0	0	0	8.3	81.71	3.57	120.4	34.86	286.4	6.99	28	26	44.3	4.84	309.3	0	0
0	29	0	17.7	0	0	0	6.39	64.72	3.64	114.9	33.91	200.4	8.72	12	18	44	5.06	194	0	0
0	27	1	17.2	0	0	0	6.77	68.02	4.19	126.6	38.41	213.6	8.93	5	19	51	2.05	222	0	0
0	29	0	20.6	0	0	0	7.6	78.18	4.75	129.8	39.99	206.9	8.76	12	14	40.8	6.01	240.4	0	0
0	27	0	25.1	0	0	0	10.35	73.27	4.26	135.4	40.76	278.7	8.82	24	23	38.5	4.43	194.2	0	0
0	24	0	23.8	0	0	0	8.23	73.71	4.15	94.3	29.3	253.6	9.72	16	15	45.1	4.79	263.8	0	0
0	31	0	20.8	0	0	0	7.22	56.06	3.94	122.4	37.59	218.5	8.52	8	16	40.3	4.27	192.9	0	0
0	28	0	18.4	0	0	0	6.67	76.26	4.01	126.5	37.65	203.5	9.18	11	13	43.5	4.87	291.5	0	0
0	29	0	27.5	0	0	0	8.38	72.87	4.35	132.2	40.18	240.8	8.37	9	15	37.9	4.51	232.5	0	0
0	30	0	21.3	0	0	0	10.52	81.76	3.64	119.7	35.71	129.7	10.88	13	13.93	39.28	4.69	306.08	0	0
0	27	0	20.1	0	0	0	7.75	71.74	4.26	131.4	40.19	333.2	9.12	30	29	39.6	4.73	267.8	0	0
0	30	0	24	0	0	0	12.5	67.8	3.95	117.6	35.81	411.1	7.99	10	15	36	4.84	283	0	0
0	29	1	18.5	0	0	0	5.67	73.2	3.76	116	33.4	140	12.2	13	22	40.9	4.42	227.3	0	0
0	29	0	17.6	0	0	0	9.01	73.9	4.2	128	37.5	257	10.2	9.11	16.79	41	4.3	99	0	0
0	35	1	22.4	0	0	0	11.88	68.54	4.36	129.9	39.43	306.6	7.71	16	14	54	4.87	208	0	0
0	30	1	22.3	0	0	0	9.19	68.79	4.04	127.3	37.94	213.2	7.79	27	19	43	2.3	248	0	0
0	23	0	24	0	0	0	8.1	68.14	4.32	135.2	40.74	197.8	9.19	38	23	41.24	5.02	159.15	0	0
0	26	0	20	0	0	0	6.15	61.6	4.32	135	39.9	186	11.2	16	16	43.6	4.86	215.8	0	0
0	28	0	21.1	0	0	0	11.26	76.21	3.65	115	34.37	233.1	9.53	9	14	35	5.6	156	0	0
0	28	1	21.2	0	0	0	7.66	68.39	3.22	106.9	31.38	211.7	7.62	14	18	47.8	4.27	210.8	0	0
0	28	0	21.3	0	0	0	8.19	78.09	3.7	111.5	33.83	304.4	7.71	14	11	38	5.7	221	0	0
0	36	1	17.15	0	0	0	8.02	75.07	4.55	122.9	37.98	244.1	8.73	7	13	38	4.79	142.6	0	0
0	36	0	22	0	0	0	10.48	79.89	3.36	104.5	31.91	260.1	8.42	15	19	37.6	4.14	168.9	0	0
0	29	0	22.7	0	0	0	7.89	62.29	4.97	128.5	40.36	306.4	7.53	15	15	38	4.64	244	0	0
0	23	0	19.8	0	0	0	11.23	75.69	4.46	98.9	31.8	248.8	8.78	22	22	46.2	4.23	294.5	0	0
0	38	1	20.8	0	0	0	10.63	65.79	4.03	129.2	37.93	243.2	8.32	15	15	42	4.11	244.6	0	0
0	25	0	17.46	0	0	0	7.66	74.58	3.33	108.9	31.64	238.6	8.54	18	20	64	4.33	253	0	0
0	31	0	18	0	0	0	7.22	71.8	3.77	118.5	34.63	215.6	9.08	18	22	41.8	4.31	190.4	0	0
0	31	0	19.7	0	0	0	10.54	70.13	3.78	120.3	36.13	242.6	7.74	32	25	56	4.53	150	0	0
0	24	1	18.6	0	0	0	9.24	72.06	4.3	137.5	40.27	233.6	9.17	19	21	49	5.67	298	0	0
0	33	1	20.7	0	0	0	5.62	76.04	3.93	122.5	36.57	96.7	11.82	11	12	40	4.18	214	0	0
0	28	1	17.6	0	0	0	11.66	71.75	4.16	128.8	38.17	259.2	8.98	12	15	43.2	4.79	308.2	0	0
0	24	0	21.5	0	0	0	11.78	71.64	4.81	132	41.54	325.1	7.88	15	16	43.2	3.74	285.2	0	0
0	30	0	24.5	0	0	0	11.33	77.57	4.05	128	38.09	223	7.88	34	28	59	6.04	193	0	0
0	32	1	17.6	0	0	0	6.38	66.67	3.92	125.3	36.83	254	7.84	11	12	64	4.98	252	0	0
0	27	0	21.1	0	0	0	9.91	68.72	3.57	117.2	34.15	236.5	8.69	19	22	50	4.36	229.8	0	0
0	25	0	22.2	0	0	0	5.98	70.8	3.73	123	36.4	225	9.2	17	22	56.4	4.12	209.8	0	0
0	36	1	20	0	0	0	9.89	74.29	5.29	112.9	35.78	222.7	9.05	14	20	67	4.85	409	0	0
0	26	1	23.9	0	0	0	8.15	75.22	4.04	128.2	38.03	165.3	11.11	15	20	67	4.28	214	0	0
0	34	0	18.5	0	0	0	11.51	72.71	4.08	132.1	38.41	427.7	7.49	27	22	45.7	4.5	234.8	0	0
0	33	1	21.6	0	0	0	11.16	75.91	4.48	120.2	37.29	275.2	8.4	14	22	55	4.85	170	0	0
0	32	1	25.4	0	0	0	5.07	66.52	3.35	106.5	31.7	221.8	13.02	11	15	65	5.1	209	0	0
0	31	1	19.4	0	0	0	8.57	73.9	3.87	120	35.7	190	11	34	25	58	4.48	274	0	0
0	35	0	18.7	0	0	0	8.2	78.7	4.03	124	35.6	197	8.5	16	18	42	4.43	197.1	0	0
0	27	0	20.4	0	0	0	8.48	78	3.55	112.6	33.27	248.8	8.73	20	25	41	4.81	172	0	0
0	25	0	19.6	0	0	0	8.91	73.22	4.04	124.6	36.7	184.8	7.5	12	20	43.4	4.54	204.2	0	0
0	31	0	20.7	0	0	0	12.81	74.97	4.31	128.8	39.38	249.2	8.12	27	25	62	5.24	259	0	0
0	36	0	24.6	0	0	0	8.41	65.95	3.99	130.7	38.52	260	8.41	16	19	48.4	4.75	217.9	0	0
0	35	1	18.5	0	0	0	10.98	71.65	3.76	120.9	35.59	258.4	8.1	22	28	54	4.58	224	0	0
0	29	0	20.8	0	0	0	5.55	61.2	4.81	104	32.1	282	9.7	16	18	54.9	4.54	253.6	0	0
0	34	1	23.4	0	0	0	5.2	65.28	3.85	126.6	36.81	181	8.09	8.09	9	44	4.61	152.1	0	0
0	29	1	20.7	0	0	0	9.05	82.7	4.1	124	36.1	231	10.2	22	23	49.9	4.74	282.2	0	0
0	26	0	24.3	0	0	0	8.78	70.69	3.16	101.2	29.59	315.7	8	17	18	43.7	4.1	211.6	0	0
0	25	0	16.2	0	0	0	9.26	72.5	4.1	129	37.97	293.9	8.53	16	17	44.9	5.12	292.3	0	0
0	32	0	25.1	0	0	0	10.65	76.5	3.96	122	36.3	220	9	11	18	44.8	4.17	177.6	0	0
0	32	1	16.2	0	0	0	7.56	77.41	4	129.2	37.89	242.9	8.85	13	17	41.4	4.36	364.3	0	0
0	30	1	18.4	0	0	0	7.67	74.69	4.04	129.2	38.47	195.9	9.54	14	18	57	5.94	157	0	0
0	23	0	15.8	0	0	0	9.85	76.69	3.83	127.2	36.69	219.9	8.5	12	15	38.7	4.57	217	0	0
0	27	1	19.4	0	0	0	5.84	76.53	3.97	119.7	35.82	148	9.6	10	15	62	5.6	259	0	0
0	32	0	19	0	0	0	7.69	76.59	3.81	124	35.32	171.8	7.26	17	22	52	4.48	219	0	0
0	25	0	17.6	0	0	0	8.14	70.25	3.83	118.7	35.06	180.3	8.88	31	27	43.9	5.43	238.5	0	0
0	27	0	19.4	0	0	0	9.69	71.53	3.92	119.8	36.15	210.6	9.1	15	18	61	4.57	186	0	0
0	25	0	18.7	0	0	0	8.11	69.79	3.62	115.5	35.56	256.5	9.16	27	26	51.4	4.29	225.6	0	0
0	26	0	17.9	0	0	0	8.96	73.83	4.12	124.6	38.08	224.8	8.56	12	11	62	4.46	281	0	0
0	35	1	20.7	0	0	0	9.33	67.54	4.28	126.3	37.96	228	8.01	9	14	43.4	5.26	223.6	0	0
0	27	0	17.9	0	0	0	6.62	65.1	4.52	131	39.4	233	9.1	10	16	55.9	5.71	219.3	0	0
0	36	0	21.4	0	0	1	9.16	70.64	4.01	117.1	35.84	240.6	7.71	24	18	40.9	4.2	185.6	0	0
0	28	0	18.8	0	0	0	7.05	69.6	4.38	130	38.4	212	9.6	16	17	63	4.62	221	0	0
0	31	1	17.9	0	0	0	7.27	66.21	3.92	125.3	35.9	233.3	7.92	29	29	32.9	6.26	289.8	0	0
0	32	1	26	0	0	0	11.04	74.65	3.86	126.9	37.93	188.7	10.22	6	19	38.2	4.99	216.7	0	0
0	33	1	17.61	0	0	0	8.44	73.37	4.63	133.2	40.11	190.9	8.28	12	20	48.8	4.07	244.6	0	0
0	27	0	17.4	0	0	0	7.39	73.8	4.11	130.9	38.44	232.5	8.52	14	18	53.9	4.56	217.8	0	0
0	24	0	16.6	0	0	0	8.78	78.11	3.68	120.3	34.83	242.4	7.37	16	23	46	4.36	160	0	0
0	30	1	19.9	0	0	0	7.16	69.99	4.04	119.3	36.31	205	10.06	42	30	39.8	4.75	186.9	0	0
0	31	0	20	0	0	0	5.43	62.81	3.55	98.2	30.07	338	7.19	14	20	35.8	4.6	159.4	0	0
0	27	0	19.1	0	0	0	10.66	76.51	5.14	124.6	38.31	248.5	8.14	22	20	63	4.63	206	0	0
0	27	0	23.1	0	0	0	7.33	70.8	3.61	112.5	33.11	218.9	8.48	10	14	44.2	5.07	252.5	0	0
0	30	0	19.6	0	0	0	5.97	72.85	3.73	115.5	34.17	167.7	9.11	29	33	32.8	4.47	274.3	0	0
0	27	0	17	0	0	0	10.33	72.79	3.68	122.4	36.03	174.5	9.07	34	23	49.7	5.97	244.6	0	0
0	34	0	21.5	0	0	0	10.56	72.18	4.11	125	36.79	327.1	8.3	19	18	69	4.47	231	0	0
0	25	0	23.3	0	0	0	9.01	75.61	3.67	111	32.83	237.6	8.26	9.49	15.1	62	4.46	140	0	0
0	37	0	18.3	0	0	0	10.16	70.82	4.98	112.6	35.6	235.6	8.79	13.6	37.2	50	5.14	190	0	0
0	24	1	25.2	0	0	0	10.21	75.72	3.97	124.1	37.13	252.8	8.34	12	16	53.1	4.81	411.8	0	0
0	32	0	26.4	0	0	0	8.71	75.9	3.88	116	33.7	232	10.6	14	18	38.5	4.8	166.9	0	0
0	29	1	20	0	0	0	9.44	82.03	3.73	121.8	34.82	222.6	8.51	29	24	69	4.88	254	0	0
0	31	0	18.3	0	0	0	6.81	62.77	3.57	112	33.5	199.6	8.67	9	16	53.2	4.71	332.2	0	0
0	33	1	22	0	0	0	10.9	69.23	4.54	139.7	41.02	268.7	7.83	6	14	44.3	4.88	293.5	0	0
0	29	1	22.6	0	0	0	8.06	69.22	4.12	125.4	38.12	125.4	8.29	18	18	53	5.54	272	0	0
0	24	0	21.2	0	0	0	8.99	75.9	4.55	104	31.6	262	9	11	17	32.7	4.72	172.8	0	0
0	33	1	18	0	0	0	6.06	66.93	4.16	123	36.44	214	7.21	10	15	39.4	4.66	319	0	0
0	26	1	28.3	0	0	0	9.44	69.99	4.75	124.2	37.94	256.9	8.46	34	28	44.1	4.36	289.2	0	0
0	31	0	20.4	0	0	0	9.36	65.09	4.77	123.6	38.06	356.1	7.99	13	16	63	5.1	277	0	0
0	21	0	26.1	0	0	0	10.74	83.2	3.71	120.3	36.29	195.9	9.84	20	24	68	5.03	260	0	0
0	30	1	17.4	0	0	0	9.83	70.51	4.1	123.1	37.6	248.6	8.71	16	16	55	3.57	230	0	0
0	33	1	21.3	0	0	0	9.13	70.68	4.16	123.1	37.02	223	8.01	13	16	56	4.13	217	0	0
0	26	0	20.3	0	0	0	10.03	77.03	3.94	125.4	36.03	251.9	7.81	10	15	47.1	3.45	257.4	0	0
0	25	1	17.9	0	0	0	12.61	82.09	3.65	114.5	33.45	233.7	7.8	11	15	57	4.11	274	0	0
0	31	0	23	0	0	0	5.94	60.5	4.21	125	37.2	217	8.6	14	18	34.9	4.13	190.8	0	0
0	27	0	19.9	0	0	0	10.23	75.05	3.78	124.1	36.44	212.7	8.07	30	22	60	5.4	235	0	0
0	27	0	19.37	0	0	0	7.86	64.36	3.77	116.8	34.18	177.9	8.74	12	15	65	3.91	230	0	0
0	34	1	17.27	0	0	0	9.71	76.28	4.18	131.5	38.5	258.4	9.39	13	12	60	5.31	210	0	0
0	32	1	24.9	0	0	0	7.98	77.59	3.71	118	34.89	185.9	11.68	12	18	56	4.85	201	0	0
0	34	1	17.8	0	0	0	7.66	65.85	3.53	113.5	33.52	220.3	7.77	10	12	55	6.57	233	0	0
0	27	1	16.4	0	0	0	12.18	74.4	4.37	139	39.5	288	9.9	30	21	74	4.33	310	0	0
0	21	0	24.2	0	0	0	10.25	75.15	4.46	136.4	40.54	207.7	8.13	36	27	55	4.82	260	0	0
0	24	0	19.6	0	0	0	8.69	64.69	3.82	127.1	37.31	259.4	8.46	33	20	40	4.2	332.3	0	0
0	34	0	23.5	0	0	0	8.93	80.64	3.71	113.6	34.02	180.2	7.52	14	16	64	4.8	154	0	0
0	28	0	19.1	0	0	0	8.1	69.4	3.95	124.7	36.25	259.7	7.44	10	14	41.2	4.75	293.2	0	0
0	30	0	20.7	0	0	1	9.73	71.11	3.9	125	36.28	232.2	8.77	15	18	52	5.77	189	0	0
0	32	0	19.4	0	0	0	9.64	75.76	3.76	116.7	34.79	295.5	7.86	12	16	56	6.32	137	0	0
0	31	1	18.8	0	0	0	6.43	67.38	3.42	109.2	31.49	210.3	8.04	10	15	57	4.54	198	0	0
0	28	0	16	0	0	0	7.38	71.93	4.05	120.7	36.77	248.7	7.89	26	19	40.3	4.81	251.7	0	0
0	33	0	26.4	0	0	0	7.03	66.52	3.7	111.9	33.1	212.9	8.61	8	15	35.7	4.31	224.1	0	0
0	26	0	20.6	0	0	0	6.55	67.28	3.79	125.4	36.68	207.7	8.8	9	16	35.8	4.8	204.8	0	0
0	33	1	20.55	0	0	0	11.56	79.25	3.72	115.2	33.89	287.4	8.03	7	13	35.3	5.58	310.8	0	0
0	31	1	20.05	0	0	0	4.93	74.91	3.24	97.9	29.55	242.9	8.37	18	18	46	4.43	155	0	0
0	30	0	18.3	0	0	0	7.7	74.01	3.91	118	35.6	214.6	9.68	9	14	36.3	4.23	197.8	0	0
0	26	0	21.5	0	0	0	9.7	83.64	4.28	131.7	39.88	232.6	8.17	10	15	49	2.84	289	0	0
0	31	0	19.4	0	0	0	7.38	73.55	4.34	126.9	37.72	234.8	7.55	8	13	42.9	4.97	125.5	0	0
0	33	1	19.5	0	0	0	7.38	71.28	3.42	111	32.41	232.5	8.81	8	13	67	4.93	178	0	0
0	29	1	21	0	0	0	9.81	77.1	4.43	128	37.6	242	9.2	9	13	47.9	4.51	178.4	0	0
0	25	1	17.2	0	0	0	6.37	64.96	3.83	119.9	36.05	203.8	7.73	18	19	58	5.87	169	0	0
0	28	0	18.5	0	0	0	4.98	66.43	3.75	121.9	35.8	199	7.27	8	16	50	4.37	229.9	0	0
0	26	1	16.2	0	0	0	10.89	73.18	4.18	118.3	35.82	265.3	7.24	15	15	69	4.24	258	0	0
0	26	0	26.7	0	0	0	9.8	68.2	3.76	118.4	35.42	253.3	9.56	43	40	57	4.54	202	0	0
0	33	1	23.7	0	0	0	8.62	72.72	4	127	38.03	219.6	8.28	18	16	73	4.13	177	0	0
0	24	1	22.3	0	0	1	9.8	77.63	3.73	109.4	32.95	173	8.6	16	17	52	5.93	252	0	0
0	28	0	18.7	0	0	0	8.76	80.89	4.17	126.3	37.14	140.5	8.68	24	22	44.7	5.34	229.7	0	0
0	30	0	19.6	0	0	0	9.75	72.96	3.88	121.9	36.15	231.8	9.31	11	12	67	6.04	249	0	0
0	38	1	24	1	1	0	8.62	67.78	5.65	120.1	38.57	207.7	9.6	21	23	64	4.42	264	0	0
0	23	0	23.85	0	0	0	5.04	67.7	3.8	113	35.7	171	10.2	11	13	46	4.51	173.7	0	0
0	24	0	16	0	0	0	8.86	79.5	3.98	123	35.2	245	9.6	9	14	63	4.32	177	0	0
0	27	1	21.7	0	1	0	7.02	71.14	4.01	119.6	35.1	178.1	9.2	11	13	29.5	4.48	126.3	0	0
0	26	0	19.8	0	0	0	8.31	76.07	4.39	133.7	40.23	196.7	8.5	11	20	40.6	4.25	256.1	0	0
0	33	1	17.9	0	0	0	6.62	72.65	3.34	106	31.45	233.5	7.58	11	17	69	4.51	231	0	0
0	25	0	20.9	0	0	0	9.37	67.39	4.01	124.3	36.55	255.3	8.41	6	12	43.5	4.56	232.9	0	0
0	33	0	22.18	0	0	1	9.73	69.4	4.01	117.4	35.38	277.7	8.27	14	14	58	4.4	277	0	0
0	26	0	25.2	0	0	0	6.11	61.81	4.29	130.9	37.8	206.3	9.11	10	15	35.5	4.81	185	0	0
0	25	0	21.6	0	0	0	10.57	66.7	4.42	132	39.1	220	9.2	11	16	57	4.33	287	0	0
0	30	0	20.4	0	0	0	7.96	78.1	3.51	114	33.3	290	7.3	30	29	64	5.01	334	0	0
0	31	0	18.5	0	0	0	8.21	73.51	3.91	125.5	36.32	269.2	6.82	10	14	66	6.07	243	0	0
0	31	1	19	0	0	0	9.9	76.26	3.88	110	33.52	187.3	10.56	12	14	39.4	5.4	233	0	0
0	33	1	17.6	0	0	1	13.54	72.84	3.97	120.9	36.21	286.8	6.76	10	8	51.7	5.27	237.7	0	0
0	38	0	20.3	0	0	0	6.25	67.54	3.96	121.9	35.6	203.4	8.49	11	17	58	4.8	210	0	0
0	29	0	19.5	0	0	0	8.74	65.32	4.03	123.4	36.51	195.8	9.55	11	20	34.7	4.31	295.2	0	0
0	29	1	24.68	0	0	0	8.43	70.4	3.61	112	32.5	203	9.8	34	26	58	4.17	184	0	0
0	23	0	15.8	0	0	0	7.6	77.76	3.86	128	37.5	217.6	8.08	23	28	54	4.3	153	0	0
0	26	0	17.5	0	0	0	5.54	75.94	4.33	137	41.03	199.2	9.14	16	21	65	5.09	175.23	0	0
0	31	0	19.3	0	0	0	9.22	77.99	4.14	128.9	38.01	187.6	8.35	12	15	55	4.87	178	0	0
0	30	1	21.1	0	0	0	7.93	72.17	3.33	110.4	32.03	193.1	8.43	9	17	31.6	4.52	110.3	0	0
0	33	0	21	0	0	0	8.68	79.59	3.8	121.8	36.33	215.6	8.41	21	19	29.1	4.19	194.1	0	0
0	28	0	18.4	0	0	0	10.11	79.45	4.08	129.7	38.14	212.5	8.79	18	21	43.2	3.9	274.2	0	0
0	31	0	17.1	0	0	0	7.75	73	4.16	129.2	38.49	203.6	7.79	13	16	50	5.12	286	0	0
0	40	1	23.8	0	0	0	10.56	78	4.13	126	37.2	165	13.3	14	20	44.7	4.07	186.2	0	0
0	27	0	18.3	0	0	0	7.38	68.4	4.3	98	30.2	186	10.39	11	17	41.5	3.98	227.5	0	0
0	31	1	18.5	0	0	0	4.53	65.57	3.16	101.9	29.75	182.3	9.05	23	24	67	4.82	267	0	0
0	33	1	19.5	0	0	0	7.74	76.11	3.57	108.9	32.36	213.3	9.16	27	22	48	6.29	308	0	0
0	27	1	20	0	0	0	8.01	71.9	4.5	100.3	32.56	302.2	8.9	15	18	47.7	4.3	139.9	0	0
0	40	1	22.1	0	0	0	8.66	77.76	3.45	115.1	33.09	281.6	7.2	10	16	39.7	4.21	262.5	0	0
0	29	0	19	0	0	0	6.61	70.2	4.26	122.2	36.85	181.9	10.48	19	26	57	4.4	244	0	0
0	23	0	17.9	0	0	0	6	72.3	4	121	36.1	110	12.9	17	17	35.9	5.04	254.5	0	0
0	32	1	23.4	1	0	0	8.62	70.65	3.65	118.6	34.43	268.1	8.06	6	14	43.2	4.71	225.1	0	0
0	33	0	22	0	0	0	7.52	65.67	4.39	100.4	29.96	272.4	8.21	8	16	59	4.38	258	0	0
0	28	0	20.4	0	0	0	8.29	70.09	4.04	120.4	35.62	236.6	7.76	19	16	60	6.14	262	0	0
0	29	0	29	0	0	0	8.88	72.17	4.18	125.4	37.1	259.5	8.83	12	16	40	5.26	245.8	0	0
0	32	1	23.2	0	0	0	10.38	67.42	4.75	135.1	42.19	288.2	8.31	19	19	58	4.78	236	0	0
0	27	0	15.8	0	0	0	6.89	67.89	3.84	123.8	36.58	281.5	7	15	16	57	4.55	231	0	0
0	32	1	17.4	0	0	0	9.43	78.03	4.17	125.6	37.96	219.6	9.79	97	46	40.9	4.61	207.5	0	0
0	31	0	21.3	0	0	0	8.4	77.15	4.11	129.8	37.62	187.1	8.59	13	18	47.5	4.92	265.2	0	0
0	33	0	21.6	0	0	0	8.48	66.28	3.8	120.8	35.58	249.9	8.15	41	26	32.2	4.05	195.3	0	0
0	26	0	17.3	0	0	0	8.77	78.03	3.45	111	33.16	260	8.1	11	18	58.9	5.76	246.27	0	0
0	34	0	17.6	0	0	0	5	62.12	3.93	129.3	38.58	277	7.31	6	14	33	4.21	169	0	0
0	31	1	21.6	1	0	0	12.6	74.63	3.76	124	37.41	235.6	8.93	10	15	35	4.2	248.8	0	0
0	25	0	17.8	0	0	0	8.18	64.94	4.14	125	37.25	267.3	9	11	13	42.2	4.49	348.2	0	0
0	25	1	19.38	0	0	0	10.53	82.42	3.6	119.7	34.75	165.2	8.49	18	17	43	4.39	216	0	0
0	24	0	16.5	0	0	0	8.96	73.03	3.64	114.3	34.05	250	7.76	20	19	50	4.45	221	0	0
0	29	0	23.3	0	0	0	8.27	71.11	3.78	121.1	36.19	222.5	9	27	22	46.4	4.76	235.8	0	0
0	36	1	26	0	0	0	6.44	72.17	4.24	134.4	40.64	191.1	7.65	14	20	63	5.15	175	0	0
0	30	0	20.8	0	0	0	11.74	76.56	3.86	119.1	36.12	252.8	10.39	9	12	51	5.06	215	0	0
0	27	1	26	0	0	0	7.55	71.83	3.17	105.3	30.22	238.1	8.07	9	15	34.5	3.67	243.2	0	0
0	20	0	19.7	0	0	0	9.43	74.62	4.17	123.9	37.25	184.7	8.6	11	18	35	4.64	187	0	0
0	23	0	16	0	0	0	9.96	73.82	4.02	125.8	36.07	211.3	7.82	18	24	66	4.73	429	0	0
0	26	0	22.5	0	0	0	7.95	70.4	3.9	122	35.6	218	8.7	25	20	47.5	4.9	214.5	0	0
0	30	1	21	0	1	0	7.8	71.37	4.07	128.9	37.99	191.9	8.85	20	23	32.7	4.21	235.7	0	0
0	30	0	18.2	0	0	0	11.58	77.23	4.01	127.8	38.3	307.4	7.15	16	15	63	5.1	208	0	0
0	25	0	18.6	0	0	0	9.54	78.73	5.12	116	36.71	256.1	8.98	10	15	39.2	5.94	380.4	0	0
0	26	0	23.04	0	0	0	7.64	72.44	4.01	124.4	37.2	218.3	7.61	6	13	35.6	5.28	213	0	0
0	29	1	26.52	0	0	0	10.49	71.08	4.05	120.9	35.51	281.1	8.65	17	20	67	4.58	410	0	0
0	27	1	30	0	0	0	9.66	68.1	4.32	136.5	38.89	247.8	7.98	15	18	45	4.79	260	0	0
0	26	1	19.5	0	0	0	10.65	75.64	4.49	136.3	41.03	291.1	7.61	10	14	43.9	4.87	315.1	0	0
0	28	0	21	0	0	0	7.21	73.4	4.99	109	33.2	320	9	25	26	39.1	3.89	277.6	0	0
0	25	0	20.4	0	0	0	7.93	75.47	4.12	116.8	35.63	191.4	8.47	5	15	43.5	4.87	240.1	0	0
0	26	0	18.2	0	0	0	9.02	71.63	5.24	112.8	36.87	309.2	9.42	12	16	47.6	3.96	305.2	0	0
0	24	0	18.7	0	0	0	10.4	64.26	4.31	141.3	41.59	171.6	10.17	10	18	52.2	4.63	247.2	0	0
0	32	0	23.4	0	0	0	8.86	57.8	4.46	137	40.1	303	9.6	13	12.43	53.5	5.62	326.2	0	0
0	36	0	25	0	0	0	11.74	73.7	3.58	118	33.8	281	9.3	39	30	62	4.52	257	0	0
0	28	0	18.9	0	0	0	10.51	76.52	3.67	114.4	34.43	281.2	7.48	22	18	59	5.39	279	0	0
0	32	0	23.2	0	0	0	8.59	75.53	3.74	121.9	35.81	131.3	10.26	20	14	44.1	4.69	254.8	0	0
0	35	1	22.1	1	0	0	11.94	77.88	4.39	132.9	40.09	338.1	6.7	23	18	40.7	4.66	219.6	0	0
0	26	0	23.2	0	0	0	6.69	66.18	4.05	122.8	36.9	167.1	7.84	17	19	53	4.29	190	0	0
0	28	0	20.6	0	0	0	5.01	76.8	3.35	109	32.1	282	9.8	10	14	48.2	4.95	244.8	0	0
0	36	1	19.7	0	0	0	6.16	63.97	3.74	114.6	34.44	188.3	8.05	13	14	40.2	4.69	158.4	0	0
0	32	1	21.2	0	0	0	10.63	72.3	4.61	140.2	42.06	264	9.51	9	12	44.1	5.11	297.3	0	0
0	40	1	24.7	0	0	1	10.97	81.37	3.45	110.6	32.89	159.2	9.33	21	22	57	4.96	192	0	0
0	26	0	20.7	0	0	0	8.12	75.75	4.18	130.6	38.86	267.8	7.25	18	17	34.5	4.19	282.3	0	0
0	32	0	20.4	0	0	0	9.3	83.06	4.27	121.2	36.09	193.3	10.46	10	24	34.4	4.7	169	0	0
0	29	0	19.1	0	0	0	8.56	75.67	4.08	127.2	37.83	231.8	7.98	9	16	55	4.36	140	0	0
0	31	1	19.2	0	0	0	6.26	71.63	3.15	107.7	31.26	170.7	8.59	12	16	39	3.56	155	0	0
0	29	1	17.4	0	0	0	7.58	70.14	3.92	115.5	34.12	260.4	7.52	9	16	70	4	360	0	0
0	38	1	19	0	0	0	11.75	74.21	3.64	115.4	34.41	241.4	8.25	22.87	22.7	35	4.79	179.2	0	0
0	21	0	18.8	0	0	0	10.13	80.24	4.02	128.4	38.4	204.3	9.02	27	19	58	4.96	257	0	0
0	29	0	19.6	0	0	0	8.46	68.72	4.4	127.2	38.75	191.7	8.6	10	16	45.7	4.06	242.9	0	0
0	28	0	17.7	0	0	0	9.17	76.11	3.84	124.3	37.71	191.4	7.22	12	18	66	4.23	290	0	0
0	28	0	18.8	0	0	0	6.77	68.28	3.61	115.5	33.95	211.7	7.81	11	14	38.3	4.37	230.2	0	0
0	30	0	19.5	0	0	0	4.99	59.31	3.91	123.1	36.27	160	9.66	17	22	61	4.48	249	0	0
0	25	0	17.6	0	0	0	9.88	79.76	4.7	135.3	40.52	214.6	8.25	42	26	44.6	5.3	231.3	0	0
0	29	0	19.7	0	0	0	10.53	65.86	4.62	143.1	42.6	179.9	8.92	30	26	36.2	4.26	235.5	0	0
0	26	0	22	0	0	0	7.18	68.99	4.96	132.7	39.28	231.6	10.31	16	17	33.3	4.81	167.7	0	0
0	29	0	21.5	0	0	0	8.76	60.66	3.68	118	34.75	256.9	9.4	5	16	52	6.44	216	0	0
0	37	1	21.3	0	0	0	9.38	63.4	5.4	118.6	38.08	247.5	8	8	16	72	4.93	201	0	0
0	28	1	18.8	0	0	1	7.02	58.79	4.2	134.6	42.07	270.1	8.5	24	22	45	4.78	209	0	0
0	41	1	21.3	0	0	0	10.91	68.34	3.82	117.5	34.63	232.2	8.45	14	15	67	4.72	170	0	0
0	30	0	22.9	0	0	0	9.08	71.65	3.79	121.3	36.26	257.7	7.93	12	11	64	4.89	190	0	0
0	33	1	19.8	0	0	1	7.97	67.34	3.81	122.5	36.94	245.4	8.04	8	14	34.1	4.24	191.3	0	0
0	23	0	21.7	0	0	0	8.74	72.55	3.59	116.8	34.1	245.2	8.51	95	55	62	4.54	191	0	0
0	31	0	20.5	0	0	0	7.12	67.86	3.55	114.9	33.79	279.7	7.3	23	26	37	4.5	197.1	0	0
0	30	0	20.3	0	0	0	12.63	75.84	3.58	109.7	32.77	318.9	7.86	10	17	53	5.09	228	0	0
0	28	0	21.3	0	0	0	7.97	79.23	3.73	126.3	36.9	169.3	7.33	7	13	67	4.47	224	0	0
0	27	0	20.4	0	0	0	9.96	75.97	4.59	108.9	33.93	236.4	9.34	35	37	41.7	3.93	283.3	0	0
0	29	1	20.7	0	0	0	9.44	78.62	3.62	116.7	34.76	210.8	8.15	7	13	33.8	4.2	255	0	0
0	34	0	19.1	0	0	0	9.2	59.69	4.51	133.7	39.94	310.1	8.72	12	18	44.77	5.22	283.23	0	0
0	23	0	18.6	0	0	0	10.49	86.6	3.91	123	35.4	225	9	12	15	51	4.35	172	0	0
0	26	0	20.9	0	0	0	9.73	71.85	4.75	137	41.2	228.4	9.1	21	22	43.3	4.36	227.8	0	0
0	26	0	23.1	0	0	1	10.87	75.29	3.5	117.2	34.13	251.8	8.36	7	17	62	4.68	204	0	0
0	32	1	16.8	0	0	0	9.31	78.83	3.39	110	32.53	185.1	7.87	11	15	36.9	4.67	224	0	0
0	33	1	19.8	0	0	0	10.15	81	3.46	121	35.3	220	9.7	24	23	64	4.27	203	0	0
0	28	0	18.1	0	0	0	6.84	66.89	4.44	134.6	40.05	219.3	8.24	9	17	40	4.64	229	0	0
0	30	0	18.7	0	0	0	8.5	63.65	4.02	121.7	36.64	270.5	6.57	14	13	55	5.38	335	0	0
0	32	0	19	0	0	0	10.4	77.92	4.25	139.2	41.25	246.4	7.65	11	14	41.2	5.17	201.5	0	0
0	26	0	22	0	0	0	8.42	68.66	3.75	121.2	35.69	295.1	7.69	8	17	64	4.77	224	0	0
0	25	0	20.3	0	0	0	9.36	78.96	4.21	129.1	37.98	325.2	7.68	30	18	33.1	3.6	258.1	0	0
0	23	0	19.5	0	0	0	9.25	78.06	3.89	120.7	34.9	327.5	7.71	12	15	39	4.47	242	0	0
0	33	1	18.7	0	0	0	9.21	70.73	3.92	125.4	36.55	274	8.77	7	13	40.7	5.3	182.3	0	0
0	29	0	18	0	0	0	9.61	71.02	3.28	111.1	32.5	256.2	8.65	6	12	32.9	3.76	204.2	0	0
0	27	1	22.5	1	0	0	8.94	73.26	3.74	113.9	34.51	235.3	8.23	8	14	41	4.75	198	0	0
0	28	0	20.7	0	0	0	11.5	63.89	3.71	118.8	35.84	261.8	8.79	15	19	59	4.42	233	0	0
0	31	0	19.6	0	0	0	12.78	76.08	3.39	106.1	31.6	251.4	7.98	8	16	34.7	4.44	216.5	0	0
0	29	0	23.5	0	0	0	6.83	67.23	3.64	116.1	34.15	203.1	9.17	10	14	43.5	4.23	248	0	0
0	25	1	22	0	0	0	7.95	78.61	3.89	115.3	33.66	228.9	7.54	42	28	31.9	5.86	268.9	0	0
0	34	1	19.1	0	0	1	8.24	66.44	3.57	108.3	32.79	268.3	7.89	39	32	56	4.88	165	0	0
0	24	1	18.8	0	0	0	11.4	78.4	3.58	109.9	33.34	250.5	8.69	45	35	62	5.5	229	0	0
0	26	0	17.2	0	0	0	8.38	64.96	3.88	126.1	36.37	285.7	7.51	30	20	36	5.36	249	0	0
0	21	1	18.3	0	0	0	11.08	76.68	3.89	115.3	34.58	232.9	8.28	11	15	52.9	4.19	181.3	0	0
0	30	0	20.8	0	0	0	7.41	77.47	3.59	124.2	35.59	216.7	8.49	8	17	39.9	6.26	198.7	0	0
0	26	0	18.8	0	0	0	8.63	72.04	4.1	130	38.63	214.4	8.35	34	27	45	4.62	214	0	0
0	34	0	19.5	0	0	0	9.59	72.84	4.6	136	40.39	232	8.56	10	15	41.2	4.53	241.3	0	0
0	32	0	20.5	0	0	0	14.98	75.25	4.43	141	41.47	425.3	8.09	24	19	64	4.85	339	0	0
0	24	0	27.9	0	0	0	9.44	66.1	3.88	119	35.5	244	11.3	23	19	55	4.32	254	0	0
0	27	0	18.9	0	0	0	9.97	74.68	3.79	113.6	34	227.5	6.96	21	18	39.09	3.91	295.5	0	0
0	28	0	18.2	0	0	0	7.59	68.91	3.38	115.8	33.51	229	8.26	47	25	61	4.68	257	0	0
0	32	0	28.7	0	0	0	9.47	70.61	3.9	125.2	36.32	260.7	6.7	10	16	35.4	4.34	352.4	0	0
0	24	0	22.2	0	0	0	6.47	68.71	4.2	130.7	39.15	285.4	7.79	10	18	41.1	4.68	246.1	0	0
0	31	1	20.5	0	0	1	6.38	65.52	3.47	111.9	33.62	257.9	7.16	8	12	41	4.95	199	0	0
0	26	1	17.3	0	0	0	6.74	62.76	3.81	116.3	34.62	192.3	8.01	17	18	47	5.57	242	0	0
0	30	1	24	0	0	0	8.2	65.39	4.97	111.3	30.56	284.4	7.97	10	28	58	4.08	170	0	0
0	26	0	19.6	0	0	0	6.16	68.7	4.23	129.6	38.43	131.1	9.33	16	21	42.1	4.3	266.9	0	0
0	28	0	19	0	0	0	13.44	86.67	5.33	111.4	33.65	317.8	7.07	8	11	67	3.47	369	0	0
0	31	1	20.1	0	0	1	10.09	73.91	4.13	120.1	35.61	249.7	8.81	43	44	37.8	4.11	229.1	0	0
0	31	0	23.7	0	0	0	6.4	66.15	4.73	98.9	30.65	209.6	7.61	9	15	41.8	4.4	220.2	0	0
0	30	0	19.1	0	0	0	5.87	66.57	3.8	119.5	34.97	188.2	7.05	30	21	45.1	4.8	204.4	0	0
0	28	0	19.1	0	0	0	9.64	67.13	4.5	124.9	37.34	228.1	8.17	12	15	41	4.8	138.9	0	0
0	31	1	27.2	0	0	0	7.79	70.3	3.84	121	35	212	10.3	8	12	57	4.29	215	0	0
0	33	1	20.1	0	0	0	6.08	73.19	3.87	124.9	36.69	127.1	8.68	24	21	46.5	4.4	257.8	0	0
0	26	0	22	0	0	0	6.12	53.3	4.23	117	35.1	264	9.1	10	14	67	3.98	392	0	0
0	27	0	16.2	0	0	0	7.33	77.21	3.89	122.5	35.89	142.1	10.65	10	19	47.7	4.35	216.2	0	0
0	31	0	20.7	0	0	0	8.96	76.74	3.85	122	36.51	253.1	7.94	14	20	40.3	3.92	209.3	0	0
0	32	0	22.1	0	0	0	6.13	64.73	4.02	121	36.04	275.4	7.98	7	12	51.2	4.93	282.5	0	0
0	42	1	23.3	0	0	0	10.2	80.23	3.85	118.5	35.27	249.1	8.88	37	23	67	4.81	232	0	0
0	34	1	23.2	0	0	0	7.56	69.13	4.2	130	38.85	252.2	7.46	23	30	36.8	4.37	202.9	0	0
0	28	0	18.9	0	0	0	12.67	79.8	4.34	126	40.5	282	11.7	38	21	43	4.49	358.75	0	0
0	25	0	24.4	0	0	0	6.94	61.54	3.85	114.8	33.84	226.6	7.74	11	19	55.6	4.45	278.8	0	0
0	29	0	20.7	0	0	0	10.55	70.55	4.28	135.4	40.35	223.1	7.39	15	21	44.8	4.27	240	0	0
0	28	1	17.2	0	0	0	8.85	81.79	3.7	109.2	32.41	151.2	8.85	13	17	68	3.65	241	0	0
0	29	0	21.5	0	0	0	9.76	79.4	4.01	126.5	38.01	271.4	7.7	8	16	49.4	3.83	391.2	0	0
0	24	0	16.2	0	0	0	8.2	76.3	4.45	139	39.3	188	9.9	10	18	68	6.49	260	0	0
0	30	0	21.2	0	0	0	9.28	78.01	3.69	118.7	33.65	222.6	7.53	16	16	38.1	4.54	235	0	0
0	30	0	24.1	0	0	0	7.93	74.29	3.76	115.6	34.57	200.4	8.71	9	14	44	3.89	229	0	0
0	29	0	23.5	0	0	0	8.16	71.43	3.73	117	33.95	240.9	8.05	18	20	57	6.13	186	0	0
0	35	0	18.6	0	0	0	10.16	78.76	4.24	130.7	39.14	227	7.95	4	12	33.2	4.8	225.2	0	0
0	32	1	27.8	0	0	0	7.62	66.38	4.18	124.7	37.12	208.2	8.87	15	14	65	4.27	182	0	0
0	30	0	20.4	0	0	0	7.76	72.63	3.92	131.2	37.37	199	7.73	10	15	65	4.79	288	0	0
0	39	1	21.9	0	0	0	8.15	74.19	4.64	137.5	40.64	197.5	8.13	35	34	46.5	4.71	247.9	0	0
0	29	0	18.1	0	0	0	6.12	66.31	4	127.3	38.24	224.8	8.78	10	14	37.9	5.1	310.4	0	0
0	28	1	24.2	0	0	0	7.58	62.3	4.22	129.7	37.24	275.5	8.4	18	17	66	4.65	171	0	0
0	29	1	20.9	0	0	0	11.11	76.64	4.24	131.5	38.66	239.5	7.96	14	18	51	4.4	201	0	0
0	30	1	17	0	0	0	11.34	78.45	4.23	128.1	37.92	162.1	9.57	20	25	64	4.77	242	0	0
0	28	0	21.4	0	0	0	7.63	71.84	4.02	122.8	36.25	273.4	7.86	10	13	38.2	4.44	237.7	0	0
0	32	1	19.8	0	0	0	13.49	76.85	3.81	118.6	35.45	355.5	8.26	28	20	35.7	4.18	272	0	0
0	30	1	21.3	0	0	0	9.53	78.83	3.94	121.3	35.41	227.8	9.46	15	18	33.1	4.86	98.5	0	0
0	26	0	18.9	0	0	0	10.26	63.62	4.05	124.7	36.92	241.6	8.05	17	19	48.7	4.36	267.3	0	0
0	27	0	24.9	0	0	0	9.76	75.68	3.2	102.5	29.7	291.2	7.3	8.51	10.26	28.54	5.08	232.73	0	0
0	26	0	16.52	0	0	0	7.87	75.51	3.44	108.7	30.89	263.4	7.95	44	36	60	5.57	185	0	0
0	29	0	22.8	0	0	0	7.64	73.78	4.21	125.7	37.7	168.6	8.96	4	18	41.2	4.32	210.6	0	0
0	32	1	20.7	0	0	0	14.06	61.42	4.88	134.6	41.24	357.2	8.06	29	25	73	6.18	313	0	0
0	30	1	32.3	1	0	0	7.64	68	4.05	121.9	36.15	184.1	9.05	77	54	36.8	4.03	187.2	0	0
0	24	0	19.3	0	0	0	10.95	78.81	3.65	112.2	33.11	275.4	8.62	9	16	54	4.31	162	0	0
0	30	0	20.4	0	0	0	8.82	73.95	3.7	120.3	35.77	231.2	9.23	18	16	58	5.58	243	0	0
0	33	1	20.7	0	0	0	8.81	73.39	3.27	106.6	31.03	228.3	7.19	15	15	37.4	4.09	294.1	0	0
0	25	0	18.4	0	0	0	6.86	66.6	3.94	121.4	35.68	227.8	7.58	9	15	34.1	4.2	235.1	0	0
0	33	1	20.1	0	0	0	8.56	73.09	3.78	117.1	35.28	198.6	8.19	8	13	54	3.83	205	0	0
0	33	1	17.6	0	0	0	9.49	80.3	4.03	123	39.1	205	9.2	12	20	57.5	4.41	203.3	0	0
0	27	1	19	0	0	0	6.16	75.87	4.28	126.7	37.79	158.5	8.25	9	13	51	4.54	178	0	0
0	25	1	18	0	0	0	10.4	63.55	4.01	125	37.7	310.7	8.99	11	16	45.3	4.36	216.4	0	0
0	25	1	14.5	0	0	0	9.45	68.7	3.92	119	36.2	201	9.8	4	14	70	4.77	145.38	0	0
0	30	1	21	0	0	0	9.73	77.39	4.34	134.2	39.29	192.5	9.18	11	18	32.5	5.04	231.8	0	0
0	27	0	17.5	0	0	0	8.87	69.24	4.32	127.8	38.71	272.2	8.21	26	22	41.3	4.27	221.3	0	0
0	26	0	20.33	0	0	0	10.67	78.99	4.19	129.5	37.93	197.4	8.25	10	24	74	3.99	385	0	0
0	27	0	18.8	0	0	0	5.91	59.7	4.84	143	43.5	265	9.2	28	24	59	4.54	196	0	0
0	27	1	23.7	0	0	0	9.06	76.67	3.31	110.2	32.87	254.6	9.88	7	14	45.7	2.69	169.3	0	0
0	27	0	21.5	0	0	0	8.06	68.65	4.71	125.6	38	184.9	8.44	18	16	72	5.53	162	0	0
0	28	0	18.7	0	0	0	6.59	73.34	4.9	106.5	33.48	224.2	9.36	16	20	47.4	4.25	254.9	0	0
0	26	1	18	0	0	0	5.48	77.31	4.05	129.3	37.57	190	7.71	17	27	49	6.79	272.1	0	0
0	31	0	22.08	0	0	0	6.97	75.99	3.59	120.2	35.23	187.3	8.46	11	20	45.4	3.94	182.3	0	0
0	32	0	20.1	0	0	0	6.28	63.19	3.57	116.6	34.52	205.9	7.88	10	14	40.3	4.4	210.2	0	0
0	27	0	20.8	0	0	0	9.42	69.23	3.99	119.5	35.28	218	7.54	21	18	62	4.09	246	0	0
0	29	1	21.3	0	0	0	9.72	81.72	4.17	118.9	36.37	256	8.03	19	24	48.7	4.28	231.4	0	0
0	32	0	18.1	0	0	0	7.84	71.55	3.45	112.7	33.12	185.4	8.61	26	19	70	6.23	367	0	0
0	25	0	26.7	0	0	0	7.07	67.54	4.21	130.8	37.78	171.1	8.17	11	18	38.6	4.6	236.5	0	0
0	31	0	22.2	0	0	0	7.84	69.56	3.78	115.5	34.42	197.4	8.29	11	15	55	6.88	166	0	0
0	30	0	23.74	0	0	0	10.13	75.8	4.52	128	38.5	261	9.6	12	17	41	4.46	228	0	0
0	29	0	26	0	0	0	8.18	75.03	3.89	106.8	32.8	175.2	10.83	5	13	52	5.14	222	0	0
0	31	0	19.2	0	0	0	13.62	77	3.68	121.3	35.8	273.3	7.92	23	20	68	4.31	321	0	0
0	27	0	23.5	0	0	0	8.63	68.65	3.79	120.1	34.83	177.8	8.8	25	24	37	3.27	383.9	0	0
0	34	1	20.47	0	1	0	10.39	78.84	4.03	132.9	38.55	178.5	9.25	11	14	48	4.57	212	0	0
0	27	1	21	0	0	0	7.15	73.46	4.39	114.7	35.38	254.1	8.35	7	15	59	6.15	173	0	0
0	25	1	17.9	0	0	0	8.77	71.74	4.12	129.7	37.84	243.4	7.92	18	19	43.1	4.46	259.2	0	0
0	28	0	25.33	0	0	0	7.16	62.19	4.97	132.7	38.24	249.5	7.16	9	16	66	4.11	223	0	0
0	32	1	22.3	0	0	0	8.59	69.85	4.04	131.9	38.03	278.1	7.25	8	13	46	4.98	236	0	0
0	26	1	19.6	0	0	0	10.18	68.02	3.66	114.5	33.51	280.4	7.28	11	17	38.9	4.47	212.3	0	0
0	24	0	25.5	0	0	0	9.72	78.66	4.25	130.1	38.19	286.9	7.44	17	14	58	5.91	193	0	0
0	27	0	17.2	0	0	0	7.9	74.36	3.8	120.3	35.24	299.4	7.7	10	18	40	5.26	298.8	0	0
0	30	1	23.6	0	0	0	7.83	77.27	3.51	112.6	33.58	202.4	8.07	16	16	56	4.1	199	0	0
0	29	0	19.2	0	0	0	9.22	67.58	3.86	129.3	36.82	181.1	9.12	14	18	59	4.75	257	0	0
0	25	0	19.7	0	0	0	6.04	70.33	4.07	124.6	35.65	195.1	7.53	7	15	41.6	4.73	232.8	0	0
0	26	0	20.29	0	0	0	7.24	61.78	3.78	115.9	33.7	192	6.92	6	13	58	4.87	214	0	0
0	27	0	18.7	0	0	0	11.98	61.83	3.96	125.7	37.71	258.3	7.59	12	16	46.5	4.5	292.5	0	0
0	26	0	17.6	0	0	0	10.63	67.49	3.77	121.6	35.4	238.6	8.84	10	19	46.3	4	256.2	0	0
0	26	0	19.4	0	0	0	7.39	68.61	4.23	125.5	38.13	273.3	7.57	12	14	44.5	4.95	220.7	0	0
0	30	0	17.84	0	0	0	6.36	61.84	3.62	111.5	32.15	205.8	7.75	9	14	46	4.19	201.3	0	0
0	19	1	17	0	0	0	9.15	69.23	4.25	130.2	39.03	225.6	8.27	14	15	46	5.83	245	0	0
0	30	1	22.8	0	0	0	7.84	62.79	3.2	108.4	31.44	226.5	8.38	8	11	54	4.17	210	0	0
0	30	1	16.4	0	0	0	7.51	78.06	3.68	111.5	32.09	235.3	8.21	11	13	54	3.95	384	0	0
0	25	0	22.3	0	0	0	9.95	76.96	4.19	126.6	37.56	295.6	7.85	11	15	76	4.51	217	0	0
0	24	0	18	0	0	0	8.8	69.9	4.09	121	35.2	275	9.1	12	13	40.9	5.03	205.3	0	0
0	19	1	20.7	0	0	0	6.03	73.34	4.1	125.4	36.74	119.2	8.8	9	15	63	4.71	227	0	0
0	31	1	22.8	0	0	0	9.17	74.43	3.95	121.1	35.63	182.2	7.88	13	18	36.6	3.89	224.9	0	0
0	30	0	18.2	0	0	0	7.11	70.2	4.25	129.1	38.2	267.7	8.55	13	16	42	4.23	258.7	0	0
0	26	1	18.8	0	0	0	10.48	75.9	4.75	139	40.5	335	9.4	13	18	46.5	4.41	268.2	0	0
0	27	1	20.8	0	0	0	7.24	65.59	3.39	112	32.92	175.4	7.99	18	17	41	3.8	195	0	0
0	27	0	18.7	0	0	0	9.03	66.08	3.78	117.4	34.4	184.2	10.3	20	19	68	4.67	251	0	0
0	35	1	20.98	0	0	0	8.32	72.64	4.93	106	32.95	330.5	12.23	13	18	60	6.1	281	0	0
0	31	0	19.1	0	0	0	7.3	67.09	4.55	101.1	31.92	295.7	8.78	10	11	57	4.34	302	0	0
0	28	0	19.3	0	0	0	14.02	68	4.33	123.1	36.1	249.2	8.06	15	18	53	4.97	257	0	0
0	30	1	19	0	0	0	9.27	73.34	4.18	104.1	31.03	224.5	7.55	9	12	45	4.71	201	0	0
0	29	0	20.5	0	0	0	8.45	73.06	3.83	120.9	35.26	176.3	8.54	19	21	59	4.93	171	0	0
0	26	0	21.6	0	0	0	8.56	71.46	3.81	123	35.75	279.9	7.29	11	15	44	3.76	193.47	0	0
0	33	0	18.4	0	0	0	10.44	73.86	4.23	130.1	38.33	280.3	8.24	13	15	45.91	6.03	307.29	0	0
0	31	0	23.6	0	0	0	6.55	65.78	3.7	115.8	34.22	153.1	8.49	36	29	70	4.03	182	0	0
0	29	0	16.2	0	0	0	7.11	71.58	4.11	131.6	38.06	182.5	8.55	16	20	47.4	4.28	313.1	0	0
0	31	0	20.9	0	0	0	7.15	71.52	4.24	133.8	39.24	280.5	8.13	13	19	41.2	3.7	305.9	0	0
0	40	1	22.4	0	0	0	9.21	71.54	4.15	119.9	35.74	232.2	7.68	13	19	60	4.39	144	0	0
0	31	0	17.02	0	0	0	8.83	67.6	4.04	127	37.3	181	10.2	11	19	59	4.7	182	0	0
0	28	0	23.08	0	0	0	6.54	65.63	3.89	122.7	36.32	167.6	9.34	6	12	35.5	4.62	240.2	0	0
0	34	0	20.58	0	0	0	8.35	69.34	3.66	115.3	34.01	204.9	9.22	23	25	43	4.34	162	0	0
0	28	0	24.1	0	0	0	9.62	71.42	4.19	121.5	36.82	166.5	8.73	14	17	59	4.26	150	0	0
0	32	0	16.17	0	0	0	5.53	72.31	4.39	97	30.1	249.6	8.71	14	18	41	5.22	209.4	0	0
0	26	0	20	0	0	0	17.05	75.1	4.93	103.3	32.61	355.2	7.92	83	59	48	4.08	264	0	0
0	28	0	18.1	0	0	0	6.32	63.64	3.72	121.3	35.99	195.7	9.01	7	12	36.11	5.43	191.19	0	0
0	22	0	14	0	0	0	8.79	75.11	4.09	131.8	38.36	179.8	8.73	20	22	48.8	4.65	266.7	0	0
0	29	0	19.8	0	0	0	8.85	69.9	3.43	115.2	33.46	297.1	6.97	10	12	38.5	4.8	256.8	0	0
0	36	0	21.2	0	0	0	10.8	72.8	4.35	136	39.1	222	10.8	16	18	46.9	4.21	264.2	0	0
0	26	1	20.7	0	0	0	9	69.23	4.48	138.3	41.93	278.6	8.78	9	13	67	4.94	236	0	0
0	29	0	23.36	0	0	0	7.3	68.18	4.12	125.6	37.16	138.1	9.47	14	18	63	4.57	215	0	0
0	27	1	22	0	0	0	6.12	64.27	4.43	100.7	31.5	206	8.29	7	18	59.6	4.31	286.5	0	0
0	28	0	20.4	0	0	0	4.92	51.57	3.36	109.8	32.35	165.6	8.16	8	14	42.6	5.2	264.1	0	0
0	33	1	19.9	0	0	0	10.12	76.34	4.18	124	37.09	190	10.2	22	20	37.7	4.16	173	0	0
0	33	1	22	0	0	0	8.38	70.7	4.66	131	39.2	337	8.2	9	14	60	3.94	243	0	0
0	24	1	17.1	0	0	0	6.76	72.61	3.64	111.3	32.94	268.4	7.97	12	12	46.8	6.99	263.8	0	0
0	28	1	26	0	0	0	11.53	73.72	3.38	111.5	32.2	324.7	7.1	25	25	40.8	4.12	252.4	0	0
0	27	0	18.9	0	0	0	7.2	81.5	4.63	134	38.8	223	8.9	9	13	32.28	5.38	260.27	0	0
0	30	1	19.5	0	0	0	6.6	62.1	4.29	126	36.4	235	11.3	11	17	35.1	4.51	305.7	0	0
0	33	1	20.8	0	0	0	12.92	79.02	2.88	127	37.84	255.2	9.39	34	21	63	4.71	275	0	0
0	26	0	21.44	0	0	0	7.72	70.84	4.07	125	36.99	228.3	9.16	12	14	36.2	4.76	136.4	0	0
0	31	1	21.5	0	0	0	5.38	60.73	4.3	136.4	39.95	208	7.76	11	16	35.1	4.54	189.5	0	0
0	32	1	19.4	0	0	0	10.68	59.42	4.4	131.2	38.78	176.6	8.92	9	15	51.7	4.14	358.9	0	0
0	32	1	21.1	0	0	0	8.93	76.02	3.96	127.3	37.83	243.3	7.52	8	14	43.9	4.28	226.4	0	0
0	26	0	17.3	0	0	0	6.93	63.3	3.99	124	36.31	257	7.09	8	16	41.3	4.51	378	0	0
0	19	0	15.6	0	0	0	8.41	68.24	4.81	106.2	32.99	205.7	8.9	11	14	66	6.38	233	0	0
0	38	1	18.5	0	0	0	11.31	77.14	3.73	118.8	34.76	271.5	7.91	12	16	38.3	4.08	299.6	0	0
0	29	1	25.2	0	0	0	9.62	78.37	3.94	115.8	34.89	179.7	10.05	6	18	45.3	4.39	214.6	0	0
0	35	1	17.2	1	0	1	11.15	76.41	3.92	128	37.74	310	7.76	39	25	69	4.72	275	0	0
0	28	0	22.87	0	0	0	8.74	74.1	4.02	121	36.6	173	10.4	12	14	58	5.2	124	0	0
0	29	0	18.1	0	0	0	10.3	70.4	4.32	128	38.2	273	9.5	12	14	45.3	4.34	349.2	0	0
0	29	1	19.5	0	0	0	9.81	68.49	3.74	122.8	36.33	201.6	7.54	7	15	40.1	4.21	271.4	0	0
0	27	0	18	0	0	0	9.72	71.1	3.94	122.9	36.62	247.8	8.88	10	11	40.4	4.34	337.5	0	0
0	33	1	23.1	0	0	0	12.92	72.5	4.6	131.7	40.3	333.5	6.82	10	14	33	4.39	213.3	0	0
0	33	0	20.3	0	0	0	9.1	75.16	3.42	116.2	34.16	272.7	7.31	7	16	57	4.52	218.8	0	0
0	40	1	19.9	0	0	0	8.8	68.99	4.19	133.9	39.1	221.6	7.67	12	15	60	4.61	255.8	0	0
0	25	0	23.1	0	0	0	11.53	72.23	3.67	120.2	35.08	261.3	9.28	6	10	82	4.75	301	0	0
0	24	0	21	0	0	0	9.22	75.69	3.46	110	35.39	184.4	7.76	12	18	46.4	4.74	192.4	0	0
0	32	1	16.8	0	0	0	7.48	71.64	3.9	129.2	38.5	190.4	8.09	14	18	71	4.01	244	0	0
0	27	0	18.2	0	0	0	6.94	73.5	4.2	125.9	37.89	181.5	8.79	8	15	41.1	4.43	231.1	0	0
0	30	0	17	0	0	0	7.9	67.2	3.95	118	35.7	214	11.1	10	14	39.2	4.11	240.8	0	0
0	39	1	17.66	0	0	0	10.12	76.02	3.92	125.5	36.67	226	7.49	17	17	55	5.64	248	0	0
0	31	0	21.6	0	0	0	8.23	79.28	4.11	132.7	38.78	309.7	7.41	10	15	34.7	4.5	217.8	0	0
0	32	1	21.31	0	0	0	6.16	58.9	3.94	115	35	210	10.2	8	15	44.8	4.8	207	0	0
0	30	1	18.3	0	0	0	8.28	67.45	4.18	135.1	39.82	222.4	8.7	13	16	49.5	5.44	275.6	0	0
0	25	0	18.79	0	0	0	7.75	64.56	3.66	121	35.9	229.9	8.16	9	15	48.2	4.32	232.5	0	0
0	30	1	18.6	0	0	0	6.98	64.95	3.95	121.7	36.13	242.5	7.46	17	21	44.6	4.02	241.4	0	0
0	27	0	17.8	0	0	0	7.84	67.76	3.8	121.5	36.08	158.3	9.86	45	39	55	5.2	126	0	0
0	32	1	17.6	0	0	0	11.25	83.8	4.17	132	39.6	317	9.2	17	19	39.7	4.84	197.6	0	0
0	32	1	20.6	0	0	0	10.31	66.23	3.84	127.2	37.53	228	9.04	7	10	41.2	4.35	226.5	0	0
0	34	0	21.25	0	0	0	6.34	69.82	3.22	110.7	32.11	229.4	7.21	9	18	45.7	4.29	244.1	0	0
0	30	1	21	0	0	0	9.44	81.6	4.51	146	42	198	8.4	10	16	50.4	4.76	316.2	0	0
0	30	1	17.1	0	0	0	8.66	75.7	3.8	119	34.1	284	8.8	9	15	45.6	4.46	249.6	0	0
0	27	0	19	0	0	0	10.02	71.84	4.19	130.6	38.64	313.2	7.97	13	16	58	3.71	263	0	0
0	29	1	17.9	0	0	0	11.82	82.05	3.73	117.8	34.5	265.4	8.07	10	15	51.8	4.45	223.3	0	0
0	26	0	18	0	0	0	6.83	73.97	3.65	118	34.19	305.8	7.67	20	26	47.4	4.77	238.7	0	0
0	30	0	19.3	0	0	0	8.43	70.44	2.93	120.2	35.88	321.7	6.52	10	14	39.8	4.23	236.6	0	0
0	30	0	21.6	0	0	0	8.71	79.9	4.11	124	36.9	205	10.1	6	10	40.4	4.47	219.5	0	0
0	31	1	19.1	0	0	0	8.2	84.2	4.59	140	42.5	235	8.3	7	16	49.7	4.28	327.4	0	0
0	28	1	19.5	0	1	0	4.75	59.34	3.39	113.8	33.11	161.2	8.77	9	15	50.1	4.46	224.7	0	0
0	35	1	19.1	0	0	0	9.29	75.2	4	116.4	35.26	295.2	7.75	9	17	39.9	6.55	209.5	0	0
0	39	1	20.7	0	0	0	11.37	76.38	4.59	103	32.81	329.5	8.35	13	22	46.4	4.37	300.1	0	0
0	27	0	22.6	0	0	0	8.85	75.2	3.89	131.7	37.76	273.1	6.6	9	14	41.4	4.34	161	0	0
0	30	0	23.5	0	0	0	7.96	67.68	3.64	123	34.8	256.9	7.17	18	16	53	6.63	222	0	0
0	30	0	18.7	0	0	0	8.22	69.3	3.92	128	38.11	224.5	7.93	27	26	40.3	5.2	233.3	0	0
0	28	0	19.07	0	0	0	14.54	78.57	3.87	117.2	35.02	270.1	8.62	12	15	59	4.59	223	0	0
0	30	0	19.5	0	0	0	8.13	73.41	4.42	112.2	34.8	253.2	7.92	7	12	44.1	5.43	269.9	0	0
0	34	1	22	0	1	1	9.03	59.77	4.31	136.3	39.52	299	6.38	9	14	37.5	4.56	182.8	0	0
0	26	0	22.6	0	0	0	9.41	77.12	4.46	125.4	37.78	255.1	8.31	10	12	58	4.64	220	0	0
0	33	1	22	0	0	0	5.98	68.05	4.16	139.9	41.61	375.3	7.56	44	29	38.9	4.69	195.8	0	0
0	35	0	22.76	0	0	0	9.44	74.86	4.58	85.6	29.8	322.8	11.39	23	22	38.5	4.7	209	0	0
0	27	0	21.5	0	0	0	9.31	63.4	4.27	128.4	39.68	300.9	7.02	18	17	60	4.47	194	0	0
0	29	1	25.6	0	0	0	7.5	59.57	4.47	133.7	39.79	277	7.46	10.8	13.8	39.4	4.25	346.2	0	0
0	32	0	22.6	0	0	0	8.24	71.73	3.98	134.79	39.79	126.6	9.2	20	19	48.2	4.72	314.3	0	0
0	28	0	19.43	0	0	0	6.17	77.1	4.23	97	31.6	175	8.67	10	20	48.7	4.65	173.1	0	0
0	24	1	17.5	0	0	0	9.48	71.82	5.33	108.1	34.72	269.6	8.23	6	12	39.7	4.91	185.7	0	0
0	28	0	22.2	0	0	0	6.92	71.49	3.68	115.1	33.7	230.6	7.65	6	14	64	5.78	148	0	0
0	24	0	18	0	0	0	9.45	73.51	3.91	124.6	37.78	191.7	9.13	17	23	61	5.02	314	0	0
0	35	0	19.4	0	0	0	11.57	80	4.49	105.3	33.35	255.2	8.64	7	16	70	5.65	207	0	0
0	24	0	18.6	0	0	0	10.22	66.24	4.39	123.3	37.51	277.1	8.51	11.6	15.6	47.8	4.41	234	0	0
0	32	0	26.02	0	0	0	8.29	78.66	3.62	105.9	31.81	240.2	8.37	3	13	48	5.93	201	0	0
0	30	0	21.02	0	0	0	8.8	76.13	4.27	126.4	38.27	239.3	8.13	6	16	40.2	5.04	184.3	0	0
0	28	1	22.7	0	0	0	9.79	77.68	3.73	113.9	33.95	249.5	8.02	13	16	37.7	4.44	276.2	0	0
0	27	0	18.7	0	0	0	8.2	70.58	3.78	111.8	33.35	231	7.84	8	15	56	4.19	169	0	0
0	27	0	21.3	0	0	0	7.01	61.02	3.95	119	37	261.8	9.04	29	21	44	4.44	202	0	0
0	28	0	20.6	0	0	0	9.01	68.94	3.78	116.8	35.26	264.7	8.15	10	18	37.1	4.35	211.6	0	0
0	25	1	15.8	0	0	0	6.4	60.12	4.32	134.2	39.9	195	7.51	16	21	48	4.8	207	0	0
0	26	0	16.8	0	0	0	11.21	72.51	4.12	121.9	36.86	268.8	7.69	11	12	57	4.71	224	0	0
0	27	0	24.2	0	0	0	9.21	67.86	4.21	129	39.22	248.7	7.87	7	12	34.4	4.52	268.2	0	0
0	27	1	18.6	0	0	0	7.92	68.08	4.07	125.7	37.3	225.2	7.71	26	20	63	4.78	236	0	0
0	25	0	21.74	0	0	0	8.62	80.03	4.19	126.9	37.89	114.5	12.12	9	16	49.1	4.59	265.2	0	0
0	27	0	19.1	0	0	0	11.32	73.9	3.85	114	33.8	241	8.9	34	25	42.8	4.28	282.7	0	0
0	30	0	21.8	0	0	0	11.86	80.6	3.86	119	34.91	221.4	8.27	14	19	59	4.85	219	0	0
0	24	0	21.64	0	0	0	9.21	76.64	5.22	113.3	36.2	373.5	8.59	8	12	39	4.74	239	0	0
0	31	0	19.5	0	0	0	8.14	72.07	3.68	117.5	35.19	231.6	8.67	10	18	43.1	5.34	181.8	0	0
0	30	0	20.3	0	0	0	10.52	80.05	4.06	129.9	38.56	287.9	7.68	9	15	55	4.48	250.3	0	0
0	25	0	21.6	0	0	0	11.42	73.21	3.23	109.9	32.8	207.3	10.39	17	19	53.3	4.53	284.5	0	0
0	29	0	19.3	0	0	0	14.01	78.42	5.08	103.4	33.36	259.3	8.1	15	17	39.6	4.1	313.1	0	0
0	27	0	25.6	0	0	0	8.1	70.62	3.52	113.8	33.66	214.7	7.57	9	16	49.2	4.36	252.1	0	0
0	34	1	19.5	0	0	1	6.91	74.39	3.77	121.8	36.02	163.9	8.22	13	14	46.4	4.26	276.4	0	0
0	30	1	19	0	0	1	7.93	79.6	4.22	133	39.3	153	8.7	17	19	52.3	5.54	224.1	0	0
0	30	0	15.78	0	0	0	9.48	75.1	4.36	129.7	40	281.6	8.18	72	41	55	4.71	181	0	0
0	23	0	22.6	0	0	0	9.68	75.9	4.01	127	35.9	245	10.8	6	13	43.1	4.84	322.1	0	0
0	30	1	18.7	0	0	0	12.1	66.6	3.66	115.7	34.97	305.9	8.23	10	15	66	4.44	245	0	0
0	30	1	21.8	0	0	0	8.4	69.83	3.98	118.2	34.91	222.1	8.11	8	14	40.4	4.69	202.7	0	0
0	28	0	18.27	0	0	0	10.92	73.2	3.89	120.4	36.45	248.1	9.09	18	19	52	4.47	196	0	0
0	23	0	24.25	0	0	0	9.78	70.05	4.65	105.7	32.79	227.3	9.88	28	23	65	4.66	183	0	0
0	30	0	19.7	0	0	0	7.68	74.41	3.32	110.8	32.48	267.4	6.74	27	31	65	4.32	182	0	0
0	38	1	19.9	0	0	0	6.68	75.02	3.76	119.3	35.83	193	7.9	12	18	47	4.66	194	0	0
0	24	0	17.7	0	0	0	9.31	69.66	3.9	121.9	36.19	262.8	6.95	7	11	49.5	4.52	201.1	0	0
0	30	1	20.3	0	0	0	9.53	69.85	4.34	131.6	40.2	241	8.6	9	15	48.9	6.65	325.7	0	0
0	30	0	22.8	0	0	0	9.03	73.26	4.26	131.1	39.37	263.9	7.4	11	14	76	4.8	326	0	0
0	30	1	21.42	0	0	0	9.52	77.66	3.43	108.6	31.96	189.4	8.62	13	19	41.4	5.01	230.6	0	0
0	27	0	18.5	0	0	0	13.14	76.84	3.85	118.4	35.98	160.4	9.59	14	18	57	4.14	250	0	0
0	30	0	18.1	0	0	0	7.32	69.09	3.97	117.8	33.96	233.4	8.4	8	14	32.2	6.58	273.2	0	0
0	30	1	26.35	0	0	0	10.01	77.84	4.46	130.2	39.2	215.9	8.17	9	17	60	4.36	387	0	0
0	30	1	18.8	1	0	0	11.72	75.96	4.37	125.1	36.44	260.8	8.19	7	13	38.4	6.66	196.2	0	0
0	28	1	22.6	0	0	0	8.25	68.9	3.97	125	37.2	223	9.5	8	15	43.8	5.17	196	0	0
0	32	1	23.1	0	0	0	7.73	81.35	3.69	118.6	35.05	303.5	7.45	10	20	54	4.71	198	0	0
0	32	0	23.09	0	0	0	10.37	74.76	4.53	129.5	38.37	288.8	7.81	10	14	49.7	5.54	340.2	0	0
0	33	1	18.05	0	0	0	5.53	65.63	3.78	117.9	34.85	196.8	8.41	10	12	39.1	5.19	247	0	0
0	25	0	18.9	0	0	0	10.11	72.7	4.12	126	36.6	298	9	26	24	46.2	4.46	246.3	0	0
0	38	1	21.5	0	0	1	7.45	68.1	5.05	141	42.1	258	8.3	22	36	39	5.06	159	0	0
0	38	1	23.2	1	0	0	7.36	63.6	4.33	132	37.7	242	9.4	7	13	44.2	5.9	245	0	0
0	27	1	18	0	0	0	9.64	73.2	4.02	131	37.6	200	9.8	7	16	49	4.15	261.3	0	0
0	30	1	16.6	0	0	0	7.26	73.33	4.1	132.6	39.06	188.2	8.6	10	17	55	3.96	272	0	0
0	33	1	20.3	0	0	0	6.04	59.16	3.65	111.2	32.64	217.9	7.34	10	17	65	4.64	183	0	0
0	32	0	18.8	0	0	0	8.26	64.16	3.5	108.1	32.11	228	8.2	11	13	50	4.22	226	1	0
0	28	1	22.2	0	0	0	10.23	68.1	4.31	132	39.9	337	9.1	9	16	37.4	4.59	242.3	0	0
0	31	1	21.3	0	0	0	8.56	77.9	3.48	113.4	34.07	210.5	9.81	11	15	57	6.54	245	0	0
0	25	0	17.52	0	0	0	9.01	82.27	3.64	119.1	35.49	277.1	8.01	12	14	41.5	4.06	310.8	0	0
0	26	0	15.6	0	0	0	7.89	70.24	3.4	107.5	31.13	190.5	9.48	16	20	43.4	5.73	185.8	0	0
0	29	0	18.55	0	0	0	6.7	72.89	4.16	113.4	34.95	235.3	8.87	18	14	43.3	4.52	286.4	0	0
0	38	0	18.9	0	0	0	6.4	62.37	3.86	119.8	35.76	261	7.73	15	18	45	5.54	126	0	0
0	27	0	19.86	0	0	0	11.36	74.66	4.31	127.9	38.65	347.6	6.49	12	15	38.6	4.58	170.2	0	0
0	30	1	19	0	0	0	6.25	52.27	4.07	130.8	38.14	217.4	7.37	8	16	49.5	4.27	242.2	0	0
0	34	1	22	0	1	1	7.71	74.8	4.28	122.7	38.39	278	7.58	9	18	36.7	4.56	139.2	0	0
0	32	1	19.3	0	0	0	10.85	72.9	4.4	104	33.2	366	7.5	11	12	52.2	4.78	221	0	0
0	38	1	19.52	0	0	0	6.66	73.3	3.53	113	33	286	9.7	11.7	15	47.9	4.16	214	0	0
0	33	1	22.5	0	0	0	6.31	65.2	4.05	125	36	146	11.6	10.6	12.2	38.2	4.75	225	0	0
0	38	1	18.37	0	0	0	8.7	72.6	3.92	118	36	211	10.6	12.2	15.8	43.2	3.86	205	0	0
0	35	1	21.33	0	0	0	7.86	76.3	4.39	127	37	259	11.8	8	11.8	47	4.57	285	0	0
0	40	1	17.77	0	0	0	10.7	77.4	3.95	117	35	213	9.6	15.7	17.1	54	4.07	319	0	0
0	36	1	26.7	0	0	1	6.02	59.8	4	119	36	217	11.7	23.4	19.5	35.6	4.77	244	0	0
0	36	1	18.36	0	0	0	6.83	76.6	4.21	121	35	267	11.6	24.7	20.4	50	4.71	236	0	0
0	35	1	23.72	0	0	0	10.38	81.3	4.85	125	38	408	10.5	27.1	18.4	46.9	4.1	156	0	0
0	29	1	23.7	0	0	0	7.06	69.8	3.89	119	35	219	10.4	24.5	16.2	47.5	4.67	340	0	0
0	27	1	21.33	0	0	0	7.16	74.5	3.45	108	31	234	9.8	18.3	13.8	51	4.39	161	0	0
0	29	1	26.13	0	0	0	7.99	73.2	3.89	116	33	349	9.6	10.1	12.2	50.4	4.86	188	0	0
0	32	1	18.55	0	0	0	6.84	66.9	3.95	119	35	216	10.8	22.1	20.5	51.1	4.83	200	0	0
0	27	1	20.83	0	0	0	7.92	66.5	4.49	133	39	252	10.1	11.3	13.9	43.4	4.48	205	0	0
0	25	1	18.83	0	0	0	5.47	62.7	4.12	124	37	238	11.3	13.7	16.3	39.6	4.44	170	0	0
0	29	1	19.57	0	0	1	7.67	74.9	4.17	120	36	277	11.3	15.7	13	41.9	4.49	255	0	0
0	32	1	21.34	0	0	0	8.39	61.8	3.86	114	33	205	11.6	29.8	40.3	43.6	4.71	198	0	0
0	32	1	19.72	0	0	0	7.91	68.9	3.78	115	34	255	10.4	6.3	12.4	53	4.25	230	0	0
0	35	1	18.88	0	0	0	8	66.4	4.6	95	31	317	11.6	9.3	15.4	52.2	4.39	239	0	0
0	40	1	22.03	0	0	0	7.38	64	4.27	116	35	340	10.5	11.8	12.6	51	4.31	252	0	0
0	37	1	16.6	0	0	0	10.45	69.6	4.52	127	38	257	9	9.6	13.5	50	4.21	227	0	0
0	34	1	17.42	0	0	0	5.82	66.6	5.32	107	33	210	14.4	42	42	42	4.77	168	0	0
0	27	1	21.6	0	0	1	5.57	67.7	3.57	108	31	204	10.5	6.9	11.3	40.1	4.61	237	0	0
0	29	1	19.05	0	0	0	8.82	70.8	3.32	105	31	257	9.4	8.7	12.4	43.2	4.67	195	0	0
0	30	1	22.86	0	0	0	7.31	66.5	3.71	109	32	307	10	7.6	12.7	49.9	4.19	191	0	0
0	40	1	22.94	0	0	0	5.7	71.9	4.16	122	36	310	10.8	10.3	15.5	37.1	4.19	327	0	0
0	29	1	15.8	0	0	0	6.13	52.9	4.59	101	31	372	10.6	11.9	15.2	55.7	4.76	251	0	0
0	26	1	21.45	0	0	0	8.62	70.6	3.91	115	34	302	9.8	11.1	11.8	39	3.98	380	0	0
0	30	1	24.01	0	0	0	6.59	65.5	4.59	126	37	232	10.9	17.6	14.4	41.4	4.7	239	0	0
0	33	1	20.66	0	0	0	7.79	65.4	4.66	97	30	284	10.7	7.6	11.4	53.2	4.7	173	0	0
0	30	1	16.56	0	0	0	6.81	53	4.43	128	38	337	9.8	9.9	13.7	44.8	4.36	259	0	0
0	28	1	19.48	0	0	0	9.4	75.7	3.84	114	33	226	10.5	8.8	12.5	51.1	4.23	236	0	0
0	30	1	21.99	0	1	0	10.41	77.5	3.78	120	35	250	11.3	59.8	41.7	41.8	4.78	274	0	0
0	23	0	15.62	0	0	0	7.76	73.9	3.61	107	31	148	12.3	26.6	24.4	38.8	4.54	331	0	0
0	29	1	18.37	0	0	0	8.08	76.3	3.91	120	36	178	13.2	7.8	13.2	43.5	4.48	194	0	0
0	34	1	19.7	0	0	0	6.75	65.6	4.07	117	34	240	11.3	17.2	17.1	51.6	4.78	202	0	0
0	26	1	17.58	0	0	0	6.24	69.8	4.3	122	36	266	9.7	9.1	13.9	46.2	5.06	291	0	0
0	39	1	17.29	0	0	0	9.4	73	4.67	128	39	371	9.2	31.2	29.2	40.1	4.31	268	0	0
0	31	1	21.36	0	0	0	4.53	66.2	4.02	115	35	225	11.8	8.1	15.7	50.9	4.61	256	0	0
0	30	1	22.6	0	0	0	6.49	72.4	3.77	115	33	200	11.6	9.3	14.1	49.8	5	296	0	0
0	30	1	18.7	0	0	0	8.04	76.6	4.11	125	36	197	11.1	14.6	17.3	51.1	4.01	303	0	0
0	34	1	21.56	0	0	0	6.37	63.1	3.39	105	30	230	10.6	11.1	14.3	64.8	5.02	358	0	0
0	29	1	22.48	0	0	0	7.03	69.5	4.07	122	36	272	10.1	9.3	12.2	48.2	4.17	307	0	0
0	27	1	18.29	0	0	0	7.71	75.9	4.63	135	39	175	11.8	7.1	15.8	45	4.63	215	0	0
0	25	0	19.1	0	0	0	6.06	69.5	4.36	128	37	221	10.4	6.8	12.4	53.2	4.16	270	0	0
0	35	1	21.36	0	0	0	10.03	73.3	3.75	109	32	250	9.9	16.9	17.5	44.4	5.17	297	0	0
0	30	1	25.4	0	0	0	8.76	72.8	4.15	124	38	274	9.3	12.2	14.5	44	4.09	250	0	0
0	31	1	22.89	0	0	0	7.02	67.9	4.18	114	36	185	12.7	9.5	12.1	45.7	4.72	244	0	0
0	32	1	20.29	0	0	0	8.8	77	4.23	121	36	243	10.1	10.7	15.7	48.8	4.78	220	0	0
0	35	1	20.06	0	0	0	7.69	67.8	4.65	132	38	232	9.9	12.3	20.1	40.5	4.37	327	0	0
0	41	1	19.53	0	0	0	10.34	74.3	3.83	111	32	392	10	11.6	12.5	49.1	4.39	191	0	0
0	32	1	19.53	0	0	0	9.64	74.2	3.95	124	36	301	11.4	8.5	11.2	43.4	4.14	202	0	0
0	27	1	21.87	0	0	0	10.52	74.1	4.67	136	40	337	12.4	14.3	16.9	35.7	4.13	184	0	0
0	30	1	25.85	0	0	0	7.57	66.5	4.06	112	35	263	10.5	8.2	11.5	53.7	4.03	301	0	0
0	35	1	19.04	0	0	0	8.96	71.1	4.75	140	41	274	10	9.6	14.4	45.9	4.52	266	0	0
0	30	1	19.57	0	0	0	10.75	69.2	3.76	113	33	192	9.8	10.4	9.6	39.1	4.72	370	0	0
0	31	1	17.78	0	0	0	4.42	64.4	3.75	93	31	232	9.4	5.1	8.4	51	4.33	207	0	0
0	38	1	24.03	0	0	0	8.76	60.6	4.52	96	30	311	10.5	14.4	15.2	40.7	4.93	236	0	0
0	29	1	23.67	0	0	0	8.6	76.5	4.5	123	37	238	10.7	8.5	10.9	56.7	4.69	298	0	0
0	30	1	15.82	0	0	0	7.4	72	4.5	116	34	218	9.7	12.8	17.8	42.6	3.94	314	0	0
0	28	1	21.07	0	0	1	6.6	61.8	4.33	118	35	222	11	6.1	12	54.8	4.6	296	0	0
0	27	1	18.83	0	0	0	6.44	60.5	4.08	118	35	192	13.5	7	11.6	40.7	4.92	290	0	0
0	33	1	24.77	0	0	0	8.74	74.9	4.1	120	36	328	10.1	13.2	14.6	39.6	4.82	318	0	0
0	31	1	21.09	0	0	0	7.57	76.1	3.96	115	34	180	12.5	8.8	15.2	45.7	3.97	193	0	0
0	28	1	16.9	0	0	0	9.21	72.4	4.1	119	35	299	10.6	7.6	12.9	43.5	4.67	198	0	0
0	33	1	21.53	0	0	0	9.77	74	3.76	106	32	202	9.7	22.6	17.7	41.6	4.19	198	0	0
0	30	1	16.65	0	0	0	8.66	67.8	4.05	119	35	287	10.6	10.1	17.1	55.8	4.54	299	0	0
0	28	1	18.37	0	0	0	8.06	73.3	4	121	35	247	11.1	7.9	13.2	37.9	4.58	165	0	0
0	33	1	20.08	0	0	0	8.09	67.4	3.77	118	34	232	10.4	10.6	8.6	53.3	4.58	149	0	0
0	36	1	20.32	0	0	0	7.91	77.9	3.94	113	33	292	10.2	9.8	12	53	4.87	297	0	0
0	26	1	18.99	0	0	0	8.98	71	4.04	124	36	274	12.3	10.3	13.6	45	4.98	310	0	0
0	32	1	21.63	0	0	0	7.32	72.5	3.62	113	32	222	10.6	16.1	14.9	44	4.55	227	0	0
0	28	1	25.1	0	0	0	7.28	46.9	4.55	138	40	260	9.5	13.3	14.3	48	4.58	353	0	0
0	36	1	21.97	0	0	0	10.78	76.2	3.77	122	35	311	9.5	15.3	15.6	49.1	4.74	231	0	0
0	27	1	21.03	0	0	0	6.83	68.8	3.82	115	35	156	11.6	8.8	13.1	45.2	3.89	357	0	0
0	28	1	20.96	0	0	0	8.28	69.5	4.3	132	39	231	10.2	11.2	14.5	53.7	4.62	284	0	0
0	33	1	23.44	0	0	0	6.62	65.7	4.32	126	36	137	11.1	8.9	13.7	50.4	4.33	183	0	0
0	27	1	18.67	0	0	0	9.4	73.7	3.44	103	30	149	11.1	9.6	13.3	37.6	4.61	313	0	0
0	29	1	25.63	0	0	0	6.4	66.3	5.18	124	38	267	9.7	14.8	13.1	49.1	4.24	246	0	0
0	28	1	16.3	0	0	0	7.47	67.5	3.9	117	35	199	10.7	15	14.6	45.7	4.94	205	0	0
0	35	1	18.75	0	0	0	5.97	65.6	4.06	119	36	168	10.2	9.7	13	44.7	4	199	0	0
0	33	1	21.48	0	0	0	10	63.4	4.46	89	27	282	10.5	8.1	7.8	42.1	4.56	264	0	0
0	30	1	24.77	0	0	0	9.53	77.9	3.81	111	32	209	9.5	23.4	13.2	56.1	4.3	210	0	0
0	27	1	19.53	0	0	0	6.2	63.9	4.75	108	33	232	11.1	6.8	11.8	46	4.2	178	0	0
0	33	1	20.06	0	0	0	7.85	53.9	4.03	128	38	233	9.3	11	16.8	47.3	5.34	297	0	0
0	30	1	15.06	0	0	0	7.88	70.7	4.6	112	36	198	11.7	14.2	16	50.8	4.89	297	0	0
0	25	1	25.4	0	0	0	5.8	66.7	4.85	111	36	241	12.7	16.2	14.8	44.9	4.79	224	0	0
0	31	1	29.79	0	0	0	10.92	68.1	4.22	120	35	304	10.4	10.1	11.9	41.7	4.43	167	0	0
0	33	1	18.75	0	0	0	8.05	72.2	4	123	36	206	11.4	7.7	12.3	46.8	4.29	193	0	0
0	40	1	17.77	0	0	0	10.07	77.4	3.95	117	35	213	9.6	15.7	17.1	54	4.07	319	0	0
0	36	1	23.98	0	0	0	7.62	71.6	4.02	123	36	192	11	9.7	11.2	62.4	5.53	361	0	0
0	33	0	24.61	0	0	0	12.28	78.2	4.5	130	40	306	9.8	13.8	14.4	46	4.44	261	0	0
0	32	1	17.9	0	0	0	5.86	67.6	4.1	116	35	225	10.8	8.8	12.8	40.5	4.33	239	0	0
0	26	0	16.9	0	0	0	8.89	68.7	3.83	117	34	181	9.3	6.8	14.7	54.5	4.11	362	0	0
0	27	0	18.67	0	0	0	8.47	65.2	4.14	116	35	181	11.8	15.7	18.6	50.5	4.58	209	0	0
0	29	0	23.74	0	0	0	11.31	75	4.03	120	37	297	12.8	29.1	6.6	47.8	4.91	261	0	0
0	26	0	17.47	0	0	0	9.78	72.2	3.59	109	33	318	9.2	9.8	16.2	35.3	4.09	150	0	0
0	34	1	21.08	0	0	0	4.19	38.6	4.39	131	39	313	10.4	9.4	14.5	39.8	4.1	214	0	0
0	27	0	21.34	0	0	0	4.93	61.1	4.08	114	35	228	12	12.6	10.5	43.8	4.42	231	0	0
0	27	0	18.82	0	0	0	7.63	69.7	4.53	137	40	235	10.6	12.9	16.9	51.7	3.76	252	0	0
0	23	0	18.92	0	0	0	10.16	71.3	5.09	108	34	289	12.5	9.8	13.8	42.6	4.77	200	0	0
0	25	0	17.66	0	0	0	6	61	4.04	122	36	207	12.2	8.4	14.7	41.2	4.57	172	0	0
0	28	0	18.37	0	0	0	9.99	70.6	4.25	124	37	306	10.9	19.1	22.4	39.6	4.04	303	0	0
0	30	1	21.94	0	0	0	9.47	71.9	4.95	97	30	269	12.2	20.6	15.8	30.6	4.7	209	0	0
0	24	0	18	0	0	0	10.88	78.8	4.24	128	37	190	8.4	7.1	14.4	37.4	4.64	260	0	0
0	26	0	21.23	0	0	0	9.8	75.9	4.93	136	41	323	11.3	56.2	39.4	39.7	4.56	211	0	0
0	27	0	16.33	0	0	0	7.75	63.2	4.57	122	38	317	11.2	17.8	18.7	40.9	4.95	178	0	0
0	25	0	18.36	0	0	0	7.02	74.3	4.06	120	35	209	10.9	11.5	16.5	43.5	4.54	273	0	0
0	32	1	21.36	0	0	0	6.68	75.6	4	120	35	303	9.2	15.4	16.4	35.1	4.19	203	0	0
0	27	0	23.53	0	0	0	12.37	69.5	3.96	123	38	338	9.4	12.4	15.8	38.3	4.25	286	0	0
0	31	0	22.67	0	0	0	10.81	68.6	3.68	114	34	307	10.5	13.1	14.8	43.9	4.6	291	0	0
0	30	0	18.03	0	0	0	13	82.3	3.45	114	31	244	9.5	12.2	17.1	50.1	4.66	222	0	0
0	29	0	20.2	0	0	0	7.73	70	4.34	128	39	315	11.3	20.3	17.6	40.7	5.95	160	0	0
0	37	1	21.93	0	0	0	11.87	76.4	5.09	116	38	294	12.3	13.5	16.1	35.6	4.01	181	0	0
0	29	0	18.31	0	0	0	9.09	77.4	4	128	39	245	10.2	14.9	18.8	44.3	4.28	215	0	0
0	27	0	16.53	0	0	0	7.61	64.9	4.56	134	40	359	12.8	9.7	13.6	35.9	4.84	187	0	0
0	33	1	22.03	0	0	0	12	75.3	4.1	122	37	416	9.2	26.4	15.4	48.7	4.36	301	0	0
0	29	1	20.7	0	0	0	9.32	71	4.42	126	38	281	10.9	7.9	13.3	43.1	4.21	230	0	0
0	32	1	21.93	0	0	0	7.47	74.6	4.09	128	38	165	12.5	9.5	13.9	35.1	4.33	186	0	0
0	28	0	19.2	0	0	0	8.14	76.1	3.71	113	35	227	9.6	22.4	18.2	37.3	5.13	231	0	0
0	24	0	15.22	0	0	0	9.62	75.1	4.52	130	40	371	10.4	9.7	15	44.1	4.28	271	0	0
0	27	1	18.1	0	0	0	5.82	77.6	3.28	108	30	258	8.7	8.9	14.1	50	4.08	200	0	0
0	28	0	25.4	0	0	0	8.12	75.4	3.77	109	33	232	11.2	10.2	16.3	53.9	4.5	131	0	0
0	29	1	20.55	0	0	0	7.55	66.8	3.82	116	35	243	9.2	9.6	15.8	49	4.6	248	0	0
0	37	0	24.65	0	0	0	7.31	73.7	3.97	115	35	198	12.7	36	26.3	54.6	4.44	359	0	0
0	22	0	17.55	0	0	0	7.87	72.6	3.76	110	33	231	10.8	8.1	13.8	46.8	4.76	230	0	0
0	35	0	20.32	0	0	0	6.14	67.4	4.23	130	39	266	9.6	12	14.7	48.7	4.45	242	0	0
0	29	0	20.7	0	0	0	8.5	72.2	4.11	119	35	221	9.4	51.6	26.4	54.5	5.05	311	0	0
0	34	1	16.02	0	0	0	8.31	67.1	4.06	115	35	244	9.5	10.9	12.5	46.8	4.31	115	0	0
0	24	0	18.96	0	0	0	8.73	65.5	4.53	93	31	222	11.1	9.7	14.5	48.3	4.13	230	0	0
0	29	0	24.01	0	0	0	7.03	63.8	5.3	107	34	347	10.2	12.9	18.5	37.7	5.25	188	0	0
0	27	0	20.39	0	0	0	9.21	74.6	4.66	114	36	322	10.1	13.8	16.9	43.4	4.14	162	0	0
0	24	0	18.47	0	0	0	6.73	74	4.55	123	37	150	10.6	12.7	16.4	47.1	4.01	232	0	0
0	29	1	18.75	0	0	0	8.38	64.4	3.94	110	33	253	9.3	9	19.1	44.9	3.94	276	0	0
0	34	1	24.3	0	0	0	10.76	79.6	4	126	37	232	11.1	11.6	13.3	45.3	4.98	228	0	0
0	32	1	19.83	0	0	0	8.93	73.9	4.39	129	39	272	10	11	14.3	45.3	4.76	251	0	0
0	25	0	21.5	0	0	0	9.89	57.9	4.02	118	35	281	10.2	7.7	15.2	46.1	4.76	224	0	0
0	25	0	18.36	0	0	0	9.19	73.8	3.43	107	32	256	9.8	17.8	19.7	37.9	4.29	190	0	0
0	26	0	20.66	0	0	0	10.08	74.9	4.84	95	30	163	10.2	11.7	16.8	44.8	4.24	175	0	0
0	23	0	27.14	0	0	0	8.1	70.3	3.97	112	33	197	12.2	6.3	12	40.8	3.92	315	0	0
0	32	1	19.2	0	0	0	8.3	76	4.24	129	36	167	11.8	9.1	18.9	42.4	4.48	242	0	0
0	21	0	18.99	0	0	0	8.34	73.5	3.86	120	33	159	12	6.4	10.9	42.1	4.56	233	0	0
0	24	0	22.03	0	0	0	7.82	67.5	4.04	126	36	213	11	19.8	17.4	37.9	5.03	225	0	0
0	20	0	14	0	0	0	7.07	70.7	3.77	104	33	211	11.3	7.4	18.2	41.5	3.74	285	0	0
0	28	1	20.83	0	0	0	9.71	75.6	3.66	115	33	249	9.5	6.9	10.1	50.9	4.46	282	0	0
0	24	0	17.1	0	0	0	8.16	78.8	4.16	112	35	271	10.6	9.1	15.7	45.3	4.09	261	0	0
0	28	0	22.81	0	0	0	10.53	77.5	3.29	101	30	358	10.6	11.8	13.3	39.4	4.1	269	0	0
0	32	1	20.96	0	0	0	5.68	63	4.02	112	33	232	10.6	9.2	21.8	48.3	4.56	222	0	0
0	32	0	22.03	0	0	0	7.62	62.9	4.53	132	38	214	10	14.8	18	43.3	4.73	160	0	0
0	27	0	18.82	0	0	0	7.2	69	3.89	118	35	215	11	19.5	21.3	46.6	3.42	205	0	0
0	32	1	26.98	0	0	0	9.59	75	3.98	123	37	237	11.8	21	24.1	43.4	4.51	277	0	0
0	20	0	22.68	0	0	0	9.85	71.5	3.86	108	33	260	11	6.2	10.7	41.5	4.44	260	0	0
0	32	1	25.4	0	0	0	6.85	65.7	4.77	140	41	228	10.6	8.8	14.2	45.6	4.89	232	0	0
0	30	1	26.35	0	1	1	8.38	74.4	3.97	111	34	127	12.4	9.7	12	43.6	5.86	408	0	0
0	26	0	16.42	0	0	0	10.54	63.9	4.21	106	33	272	11.6	13.8	16.4	32.3	4.58	272	0	0
0	31	0	21.09	0	0	0	11.34	73.3	4.48	128	38	252	10	7.4	15	39.6	4.08	181	0	0
0	30	1	26.67	0	0	0	7.33	58.6	4.45	132	38	292	12.9	11.8	14	35.4	4.65	247	0	0
0	29	1	18.98	0	0	0	8.09	68.9	3.77	123	36	187	10.7	7	15.3	38.8	4.34	246	0	0
0	34	1	21.26	0	0	0	7.94	71.4	4.38	135	41	297	9.3	19.7	15.2	44.2	4.71	241	0	0
0	21	0	18.14	0	0	0	9.92	75.2	3.72	109	32	188	9.8	29.2	26.1	41.8	4.52	174	0	0
0	27	0	22.2	0	0	0	9.05	74.7	3.74	119	36	248	11.8	30.1	25.6	52.7	4.01	238	0	0
0	26	1	20.44	0	0	0	8.29	72.8	4.44	130	39	275	10.5	22.6	20.1	42.6	4.45	200	0	0
0	25	0	20.57	0	0	0	7.7	66	4.29	127	38	218	10.6	9.8	13	44.4	4.64	295	0	0
0	30	1	19.53	0	0	0	5.37	58.9	3.79	103	32	256	9.9	8	12.7	42.5	4.82	241	0	0
0	31	0	24.46	0	0	0	9.55	72.2	4.23	132	39	364	9.2	22.4	19.3	48.6	4.18	286	0	0
0	29	0	21.93	0	0	0	6.37	62.3	3.52	109	33	219	12	10.4	15.6	47.2	4.09	253	0	0
0	30	1	19.98	0	0	1	5.12	55.6	3.8	111	33	269	9.3	8.8	14.2	48.7	5.07	142	0	0
0	29	1	17.34	0	0	0	12.36	86	4.3	135	39	282	10.6	23.3	17.5	53.4	4.52	331	0	0
0	34	1	17.71	0	0	0	7.93	66.4	4.43	116	36	333	11.3	8.8	16.3	50.7	4.06	202	0	0
0	33	1	20.28	0	0	0	12.74	75.8	3.86	120	36	159	10.5	16.5	18.4	47.4	4.48	330	0	0
0	36	1	20	0	0	0	8.71	65.8	3.39	107	32	328	9.8	9.5	12.8	42.6	5.04	295	0	0
0	33	1	22.4	0	0	0	8.96	69.1	4.38	114	35	248	11.2	11.3	16.3	31.6	4.07	194	0	0
0	27	1	25.63	0	0	1	7.37	69.9	4.16	120	36	335	9.8	10.1	11.5	40.5	3.91	145	0	0
0	29	1	19.57	0	0	0	6.92	78.5	3.54	113	32	179	10	7.3	11.8	42.1	4.84	215	0	0
0	33	1	19.49	0	0	0	8.32	77.8	4.32	129	39	185	11.6	22	19.9	51.4	4.22	215	0	0
0	33	1	17.72	0	0	0	8.13	73.2	3.98	122	37	236	10.5	16.4	17.3	48.5	4.8	227	0	0
0	31	1	27.08	0	0	0	8.93	70.4	5.86	121	40	303	11.1	10.1	16.9	41.8	5.31	220	0	0
0	28	1	23.11	0	0	0	10.76	76.7	3.76	110	33	280	10.3	31.2	22.2	42	4.48	333	0	0
0	30	1	27.47	0	0	0	7.1	76.5	4.14	106	33	302	12.6	12.4	14.3	52.5	4.3	337	0	0
0	31	1	18.36	0	0	0	9.54	70.2	4.27	129	39	251	10.9	9.1	15.7	44.6	4.55	198	0	0
0	31	1	18.78	0	0	0	7.96	70.6	3.96	119	35	289	10.2	7.2	11	56.8	4.59	251	0	0
0	31	0	24.7	0	0	0	9.69	82.2	3.7	112	34	222	10.9	9.2	12.9	36.8	4.51	187	0	0
0	28	1	24.84	0	0	0	7.99	68.5	4.02	117	36	282	9.4	14.9	12	38.1	4.66	188	0	0
0	27	1	21.5	0	0	0	8.91	67.8	4.27	134	40	222	10.7	9.4	12.3	43.3	4.71	194	0	0
0	32	1	19.5	0	0	0	6.21	69.8	3.66	107	34	286	10.3	8.1	15.7	44	4.75	236	0	0
0	31	1	22.21	0	0	0	7.6	64.5	4.06	129	38	224	10.1	12.2	15.3	52.2	5.06	114	0	0
0	28	1	24.14	0	0	0	6.42	70.7	3.98	110	34	233	11.4	11.3	15.2	41.9	4.63	158	0	0
0	27	1	20.08	0	0	0	6.7	65.3	4.46	120	38	254	10.6	12.8	16	50.5	4.63	169	0	0
0	29	1	20.55	0	0	0	7.86	72.6	4.34	127	39	249	9.8	10.6	16.9	50.3	4.5	208	0	0
0	33	1	18.2	0	0	0	7.59	75.4	3.81	114	34	259	10.8	9.1	13	45	4.71	203	0	0
0	31	1	17.91	0	0	0	8.85	64.8	3.97	117	35	274	9.1	9.1	12.6	50.2	5	194	0	0
0	29	1	21.23	0	0	0	7.39	75.1	4.5	119	37	245	10.3	10.7	13.5	39.3	5.02	281	0	0
0	29	1	18.18	0	0	0	6.97	69.1	3.75	109	33	185	12	12.9	18.6	42.2	4.05	270	0	0
0	25	1	21.26	0	0	0	4.66	52.7	4.05	99	31	373	10.3	10.9	16.1	46.9	4.9	272	0	0
0	31	1	20.7	0	0	0	10.58	73.7	5.21	101	33	325	11.2	11.4	13.6	34.4	5.02	210	0	0
0	31	1	18.02	0	0	0	7.04	60.3	3.88	117	36	353	10.3	10.2	16.4	40.2	4.33	186	0	0
0	24	1	20.99	0	0	0	7.92	54	4.39	112	34	350	9.1	9.2	10.6	37.5	3.99	304	0	0
0	28	1	22.4	0	0	0	9.5	60.8	3.88	119	36	250	10.6	10.8	17.8	57	4.8	277	0	0
0	33	1	19.05	0	0	0	7.95	67.2	4.27	113	35	317	9.6	15.6	16	46	4.93	178	0	0
0	28	1	18.5	0	0	0	7.55	63.4	4.38	119	36	212	11.5	5.1	16.5	48.6	3.73	360	0	0
0	27	1	16.41	0	0	0	5.26	62.2	4.51	104	32	269	11.2	9.7	12.6	46.8	4.11	194	0	0
0	26	1	19.43	0	0	0	8.84	64.6	4.12	118	37	208	12.2	10.5	13.7	43.5	4.52	196	0	0
0	30	1	20.08	0	0	0	6.5	72.3	4.02	119	36	237	10	9.9	12.5	48.8	5.03	209	0	0
0	31	1	15.6	0	0	0	9.16	62.5	4.33	114	35	290	10.4	6.8	14.1	42	4.92	166	0	0
0	31	1	20	0	0	0	9.53	65.3	4.61	124	38	267	10.1	5.9	13.6	43.5	4.41	191	0	0
0	31	0	19.27	0	0	0	6.73	65.7	4.51	125	38	237	11	16.2	15	46.4	4.57	244	0	0
0	32	1	19.14	0	0	0	7.26	65.4	3.66	111	34	280	10.1	12.8	15.4	51.6	4.74	195	0	0
0	32	1	20.96	0	0	0	9.49	69.2	4.14	123	37	257	9	19	25.1	48.1	4.39	210	0	0
0	26	1	20	0	0	0	6.11	59.8	3.71	98	30	280	9.3	9.3	14.1	45.9	4.26	250	0	0
0	25	1	23.44	0	0	0	9.73	69	4.56	130	39	235	10	19.6	15.2	41	4.28	211	0	0
0	23	0	18.37	0	0	0	5.74	71.9	4.16	118	35	333	11.9	5.9	10.7	39.1	4.4	278	0	0
0	22	1	30.44	0	0	0	9.19	71.2	4.82	134	39	321	12.3	11.7	12.7	47.6	4.88	370	0	0
0	24	1	16.44	0	0	0	7.85	67	4.31	124	38	197	12.3	11.8	17.2	52.9	4.88	364	0	0
0	29	1	20.31	0	0	0	6.62	69.7	3.86	119	35	324	9.2	9.9	15.6	43.4	4.64	185	0	0
0	34	0	21.51	0	0	0	5.11	71.8	3.35	103	29	185	10	9.5	15.9	35.7	4.54	184	0	0
0	28	1	18.37	0	0	0	6.24	64.1	4.6	124	39	302	9.5	6.4	11.8	46.7	5.04	231	0	0
0	24	1	17.58	0	0	0	5.77	69.3	4.45	128	40	174	13.1	11.7	13.3	46.9	4.67	222	0	0
0	24	0	20.83	0	0	1	7.09	75	4.13	111	34	207	12.3	9.3	16	42.5	3.87	307	0	0
0	27	1	16.65	0	0	0	7.78	74.6	4.51	106	32	262	9.8	7.7	17.3	34.5	3.95	196	0	0
0	26	0	18.73	0	0	0	9.11	72.3	4.09	121	35	252	9.7	10.5	15.5	45.1	4.22	245	0	0
0	29	0	15.62	0	0	1	11.49	80.8	4	118	35	254	9.9	10.8	15	41.6	3.98	208	0	0
0	24	1	20.34	0	0	0	8.89	68.8	4.67	139	42	217	11.2	13.9	15.1	37.3	4.54	202	0	0
0	28	1	21.02	0	0	0	10.48	70.7	4.1	104	33	239	10.5	6.3	10.3	47.8	5.19	182	0	0
0	19	0	22.83	0	0	0	8.76	69.4	3.98	121	36	263	11.2	8	13.9	48.8	4.29	266	0	0
0	20	0	16.26	0	0	0	9.89	69.2	4.44	122	38	321	9.7	12.4	15.9	44.7	4.43	210	0	0
0	28	0	18.47	0	0	0	10.01	73.8	4.11	126	37	269	9.1	40.6	29	53.8	4.69	227	0	0
0	27	0	20.07	0	0	0	6.52	54.8	3.91	117	35	158	13	9.3	14.2	40	4.22	112	0	0
0	28	0	17.47	0	0	0	9.94	77.4	4.33	132	39	258	12.1	16.4	18.1	45.3	5.07	201	0	0
0	26	0	17.93	0	0	0	10.66	67	4.03	127	38	248	9.6	19.8	21.4	37	3.92	167	0	0
0	25	0	20	0	0	0	11.64	73.8	4.71	141	44	272	10.7	32.1	23.2	44.1	3.8	301	0	0
0	24	0	18.82	0	0	0	8.65	74.5	4.31	111	34	212	11.9	12	14.8	53.5	4.14	266	0	0
0	31	0	19.23	0	0	0	8.38	69.6	4.19	122	36	219	9.8	12	18.8	45.2	4.29	179	0	0
0	26	0	19.2	0	0	0	7.66	67.6	4.21	128	39	254	9.4	12.4	17.5	46.4	4.69	198	0	0
0	27	0	17.22	0	0	0	7.82	69.8	4.14	118	35	245	10	19.9	22.4	39.5	4.39	220	0	0
0	29	1	22.06	0	0	1	8.38	73.8	3.73	115	35	226	10.1	8.2	12	39.5	4.16	274	0	0
0	30	1	19.53	0	0	0	6.61	78.3	3.61	106	32	142	10.9	9.5	13.6	37.4	4.4	169	0	0
0	38	1	19.3	0	0	0	7.44	76.6	4.41	125	37	294	10.2	7.9	13.2	36.3	4.44	123	0	0
0	34	1	18.75	0	0	0	7.26	69.9	3.87	115	35	231	10.7	37.5	22.4	42.3	3.99	222	0	0
0	22	0	22.86	0	0	0	8.27	61.4	4.32	114	35	314	10.2	28	23.4	39.4	4.59	193	0	0
0	29	0	21.5	0	0	0	10.86	70.4	3.96	119	31	197	10.4	23.6	35	33.8	4.46	229	0	0
0	25	0	21.64	0	0	0	11.58	79.5	4.32	131	39	227	10.8	20.7	23.4	35.5	4.54	280	0	0
0	28	1	19.47	0	0	0	7.52	66.9	3.73	114	33	258	8.7	10.2	17.7	46.5	4.94	206	0	0
0	29	0	17.19	0	0	0	11.43	72.8	5.36	99	32	335	11.7	8.7	16.5	43.7	4.18	317	0	0
0	32	0	21.5	0	0	0	6.72	72	3.79	111	33	177	10.9	6.3	12.4	36.9	4.28	219	0	0
0	33	1	21.87	0	0	0	5.49	57.4	3.36	107	30	208	9.1	26.7	29.3	46.9	4.45	318	0	0
0	29	1	15.82	0	0	0	10.81	76.2	4.55	89	28	273	9.5	21.2	21.7	37.7	4.71	240	0	0
0	21	0	20.08	0	0	0	9.35	72.9	4.15	120	35	245	9.7	44.2	28.8	40.8	4.5	250	0	0
0	27	0	23.5	0	0	0	10.6	70.5	3.97	116	35	203	11.5	47.2	32.1	34.8	4.19	318	0	0
0	29	0	25.71	0	0	0	9.04	61.9	4.51	129	40	251	10.6	18.5	15.9	55.6	4.49	238	0	0
0	28	0	21.23	0	0	0	7.05	66.3	4.04	124	38	239	10.6	7.6	13.2	41.9	4.74	180	0	0
0	25	0	20.7	0	0	0	7.62	72.6	4.45	135	39	362	9.2	17.3	16.4	45.3	4.31	255	0	0
0	28	1	19.95	0	0	0	9	65.4	4.5	124	37	216	10.5	15.3	15.2	39.7	4.64	210	0	0
0	32	0	25.39	0	0	0	7.35	59.9	4.47	99	32	340	9.4	48.3	27	41.8	4.61	202	0	0
0	27	0	20.83	0	0	0	4.73	48.2	4.11	133	38	156	11.3	51.4	29.7	40	4.2	153	0	0
0	28	0	17.85	0	0	0	7.7	68.4	4.11	120	36	259	10.8	10.6	12.8	41.9	4.51	309	0	0
0	31	0	19.33	0	0	0	12.51	72.4	5.05	111	36	300	11.2	11.4	16	49.3	4.41	219	0	0
0	30	0	20.31	0	0	0	8.51	72.5	3.82	116	33	368	8.6	12.4	14.5	49.9	4.15	254	0	0
0	24	0	24.8	0	0	0	10.65	68.4	4.01	125	37	334	10	10.3	12.4	36.1	4.12	218	0	0
0	24	0	17.75	0	0	0	7.16	69.7	4.12	118	35	199	9.1	5.5	14.4	44.6	4.43	270	0	0
0	35	1	30.11	0	0	0	8.91	76.9	4.02	108	32	188	11.6	12.4	16.1	43.4	3.99	275	0	0
0	28	1	17.63	0	0	0	6.58	70.1	3.65	107	32	246	9.3	8.9	15.9	39.3	4.33	215	0	0
0	30	1	22.48	0	0	0	7.99	76	4.24	126	39	250	8.7	13.3	15.2	36	4.59	128	0	0
0	25	0	18.07	0	0	0	7.61	63.6	4.04	122	38	236	10.5	12.5	17.3	50.2	3.8	214	0	0
0	31	0	19.84	0	0	0	7.41	75.1	4.07	117	35	224	9.9	18.4	17.3	42	4.35	122	0	0
0	35	1	19.98	0	0	0	7.36	76	4.37	133	40	178	9.5	14.5	19.6	39.6	4.08	158	0	0
0	23	0	17.31	0	0	0	10.73	71	3.73	113	33	233	10.4	10.7	13.8	38.4	5.09	242	0	0
0	30	0	25.86	0	0	0	7.38	72.7	3.56	110	32	186	10.7	21.9	24.6	45.9	4.58	285	0	0
0	24	1	16.44	0	0	0	7.68	67.8	3.88	118	35	247	11.2	9.3	20.3	51.1	4.16	265	0	0
0	33	1	20.76	0	0	0	9.12	64	3.38	99	31	350	9.3	8.2	13.4	48.5	4.1	146	0	0
0	33	0	18.67	0	0	0	10.26	68.1	5.18	110	35	272	11.3	20.5	23.6	39.8	4.52	261	0	0
0	28	0	19.92	0	0	0	6.92	72	3.66	109	32	228	10.2	21.6	18.4	40	4.47	243	0	0
0	20	0	18.26	0	0	0	6.65	62.2	4.54	76	27	383	10.3	12.8	16.8	52.8	3.73	373	0	0
0	40	1	23.44	0	0	0	8.57	63.1	4.54	127	39	268	10.4	9.6	12.9	40	4.26	318	0	0
0	32	1	19.5	0	0	0	6.21	69.8	3.66	107	34	286	10.3	8.1	15.7	44	4.75	236	0	0
0	33	1	22.4	0	0	0	8.96	69.1	4.38	114	34	248	11.2	11.3	16.3	31.6	4.07	194	0	0
0	31	1	22.21	0	0	0	7.6	64.5	4.06	129	38	224	10.1	12.2	15.3	52.2	5.06	114	0	0
0	29	1	20.55	0	0	0	7.86	72.6	4.34	127	39	249	9.8	10.6	16.9	50.3	4.5	208	0	0
0	29	1	19.57	0	0	0	6.92	78.5	3.54	113	32	179	10	7.3	11.8	42.1	4.84	215	0	0
0	33	1	18.2	0	0	0	7.59	75.4	3.81	114	34	259	10.8	9.1	13	45	4.71	203	0	0
0	33	1	19.49	0	0	0	8.32	77.8	4.32	129	39	185	11.5	22	19.9	51.4	4.22	215	0	0
0	33	1	17.72	0	0	0	8.13	73.2	3.98	122	37	236	10.5	16.4	17.3	48.5	4.8	227	0	0
0	31	1	27.08	0	0	0	8.93	70.4	5.86	121	40	303	11.1	10.1	16.9	41.8	5.31	220	0	0
0	35	1	23.11	0	0	0	10.76	76.7	3.76	110	33	280	10.3	31.2	22.2	42	4.48	333	0	0
0	27	1	21.5	0	0	0	8.91	67.9	4.27	134	40	222	10.7	9.4	12.3	43.3	4.71	194	0	0
0	31	1	18.02	0	0	0	8.11	56.2	3.64	116	36	350	10.3	9	16.7	40.2	4.33	186	0	0
0	28	1	24.14	0	0	0	9.53	71.2	3.53	105	32	205	12.5	11.3	15.2	41.9	4.63	158	0	0
0	27	1	20.8	0	0	0	8.06	73.9	3.52	101	32	179	10.4	12.8	16	50.5	4.63	169	0	0
0	24	1	20.99	0	0	0	7.92	54	4.39	112	34	350	9.1	9.2	10.6	37.5	3.99	304	0	0
0	31	1	17.91	0	0	0	8.85	64.8	3.97	117	35	274	9.1	9.1	12.6	50.2	5	194	0	0
0	29	1	21.23	1	0	0	7.39	75.1	4.5	119	37	245	10.3	10.7	13.5	39.3	5.02	281	0	0
0	28	1	22.41	0	0	0	9.5	60.8	3.88	119	36	250	10.6	10.8	17.8	57	4.8	277	0	0
0	33	1	19.05	0	0	0	7.35	67.2	4.27	113	35	317	9.6	15.6	16	46	4.93	178	0	0
0	29	1	20.31	0	0	0	6.62	69.7	3.86	119	35	324	9.2	9.9	15.6	45.4	4.64	185	0	0
0	27	1	16.41	0	0	0	5.26	62.2	4.51	104	35	269	11.2	9.7	12.6	46.8	4.11	194	0	0
0	26	1	19.43	0	0	0	8.84	64.6	4.12	118	37	208	12.2	10.5	13.7	43.5	4.52	196	0	0
0	30	1	20.08	0	0	0	6.5	72.3	4.02	119	36	237	10	9.9	12.5	48.8	5.03	209	0	0
0	28	1	18.37	0	0	0	6.24	64.1	4.6	124	39	302	9.5	6.4	11.8	46.7	5.04	231	0	0
0	31	1	15.6	0	0	0	9.16	62.5	4.33	114	35	290	10.4	6.8	14.1	42	4.92	166	0	0
0	31	1	20	0	0	0	9.53	64.2	4.61	124	38	267	10.1	5.9	13.6	43.5	4.41	191	0	0
0	26	0	18.73	0	0	0	9.11	72.3	4.09	121	35	252	9.7	10.5	15.5	45.1	4.22	245	0	0
0	31	0	19.27	0	0	0	6.73	65.7	4.51	125	38	237	11	16.2	15	46.4	4.57	244	0	0
0	29	0	15.62	0	0	0	11.49	80.8	4	118	35	254	9.9	10.8	15	41.6	3.98	208	0	0
0	28	1	21.02	0	0	0	10.48	70.7	4.1	104	33	239	10.5	6.3	10.3	47.8	5.19	182	0	0
0	27	0	26.5	0	0	0	7.72	60.6	4.29	131	38	280	12.2	29.9	18.6	33.2	5.02	223	0	0
0	32	1	20.01	0	0	0	8.66	67.1	3.52	98	30	245	10.8	27	25.7	56.6	4.72	283	0	0
0	34	0	21.61	0	0	0	5.11	71.8	3.35	103	29	185	10	9.5	15.9	35.7	4.54	184	0	0
0	24	1	17.58	0	0	0	5.77	69.3	4.45	128	40	174	13.1	11.7	13.3	46.9	4.67	222	0	0
0	24	0	18.82	0	0	0	8.65	74.5	4.31	111	34	212	11.9	12	14.8	53.5	4.14	266	0	0
0	31	0	19.23	0	0	0	8.38	69.6	4.19	122	36	219	9.8	12	18.8	45.2	4.29	179	0	0
0	27	0	17.22	0	0	0	7.82	69.8	4.14	118	35	245	10	19.9	22.4	39.5	4.39	220	0	0
0	30	1	19.43	0	0	0	7.17	64	3.89	119	35	193	11.5	12.3	12.5	42.1	4.73	292	0	0
0	30	1	19.53	0	0	0	6.61	78.3	3.61	106	32	142	10.9	9.5	13.6	37.4	4.4	169	0	0
0	24	1	20.34	0	0	0	8.89	68.8	4.67	139	42	217	11.2	13.9	15.1	37.3	4.54	187	0	0
0	24	0	29.17	0	0	0	10.64	68.2	4.08	121	36	309	9.9	17.5	19.2	48.3	4.85	320	0	0
0	34	1	24.84	0	0	0	8.48	67	5.04	137	41	231	11.3	18.6	18.6	44.1	4.19	185	0	0
0	23	0	13.59	0	0	0	10.68	76.5	3.83	118	35	229	9.4	18.6	18.1	46.9	4.91	194	0	0
0	24	1	21.09	0	0	1	10.33	70.7	5.03	105	36	339	11	15	16.8	36.2	4.85	174	0	0
0	25	0	19.05	0	0	0	9.19	72.4	4.44	132	39	326	9.1	17.3	14.3	55.8	5	275	0	0
0	32	1	21.11	0	0	0	10.05	82.2	3.74	113	34	349	8.5	9.5	15.5	35.6	5.21	222	0	0
0	32	1	19.53	0	0	0	6.32	70.2	3.99	129	37	204	10.2	9.6	15.5	42.7	4.47	216	0	0
0	25	0	19.72	0	0	0	6.73	66.3	3.73	112	33	175	14.1	27.6	22.7	39.3	4.87	228	0	0
0	32	0	20.83	0	0	0	8.92	64	4.45	135	40	280	9.7	20.4	18.1	48.9	4.49	203	0	0
0	23	0	19.38	0	0	0	6.48	63.1	4.25	118	37	291	11.6	10	13.1	43.1	4.17	155	0	0
0	30	0	21.45	0	0	0	8.44	62.8	4.77	98	31	250	9.4	8.8	14.1	41	4.07	307	0	0
0	28	1	23.44	0	0	0	9.13	73.1	4.21	121	37	244	10.5	28.4	22.1	42.4	5.01	306	0	0
0	25	0	21.99	0	0	0	10.66	73	4.82	98	32	401	12.3	12.4	16.6	35.6	4.84	207	0	0
0	28	0	19.56	0	0	0	8.56	76.5	4.42	92	29	232	14.2	16	16.9	35.3	4.38	175	0	0
0	31	0	17.93	0	0	0	6.89	66.9	4.64	91	28	269	10.3	18.4	22.1	45.1	4.26	280	0	0
0	31	0	19.23	0	0	0	9.91	68.4	3.81	118	35	267	8.9	15.6	12.1	51	4.62	291	0	0
0	28	0	20.81	0	0	0	7.81	73.1	4.08	118	35	254	9.5	9	15.8	57	4.22	328	0	0
0	33	0	20.89	0	0	0	8.06	72.5	4.59	131	40	252	10.4	11.4	17.1	46.7	5.05	218	0	0
0	29	0	19.72	0	0	0	6.54	66.7	4.69	119	37	257	11.4	10.2	14.8	42.8	3.99	213	0	0
0	30	0	20.35	0	0	0	8.4	70	4.14	124	37	229	10.8	13.5	14.8	47	4.76	213	0	0
0	33	0	18.75	0	0	0	6.88	66.5	4.06	123	36	219	9.7	8.8	15.4	41.7	4.78	274	0	0
0	34	1	21.48	0	0	0	7.99	73.8	4.19	134	38	319	9.2	33.8	24	45.9	4.4	336	0	0
0	20	0	17.58	0	0	0	7.94	70	5.49	107	35	361	11.6	13.4	15.2	43	4.67	200	0	0
0	24	0	21.57	0	0	0	10.15	70.5	4.15	93	29	309	9.4	10	14.2	39.6	3.98	181	0	0
0	22	0	16.44	0	0	0	10.6	72.6	3.96	121	36	260	10.4	16.2	17.5	48.8	3.88	271	0	0
0	25	0	18.67	0	0	0	8.26	67.5	4.21	119	36	231	10.8	7.7	17.1	50	4.33	239	0	0
0	30	0	18.2	0	0	0	7.67	68.6	3.74	109	33	264	9.9	15.5	18.2	40.4	5.5	207	0	0
0	28	1	19.5	0	0	0	10.09	68.3	4.36	127	39	271	10.9	10.7	14	42.2	4.25	351	0	0
0	25	0	19.57	0	0	0	6.52	65.7	4.09	116	35	219	10	14.8	14.4	35.3	4.89	240	0	0
0	33	1	19.53	0	0	0	12.38	74.9	4.32	121	37	331	9.1	7.9	12.9	42.4	4.46	252	0	0
0	29	0	20.47	0	0	0	8.39	63	4.45	97	32	234	9.9	17.5	17.2	52.8	4.58	179	0	0
0	25	0	22.64	0	0	0	9.05	72.2	4.55	124	38	212	10.9	12.4	17.6	47	4.23	273	0	0
0	29	0	17.31	0	0	0	10.95	73.5	3.68	111	33	215	11.2	17.3	22.9	44.7	4.34	312	0	0
0	31	1	21.83	0	0	0	10.1	75.2	4.02	123	36	332	10.6	9	10.1	47.8	4.17	201	0	0
0	33	1	17.63	0	0	0	9.22	67	4.19	124	37	318	8.8	10.7	17.7	43.4	4.26	200	0	0
0	29	0	16.82	0	0	0	9.1	67.2	4.32	126	38	200	10.9	21.9	20.4	45.9	3.91	179	0	0
0	30	1	21.87	0	0	0	9.96	73.2	4.02	122	37	336	9.5	17	18.3	45.3	4.41	215	0	0
0	24	0	20.69	0	0	0	6.94	61.6	3.94	106	32	319	12	9.6	14.5	45.7	4.84	203	0	0
0	29	1	17.31	0	0	0	6.51	70.7	4.21	129	38	213	10.5	13.3	17.7	33.4	3.87	191	0	0
0	29	1	18.07	0	0	0	6.64	65.8	3.73	119	36	260	10.2	11	13.9	33.6	4.39	205	0	0
0	23	0	18.97	0	0	0	6.24	70.4	4.37	129	37	177	10.7	9.7	13.5	42.9	4.22	162	0	0
0	30	0	17.22	0	0	0	12	77.4	4.27	129	38	228	11.8	9.8	17.6	48.2	3.91	179	0	0
0	29	0	19.81	0	0	0	9.08	70.1	4.65	99	31	271	10.7	11	15.6	52.9	4.52	210	0	0
0	31	0	21.4	0	0	0	9.86	70.8	3.97	118	36	287	10.2	10	13.1	47.9	5.34	249	0	0
0	26	0	18.44	0	0	0	9.5	63.7	3.99	122	36	308	9.6	17.3	17.2	46	4.89	208	0	0
0	25	0	21.48	0	0	0	8.77	68.1	4.47	135	40	272	10.6	11.7	15.4	38.1	3.91	194	0	0
0	25	0	21.23	0	0	0	9.25	69	3.63	117	34	289	8.7	20.7	25.5	46.8	4.42	256	0	0
0	33	0	25.1	0	0	0	7.84	74.7	3.99	118	34	249	11.4	11.8	15.3	53.7	4.1	227	0	0
0	30	0	18.59	0	0	0	9.17	67.7	5.13	116	38	215	12.5	12.5	18.9	36.6	3.93	192	0	0
0	29	1	24.65	0	0	0	8.42	75.4	4.48	103	31	227	12.1	12.4	17	41.6	5.07	277	0	0
0	25	0	18.26	0	0	0	11.97	83.7	3.91	116	35	244	10	8.8	16.4	39.5	4.36	138	0	0
0	29	0	15.43	0	0	0	9.07	68.3	3.77	118	35	207	9.6	12.9	15.6	38.2	4.8	172	0	0
0	32	1	19.01	0	0	0	7.19	62.2	3.63	113	32	222	10	9.9	14.3	55	4.84	162	0	0
0	28	0	18.44	0	0	0	7.82	73	4.14	120	36	234	9.9	45.6	29.7	43.9	4.6	236	0	0
0	31	1	16.11	0	0	0	7.48	60	4.02	112	34	302	9.6	11.3	11.9	36.5	4.06	186	0	0
0	24	0	17.31	0	0	0	6.92	75.4	4.21	132	39	213	9.9	14.1	18.8	45.1	3.93	182	0	0
0	20	0	20.96	0	0	0	8.55	69.9	3.75	106	33	151	13.8	41.8	38.9	40.7	4.73	309	0	0
0	29	0	26.56	0	0	0	9.51	60	4.08	120	36	300	9.2	26.3	18.1	49.9	4.89	194	0	0
0	38	1	19.53	0	0	1	6.26	62.7	4.02	118	35	179	11.7	7.4	13	56.6	4.93	254	0	0
0	26	1	18.89	0	0	0	10.35	71.9	5.58	107	35	348	10.7	8.5	15.3	41.4	4.93	286	0	0
0	31	1	18.2	0	0	0	6.07	70	3.94	122	35	265	10.2	5.8	15	42.7	4.1	259	0	0
0	33	1	23.03	0	0	0	8.3	57.3	5.13	156	44	487	8.3	15.7	14.7	45.8	5.04	261	0	0
0	33	1	18.73	0	0	0	6.95	70.7	3.62	87	30	267	9.8	10.9	15.8	49.2	4.08	196	0	0
0	34	1	23.38	0	0	0	6.09	55.6	4.21	125	37	198	11.9	11.9	15.1	47	4.73	256	0	0
0	31	1	20.57	0	0	0	7.15	78.1	4.03	127	36	177	9.8	9.8	14.2	48.5	4.33	249	0	0
0	34	1	23.59	0	0	0	4.53	67.8	4.05	118	35	192	10.4	65.9	46.6	49.4	5.12	282	0	0
0	37	1	18.9	0	0	0	7.56	78.4	4.96	123	36	204	10.3	12	15.4	45.6	5.04	227	0	0
0	38	1	23.15	0	0	0	9.56	72.2	3.76	119	35	248	10.6	64.6	30.1	51	4.88	337	0	0
0	35	1	21.49	0	0	0	9.04	77.2	4.03	108	33	194	12.3	18.2	20.1	50.4	4.68	319	0	0
0	35	1	20.93	0	0	0	6.15	69.5	4.45	128	38	179	11.5	18.2	16.3	41	5.01	204	0	0
0	30	1	28.04	0	0	0	5.9	70.3	4.16	124	37	222	10.7	17.9	16.2	47.5	4.68	344	0	0
0	33	0	25.63	0	0	0	8.64	62.5	4.6	130	39	328	10.1	43.6	20.6	43.4	5.72	262	0	0
0	32	1	17.97	0	0	0	4.95	63.4	3.57	106	31	141	11.9	12.4	15.2	43.9	4.45	222	0	0
0	25	1	20.5	0	0	0	7.88	59.1	3.99	120	35	235	11.1	12.1	14.6	39.6	4.43	252	0	0
0	33	1	17.8	0	0	0	6.27	60.8	5.2	102	33	257	9.6	8.7	17	54	4.25	242	0	0
0	27	1	20.59	0	0	0	12.72	66.2	3.94	95	36	275	9.8	11	14.9	45.3	4.55	241	0	0
0	37	1	21.29	0	0	0	8.24	67.6	4.14	116	34	227	10.4	10	15.1	48.2	4.88	248	0	0
0	29	1	20.4	0	0	0	6.11	69.9	4.02	118	35	269	10.7	8.8	15.6	41.3	5.05	269	0	0
0	36	1	18.52	0	0	0	7.2	75.7	4.19	122	35	185	11.9	16.3	19.4	45.4	4.26	174	0	0
0	33	1	22.68	0	0	0	10.07	72.6	4.46	130	37	266	9	7.7	13.2	41.7	5.38	246	0	0
0	32	1	21.77	0	0	0	6.9	67.1	3.92	111	33	222	10.2	12.8	13.9	41.4	4.77	222	0	0
0	31	1	19.78	0	0	0	4.95	62.5	3.93	110	34	199	11.6	9	13.9	52.8	4.06	227	0	0
0	28	0	22.03	0	0	0	6.32	65.3	4.02	116	34	230	10.5	6.1	10.4	43.5	4.62	251	0	0
1	25	1	21.5	0	0	0	9.09	79.4	3.86	114	33.8	182	10.7	13.8	15.2	50	4.55	221	1	0
1	33	1	17.96	1	0	0	7.38	73.6	2.92	93	28	227	6.6	32	23.8	49	4.9	271	0	0
1	26	1	15.8	0	0	1	10.48	74.1	3.75	116	34.6	233	9.1	10.6	20.4	51	4.2	206	0	0
1	31	1	19.14	0	0	0	8.84	73.4	4.12	124	37.5	320	9	17.4	20	50	4.43	258	0	0
1	31	1	25.24	0	0	0	10.31	72.4	4.16	125	38.7	271	9.7	25.4	20.9	48	4.65	294	0	0
1	26	1	18.7	1	1	0	8.18	71.1	4.35	128	38.6	221	11.8	3.5	12.7	42	5.27	273	0	0
1	30	1	25.1	0	0	0	9.32	76.2	3.68	113	33.6	230	10.4	10.6	10.3	47	3.93	295	0	0
1	29	1	19.7	0	0	0	10.34	80.5	4.05	121	36.2	321	9.4	12.3	17.2	43	3.89	187	0	0
1	31	1	22.3	0	0	0	8.95	73.7	4.56	136	42	264	11	6.5	10.8	48	4.1	145	0	0
1	22	1	18.11	0	0	0	7.98	70.8	3.97	115	33.7	186	12.6	15.7	14.3	51	4.11	297	0	0
1	31	1	23.04	0	0	0	8.8	72.3	4.11	121	36.5	296	9.2	19	18.3	42	4.86	284	0	0
1	26	1	19.3	0	0	0	8.17	72.9	3.87	107	33.4	208	10.7	5.2	11.3	46	5.74	232	0	0
1	32	1	23.33	0	0	0	11.97	68.6	3.54	107	32.7	224	9	16.9	13.6	54	4.41	235	0	0
1	28	1	31.62	0	0	0	11.4	74.9	4.23	121	36.7	244	9.8	8.9	14.9	52	4.44	195	0	1
1	32	1	20.81	0	0	0	9.42	79.2	4.83	105	34.6	323	10.3	23.5	21.9	53	3.89	231	0	0
1	29	1	25.64	0	0	0	9.73	79	4.96	107	33.7	322	11.6	20	21.1	40	3.73	263	0	0
1	24	1	18.37	0	0	0	8.62	73.1	3.88	116	35.4	234	10.2	35.5	21.2	54	3.42	194	0	1
1	27	1	20	0	0	0	6.86	68.6	5.14	149	44.6	280	9.9	13.9	12.9	50	5.17	214	0	0
1	28	1	23	0	0	0	6.93	73.3	4.85	103	32.6	300	10.8	7	14.4	47	4.74	270	0	0
1	28	1	28.8	0	0	0	10.41	76.3	4.75	94	30.4	357	11.3	53.1	60.9	46	4.33	288	0	0
1	34	1	22.86	0	0	0	12.42	84.4	4.1	121	37.2	200	11.5	29.6	34.2	58	4.47	301	0	1
1	24	1	21.64	0	0	0	11.91	74.4	3.78	118	35.9	195	11.3	7.6	11.8	47	4.19	183	0	0
1	28	1	19.6	0	0	0	9.82	77.56	3.51	108	33	240	10.1	22.2	15.5	35	4.27	225	0	0
1	27	1	24.03	0	0	0	8.78	75.7	3.94	122	35.4	261	10.3	18.8	17.1	49	4.51	224	0	0
1	28	1	19.2	0	0	0	7.81	81.8	3.6	112	33.3	199	11.1	16.9	10.9	42	4.03	316	0	0
1	29	1	18.59	0	0	0	11.99	81.7	3.79	110	33.9	384	9.8	9.8	13.6	53	3.94	276	0	0
1	33	1	24	0	0	0	10.47	72.7	4.7	134	40.6	229	9.2	9.2	12.8	41	4.29	218	0	0
1	33	1	31.25	0	0	1	12.54	74.9	4.28	123	36.5	325	10	4.1	7.5	55	4.54	245	0	0
1	30	1	19.78	1	0	0	7.82	71.2	3.58	106	31.2	194	10.9	11.6	14.1	55	4.78	197	0	0
1	32	1	22.6	0	0	0	11.57	75.3	3.83	128	38.6	278	9.4	11.1	12.2	47	4.62	229	0	0
1	33	1	20	0	0	0	13.62	77.2	3.64	112	33.7	287	9.8	20.9	20.6	54	4.48	276	0	0
1	28	1	28.08	0	0	0	9.96	74.8	4.05	118	35.9	293	10.1	10.6	12.4	54	5.86	322	0	0
1	33	1	18.36	0	0	0	8.03	71.7	4.25	133	39.3	291	11	11.7	16.1	47	4.24	161	0	0
1	30	1	21.6	0	0	0	9.94	73.5	3.9	115	36	394	9.6	7.1	12.7	47	5.12	224	0	0
1	21	1	17.44	0	0	0	12.88	73.6	3.93	109	32	279	9.6	22.6	22	44	4.29	442	0	0
1	33	1	24.2	0	0	0	11.89	69.5	4.67	100	32.8	391	10.9	14.3	15.9	62	5.14	265	0	0
1	29	1	18.6	0	0	0	8.01	72.8	3.67	123	36.5	315	9.4	27	19.5	49	5.2	316	0	0
1	31	1	17.6	0	0	0	13.38	80.8	3.6	100	36	317	10	25.4	22.3	45	4.37	180	0	0
1	28	1	18.99	0	0	0	8.29	81.6	3.65	110	32.2	222	9.1	10.3	16.8	53	4.49	282	0	0
1	34	1	23.06	0	1	0	7.95	66.6	4.47	125	39.9	249	10.4	8.7	10.8	61	4.65	294	0	0
1	32	1	23.7	0	0	0	9.74	57.2	4.03	120	38	277	8.9	15.7	23.6	45	5.29	385	0	0
1	28	1	23.4	0	0	0	10.17	80.2	3.9	113	36.1	237	10.9	4.2	12.9	45	5.06	245	0	0
1	30	1	19.52	0	0	0	10.5	80.8	4.1	131	36.4	214	10.1	12.7	13.3	48	4.21	239	0	0
1	29	1	27.5	0	0	0	10.48	72.9	3.96	117	34.7	239	10.9	61.2	36.6	51	3.91	205	0	0
1	26	1	22.2	0	0	0	10.93	69.1	3.81	116	33	264	10.5	10.7	14.4	47	5.3	268	0	0
1	29	1	20.2	0	0	0	9.64	83.7	4.28	127	37.3	200	9.4	6.8	12.8	44	4.74	239	0	0
1	23	1	21.83	0	0	0	11.4	77	4.03	119	37.1	283	10.4	15.5	17.3	62	4.59	337	0	0
1	27	1	26.23	0	0	0	8.18	70	3.81	123	34.7	267	9.5	13.6	20.1	45	4.6	219	0	0
1	32	1	28.28	0	0	0	9	63.3	3.95	120	36.6	224	9.8	17.4	18.4	58	4.68	241	0	0
1	29	1	22.07	0	0	0	10.07	74.2	4.05	101	31.7	256	10.5	7	11	37	4.5	185	0	0
1	25	1	18.2	0	0	0	8.02	64.8	3.67	109	32.4	245	11.6	33	30.8	41	4.23	210	0	0
1	30	1	18.75	0	0	0	10.48	75.2	4.04	118	35.7	187	10.5	15	14.9	49	4.21	259	0	0
1	30	1	25.18	0	0	0	12.26	80.5	4.26	124	36.2	299	10.6	12.3	17.5	49	4.1	313	0	0
1	32	1	24.3	0	0	0	8.85	63.7	4.33	119	36.8	344	9.8	8.6	11.9	48	4.08	229	0	0
1	28	1	19.1	0	0	0	11.34	73.3	4.15	120	36.4	189	12	30.5	27.2	56	3.58	230	0	0
1	27	1	21.77	0	0	0	11.26	79.1	4.46	139	41.3	248	11.2	7	11.9	40	4.43	294	1	0
1	32	1	23.1	0	0	0	7.62	72.6	3.72	107	35.3	246	10.4	14.2	16.1	49	5.14	267	0	0
1	31	1	18.07	0	0	0	10.9	69.9	3.81	126	34.9	168	11.1	11	18.4	54	4.04	289	0	0
1	27	1	31.4	0	0	0	12.07	73.8	4.62	132	39.6	256	9.7	12.7	11.8	54	4.86	351	0	0
1	22	1	21.48	0	0	0	9.95	59.6	3.88	131	38.4	217	11	10	12	45	4.14	239	0	0
1	27	1	18.5	0	0	0	8.54	72.9	4.55	132	37.9	239	9.5	34.4	22.7	38	4.54	253	0	0
1	26	1	21.1	0	0	0	10.3	70	4.42	132	39.9	204	10.4	13.5	16.6	52	4.36	230	0	0
1	32	1	20.23	0	0	0	7.81	76.9	3.64	116	33.9	212	10.4	4.7	11.7	41	4.51	156	0	0
1	29	1	23.04	0	0	0	8.73	77.9	4.28	128	37.8	183	12.1	6.9	11.1	48	4.22	180	0	1
1	28	1	30.04	0	0	0	7.04	81.7	3.5	90	27.9	210	10.6	7.5	14.4	48	4.24	285	0	0
1	32	1	24.03	0	0	0	9.47	75	4.29	122	37.1	406	9.8	16.8	16.4	57	4.47	279	0	0
1	33	1	19.7	0	0	0	9.36	81.9	3.98	124	35.8	289	9.6	9.1	11.1	48	4.27	321	0	0
1	35	1	26.04	0	0	0	12.03	80.6	4.45	141	40.3	255	9.7	12.4	12.1	40	4.04	139	0	0
1	29	1	22.9	0	0	0	8.19	70.8	3.92	118	35.4	271	9.4	11.6	15.2	48	3.7	221	0	0
1	32	1	23.4	0	0	0	11.44	75.5	4.9	139	40.4	209	9.8	6.7	11.9	39	4.07	371	0	0
1	31	1	19.2	0	0	0	10.78	74	4.48	134	39.1	203	11.5	2.9	12.4	43	4.2	173	0	0
1	31	1	25.5	0	0	0	9.29	72.9	3.97	124	37.9	243	10.5	10	10.8	40	5.13	278	1	0
1	30	1	20.1	0	0	0	11.65	73.2	3.15	104	31.2	219	10.2	23.2	21.4	54	4.46	283	0	0
1	29	1	21.37	0	0	0	9.5	76.9	4.05	114	34.8	213	9.9	4.2	7.7	36	4.22	205	0	0
1	24	1	23.19	0	0	0	11.32	72.7	4.13	128	37.6	239	10.5	17.6	22.3	58	4.38	263	0	0
1	29	1	20.83	0	0	0	6.36	71.8	3.7	116	34.2	198	8.5	13.6	14	50	4.05	168	0	0
1	33	1	32.05	0	0	0	8.61	74.9	4.64	143	43.2	214	10.2	14.3	15.3	45	3.92	234	0	0
1	32	1	20.47	0	0	0	7.97	72.5	4.17	123	36.9	313	9.7	5.9	12.6	43	4.71	308	0	0
1	27	1	25.07	0	0	0	10.73	77.1	4.29	124	37.8	305	10.4	8.4	11	36	4.25	191	0	0
1	29	1	26.8	0	0	0	9.44	73.2	4.85	137	41.5	306	9.8	4.6	13.2	36	4.49	196	0	0
1	29	1	20	0	0	0	8.29	78.3	4.21	130	40.2	142	12.2	14.8	14.4	41	4.29	224	0	0
1	31	1	20.5	0	0	0	12.31	79.14	3.7	109	34	190	10.4	16.5	13.6	42	4.98	219	0	0
1	30	1	21.6	0	0	0	9.94	73.5	3.9	115	36	394	9.6	7.1	12.7	47	5.12	224	0	0
1	30	1	25.11	0	0	0	9.65	75.8	4.1	123	37	271	9.6	9	14.6	32	4.57	274	0	0
1	33	1	20.93	0	0	0	7.47	70.8	3.71	103	30.6	215	10.3	12.9	15.4	49	4.18	254	0	0
1	34	1	26.03	0	0	0	9.54	71.5	3.72	108	31.7	249	9.6	3.2	9.2	51	4.69	443	0	0
1	27	1	21.9	0	0	0	9.25	75.7	3.63	118	34.6	273	9.02	17.4	19.5	46	4.14	240	0	0
1	31	1	22	0	0	0	9.75	80.4	4.32	124	36.6	266	10.5	8.1	7	49	4.53	335	0	0
1	32	1	19.9	0	0	0	8.93	75.3	3.97	117	36	202	9.3	24.6	18.2	46	4.78	269	0	0
1	33	1	18.25	0	0	0	9.05	80.4	4.07	131	37.8	220	9.7	8	14.7	44	4.65	148	0	0
1	30	1	20.5	0	0	0	11.29	75.6	3.55	114	33.9	251	8.6	6.8	10.8	40	4.43	241	0	0
1	26	1	19.2	1	0	0	8.78	65.3	3.73	119	36.4	263	8.1	22	14.6	44	4.87	217	0	0
1	29	1	24.45	0	0	0	12.76	80.1	3.81	112	32.9	219	11.5	9.7	12.9	47	3.55	247	0	0
1	27	1	19.58	0	0	0	6.05	73.4	3.56	113	32.2	176	9	15.3	18.9	56	4.39	197	0	0
1	33	1	24.7	0	0	0	12.89	71.7	3.97	122	36.1	219	11	7.8	7.3	49	3.98	276	0	1
1	28	1	24.43	0	0	0	11.91	78.1	4.06	120	36.6	299	10.6	11.3	14.6	47	4.24	183	0	0
1	30	1	21.64	0	0	0	10.23	76.7	3.93	99	31.4	298	10.1	7.4	13.2	43	5.73	269	0	0
1	28	1	23.21	0	0	0	9.43	73.1	3.86	111	34	238	9.9	6	11.9	50	4.47	268	0	0
1	30	1	31.23	0	0	0	11.54	80.7	3.89	118	35.9	185	11.9	22.4	18.1	48	4.26	232	0	0
1	31	1	18.5	0	0	0	10.55	77.4	4.12	95	29.6	274	11.1	11.9	17.5	50	4.25	180	0	0
1	30	1	19.9	0	0	0	8.69	73.1	3.82	130	37.4	197	8.9	10.6	12.1	47	4.14	147	0	0
1	28	1	16.7	0	0	0	15.31	80.7	3.37	107	33.3	189	10.2	24.1	24.1	40	4.9	269	0	0
1	27	1	21.8	0	0	0	17.31	75.5	4.28	129	36.7	287	9.4	11.7	11.7	43	4.75	177	0	0
1	23	1	18.7	0	0	0	7.78	68.4	3.35	107	31.1	279	8.2	19.6	19.6	47	4.12	243	0	1
1	30	1	22	0	0	0	6.95	69.6	4.13	134	39.2	232	9	10.7	10.7	58	4.36	229	0	1
1	33	1	24.8	0	0	0	11.66	76.4	3.81	116	35.2	253	9.5	11.8	9.5	44	4.1	263	0	0
1	30	1	18.32	0	0	0	7.95	70.3	4.81	105	31.5	262	10.2	3.8	2.8	45	3.92	291	0	0
1	26	1	17.22	0	0	0	11.25	83.8	4.42	135	39.6	196	10.4	9.7	9.7	43	4.54	239	0	0
1	26	1	24.84	0	0	0	7.98	71.3	4.09	133	36.5	234	9.5	8	8	44	3.7	202	0	0
1	25	1	25	0	0	0	9.76	63.3	4.18	120	35.2	252	9.5	8.9	8.9	49	4.93	260	0	0
1	30	1	21.7	0	0	0	12.62	64.7	4.15	123	36.2	325	10	28.2	19.9	47	4.83	239	0	0
1	30	1	17.44	0	0	0	15.04	76.02	3.25	106	31.4	213	9.7	17.5	40.2	46	5.29	250	0	0
1	32	1	17.3	0	0	0	11.4	71.6	3.44	113	31.9	277	9.6	10.6	13.8	51	4.07	256	0	0
1	23	1	16	0	0	0	9.16	70.3	3.78	112	33.1	305	10.8	8.3	13.7	43	4.01	146	0	0
1	26	1	16	0	0	0	9.22	70.6	4.14	121	37.7	192	10.1	14.1	15.1	43	4.31	200	0	0
1	29	1	23.34	0	0	0	11.72	75.4	4.94	132	41.1	287	9	28	43.5	44	4.75	215	0	0
1	32	1	21.1	1	0	0	11.88	75.5	4.28	130	39.3	248	11.1	14.2	13.6	41	4.21	173	0	0
1	28	1	18.82	0	0	0	10.63	77.8	4.53	131	37.5	247	9.7	13.5	14.5	61	4.5	417	0	0
1	32	1	18.4	0	0	0	6.03	77.2	3.95	122	35.9	156	10.9	7	12	46	4.2	163	0	0
1	26	1	26.8	0	0	0	10.98	75.1	3.46	107	29.8	224	10.7	12.9	21.7	57	5.21	267	0	0
1	22	1	18.1	0	0	0	9.24	71.2	4.21	130	37.5	173	10.5	10.2	17.5	50	4.33	284	0	0
1	28	1	21.67	0	0	0	13.05	77.1	4.48	101	32.3	224	11.7	15.3	13.7	46	4.75	228	0	0
1	34	1	23.5	0	0	1	7.29	78.4	3.84	117	33.8	267	9.8	13.9	15.6	66	4.34	269	0	1
1	34	1	27.8	0	0	0	10.33	67.1	4.62	151	41.6	232	10.4	11.1	8.1	61	5.83	283	1	0
1	19	1	20.7	0	0	0	15.98	82.4	4.35	133	39.1	291	9.9	11.1	13.1	45	7.86	203	0	0
1	29	1	21.35	1	0	0	10.43	68.2	4.05	126	35.7	310	8.6	11.4	15.2	53	4.51	223	0	0
1	31	1	24.2	0	0	0	8.04	77.8	3.51	117	36.9	151	10.4	7.6	10.6	51	5.1	245	0	0
1	30	1	20.8	1	0	0	8.24	72.2	3.81	114	39.9	249	9.6	10.6	13.8	54	4.63	238	0	0
1	31	1	21.1	0	1	0	6.4	69.5	3.68	117	33.1	233	10	9.9	12.2	38	4.26	208	0	0
1	26	1	21.99	0	0	0	12.54	71.6	3.51	114	34.8	247	10.7	9	13.6	66	5.14	284	0	1
1	32	1	20.04	0	0	0	8.72	76.1	5.18	104	32	262	9.9	34.4	27.6	53	3.8	188	0	1
1	27	1	29.9	0	0	0	8.26	72.7	4.4	124	35.6	301	11	22.6	19.1	48	4.83	291	0	1
1	28	1	21.33	1	0	0	8.75	66.5	4.16	129	36.1	257	9.1	9.6	12	57	4.04	167	0	1
1	28	1	21.7	0	0	0	10.77	80.3	3.99	124	34.1	267	10.4	11.1	13.6	41	4.31	199	1	1
1	30	1	23.4	0	0	0	9.43	77.1	4.29	137	39.8	212	10.1	6.4	11.2	54	4.7	243	1	0
1	29	1	23.7	0	0	0	15.62	83.9	3.52	116	34.4	328	9.9	18.3	19.8	55	4.42	296	0	0
1	27	1	20.8	0	0	0	6.11	68.8	3.34	108	30.9	152	10.7	34.7	25.8	61	4.58	175	0	0
1	31	1	19.33	0	0	0	9.68	65.7	4.19	126	36.5	302	10.7	36.5	33.9	45	5.42	289	0	0
1	30	1	28.13	0	0	0	5.57	71	4.12	130	36	248	10.5	7.2	7.6	55	4.49	193	0	0
1	25	1	23.31	0	0	0	10.1	76.2	4.34	125	37.5	219	9.9	7.7	12.7	53	4.09	213	0	0
1	28	1	21.2	0	0	0	6.69	69.1	3.32	89	26.5	233	9.1	10.4	24	53	5.13	417	0	0
1	29	1	19.14	0	0	0	7.7	73.9	3.39	112	33.1	244	10.3	11.2	17.9	54	4.07	247	0	0
1	30	1	24.13	1	0	0	11.43	71	3.97	124	37.1	197	11.4	15.4	16.6	69	5.49	272	0	0
1	28	1	19.38	0	0	0	7.09	69.5	4.1	117	35.3	201	10.2	7.6	17.7	43	4.57	199	0	0
1	31	1	24.8	0	0	0	6.98	70.7	3.69	96	30.2	240	11.4	23.7	23.4	39	4.92	308	0	0
1	27	1	17.22	0	0	0	11.25	83.8	4.42	135	39.8	196	10.7	9.7	14.9	43	4.54	239	0	0
1	30	1	20.1	0	0	0	10.31	59.8	3.34	109	35.5	219	10.8	8.1	15.5	54	4.23	298	0	0
1	27	1	21.03	0	0	0	7.87	76.7	4.19	120	34.8	233	10.8	6.1	15.2	62	4.38	178	0	0
1	32	1	22.89	0	0	0	7.68	76.2	3.84	120	38.2	218	9.7	12.3	15.2	55	4.48	287	0	0
1	23	1	18.7	0	0	0	7.78	68.4	3.35	107	31.1	279	8.2	19.6	17.6	47	3.72	243	0	1
1	26	1	22.3	0	0	0	10.55	76.6	3.6	108	32.8	267	10.1	6.1	13.7	45	4.43	300	0	0
1	30	1	18.8	0	0	0	11.89	80.8	3.42	109	31.8	271	9.8	8.9	13.4	58	3.9	428	1	0
1	26	1	24.84	0	0	0	7.98	71.3	4.09	133	38.2	234	10.3	8	13	44	3.7	202	0	0
1	25	1	25	0	0	0	9.76	63.6	4.18	120	35.2	252	9.5	8.9	10.2	49	4.93	260	0	0
1	25	1	16.4	0	0	0	8.9	77.1	3.92	118	33.4	252	9.4	13.8	15.4	46	4.71	368	0	0
1	32	1	21.3	0	0	0	9.99	79.3	4.36	117	35.7	317	9.1	22.6	19.1	58	3.97	228	0	0
1	33	1	21.91	0	0	0	10.2	68.9	3.6	114	32.2	273	11.2	7	14.5	57	4.56	176	0	0
1	28	1	28.04	0	0	0	10.54	83	4.03	129	37.9	228	9.8	14.9	13.2	69	5.57	285	0	0
1	31	1	17.58	0	0	0	7.68	75.3	3.66	118	32.7	216	10.3	9.5	15.3	61	4.42	279	1	0
1	33	1	20.8	0	0	0	7.07	68.1	3.88	122	35	259	9.9	13.9	14.8	47	3.97	195	0	0
1	28	1	19.33	0	0	0	8.17	69.9	3.71	124	37.2	185	11.7	9.3	14.6	52	3.78	218	0	0
1	29	1	22.43	0	0	0	5.74	52.1	3.75	111	32.2	221	8.8	14.4	16.1	60	4.03	233	0	0
1	28	1	21.9	0	0	0	9.32	71.9	3.52	111	32.6	277	9.8	11.1	12.6	53	3.98	261	1	1
1	28	1	19.5	0	0	0	13.97	74.8	3.96	123	33.5	352	10.4	12.6	33.5	51	4.4	301	0	0
1	32	1	29.3	0	0	0	10.67	76.4	3.84	116	37.4	306	10.4	6.6	12.5	51	4.54	207	0	0
1	32	1	20.7	0	0	0	11.66	73.6	3.87	106	36.3	354	9	4.8	11.3	60	4.6	268	0	0
1	28	1	18.6	0	0	0	9.79	71.6	5	110	33.5	209	10.9	23.7	19.8	44	4.62	160	0	0
1	34	1	24.39	0	0	0	8.63	71.7	3.16	106	31.6	229	9	13.3	14	49	5.14	298	0	0
1	25	1	19.1	0	0	0	9.58	78.4	3.69	111	33	233	9.5	8	14	55	3.92	388	0	0
1	30	1	25.4	0	1	0	8.84	68.8	4.16	119	35.3	264	9.8	8.9	10.4	56	4.71	290	0	0
1	33	1	23.05	0	0	0	10.16	76.2	3.83	112	32.4	256	9.7	14.8	17.3	42	3.78	206	0	0
1	32	1	21.4	0	0	0	13.33	79.5	3.71	107	31.3	319	9.5	5.2	10.8	60	4.04	224	0	0
1	29	1	20.77	0	0	0	8.1	59	4.13	131	37.4	226	10	16.3	17.4	39	4.37	264	0	0
1	30	1	22.34	0	0	0	10.84	79.8	3.62	121	37.5	331	9.6	18.9	22	64	4.48	307	0	0
1	31	1	27.9	1	0	0	10.2	65.9	4.44	130	39	340	10	7.4	12.6	43	4.95	338	0	0
1	29	1	25.4	0	0	0	13.8	77.5	4.42	133	37.2	357	9.7	6.7	9.9	59	4.3	432	0	0
1	30	1	23.1	0	0	0	11.06	73.5	4.48	135	39.5	259	9	17.3	17.6	39	4.73	223	0	0
1	26	1	18.8	0	0	0	13.18	78.9	3.64	114	32.8	266	9.9	11.8	52.1	52	3.85	221	0	1
1	28	1	27	1	0	1	10.99	76.5	3.79	114	34.8	206	9.1	8.3	8.3	48	5	322	0	0
1	28	1	20.6	0	0	0	9.53	74.2	5.1	108	35	278	10.2	15.7	13.8	44	4.77	322	0	0
1	29	1	19	0	0	0	9.09	71	5.25	113	35.8	366	10.8	22.6	25.9	54	4.27	218	0	0
1	29	1	20.19	0	0	0	11.69	72	3.67	112	33.3	279	11.3	9.5	11.5	50	4.73	249	0	0
1	31	1	24.37	0	0	0	11.48	78.6	4.34	139	38.3	301	12.7	7.8	13.5	37	5.01	290	0	0
1	31	1	26.35	0	0	0	10.51	78.7	3.97	123	36.4	151	11.7	7.6	10.6	40	4.37	228	0	0
1	33	1	21.9	0	0	0	7.55	73	3.37	109	30.5	169	11.5	8.4	16	46	4.03	182	0	0
1	30	1	26.7	0	0	0	6.85	74.7	4.13	122	36	252	10.5	7.9	10.2	49	4.46	369	0	0
1	30	1	22.5	0	0	0	12.3	76.8	4.13	132	36.4	321	9.6	21.5	18.8	20	4.82	339	0	0
1	32	1	18.7	0	0	1	8.13	72.7	4.19	94	30.1	247	11.6	37.9	24.7	41	4.66	245	0	0
1	29	1	18.7	0	0	0	10.77	81.2	4.34	133	36.3	264	9.9	18.7	18.4	59	4.53	204	0	0
1	24	1	19.7	0	0	0	13.18	72	4.4	132	39.4	351	10.7	10.3	13.2	40	4.8	368	0	0
1	32	1	21.48	0	0	0	10.49	70.3	3.75	120	34.8	176	10.4	7.3	10.4	48	4.14	206	1	0
1	30	1	18.8	0	0	0	9.53	71	4.04	119	36.4	315	9.2	4.9	12	49	4.23	142	0	0
1	23	1	16	0	0	0	9.16	70.3	3.78	112	33.1	305	10.8	8.3	13.7	43	4.01	146	0	0
1	30	1	19.03	0	0	0	10.08	61.2	4.03	114	32.4	261	9.6	11.8	13.4	53	4.87	212	0	1
1	28	1	30.04	0	0	0	9.64	66.6	3.75	103	31.5	298	11	6.3	6.8	54	5.76	380	0	0
1	25	1	20.12	0	0	0	11.74	76	4.15	124	34.9	248	9.9	13.9	18.4	47	4.55	303	0	0
1	28	1	21.8	0	0	0	9.67	69.8	4.14	114	34.2	169	10.8	9.7	12	44	4.87	249	0	0
1	29	1	24.61	1	0	0	10.75	68.2	4.59	142	40.7	376	9.3	12.8	10.7	44	4.73	265	0	0
1	29	1	21.6	1	0	0	8.78	67	3.89	113	34.6	287	9.1	4.8	11.3	44	4.55	314	1	0
1	32	1	18.2	0	0	0	9.8	81.5	3.77	114	33	230	11.5	8.3	15.2	44	4.05	183	0	0
1	33	1	24.7	0	0	0	9.63	76.4	4.01	121	36.8	283	10.6	7.9	11.7	43	4.69	214	0	0
1	28	1	17.1	0	0	0	12.92	73.3	4.14	126	38.3	262	10.4	8.8	12.5	49	4.53	246	0	0
1	30	1	21.7	0	0	0	12.62	64.7	4.15	123	36.2	325	10	28.2	19.9	47	4.83	239	0	0
1	22	1	17.01	0	0	0	10.14	76.5	4.47	132	36.3	185	10.9	4.4	15.6	63	4.28	304	0	0
1	32	1	19.3	0	0	0	12.11	79.2	4.23	121	35	214	9.4	34.2	31.8	54	4.78	220	0	0
1	33	1	20.2	0	0	0	7.06	80.6	4.26	126	36.7	223	10.3	17.2	15.1	52	4.15	241	0	0
1	33	1	20.21	0	0	0	10.81	71.7	3.97	121	35	193	9.8	10.9	12.6	41	4.24	160	0	0
1	30	1	22.2	0	0	0	14.72	77.9	3.49	111	30.8	286	9.8	14.4	15.4	43	5.13	271	0	0
1	32	1	20.2	0	0	0	7.09	74.4	3.77	120	35.3	235	9.7	14.1	35.5	46	4.4	276	0	0
1	31	1	20.03	0	0	0	5.92	75.1	3.62	113	32.4	191	9	6	12.6	47	4.42	356	0	0
1	33	1	18.67	0	0	0	9.9	81.5	4.07	122	36.6	261	10.5	9.7	9.7	20	4.39	228	0	0
1	31	1	20.81	0	0	0	11.09	72.2	3.49	109	30.2	209	10.5	24.3	16.1	42	4.56	276	0	0
1	32	1	17.3	0	0	0	11.4	71.6	3.44	113	31.9	277	9.6	10.6	13.8	51	4.07	256	0	0
1	34	1	27.6	0	0	0	8.44	74.9	3.63	117	33.6	262	8.9	13.2	17	48	5.18	300	0	0
1	26	1	18.82	0	0	0	15.84	80.1	4.19	115	35.3	237	10.2	15.5	15.7	47	4.62	221	0	1
1	24	1	23.92	0	0	0	7.9	74.1	4.29	132	38.6	205	10.3	8.8	13.7	42	4.38	242	0	0
1	33	1	20	0	0	0	10.47	71.7	4.05	122	34.9	283	9.4	11.4	16.6	47	5.09	292	0	0
1	29	1	25.59	0	0	0	7.92	63.6	4.31	125	36.3	301	9.5	8.4	10.6	49	5.24	191	0	0
1	34	1	21.5	1	0	0	9.49	73.4	3.67	110	33.2	231	9.5	10.4	15.8	45	4.34	400	0	0
1	33	1	20.2	0	0	1	10.14	70.1	3.51	108	32.3	347	10.3	11.1	20.5	64	4.14	242	0	0
1	32	1	19.9	0	0	0	11.89	74.3	3.9	118	34	284	9.1	13.1	36.6	42	3.98	231	0	0
1	28	1	19.2	0	0	0	11.97	76.9	3.8	108	29.7	234	10.2	9.4	13.1	42	4.87	193	0	0
1	25	1	19.78	0	0	0	9.46	66.5	3.37	108	31.6	176	9.4	13.1	15.7	49	4.67	229	0	0
1	30	1	17.2	0	0	0	12.7	85.2	3.84	113	35.3	208	9.2	14.5	14.6	46	4.52	258	0	0
1	27	1	30.61	0	0	0	9.01	66.1	4.69	140	41.4	192	10.7	10.3	17.5	49	4.16	365	1	0
1	33	1	23	0	1	0	9.17	71.9	3.8	117	32.4	167	9.8	19.4	16	49	4.63	220	0	0
1	33	1	24.46	0	0	0	11.65	67.9	3.66	118	33.6	200	10.9	6.7	9.7	61	5.31	281	0	0
1	25	1	18.6	0	0	0	9.63	73.6	4.17	125	36.7	207	10.3	9.6	10.9	59	5.14	308	0	0
1	30	1	24.03	0	0	0	11.86	81.3	3.94	122	34.9	233	10.5	7.1	9.3	49	4.99	322	0	0
1	27	1	28.6	0	0	0	15.82	79.4	3.79	120	36.3	310	9	18.2	17.2	47	4.4	195	0	0
1	30	1	23.1	0	0	0	9.74	75.2	3.39	109	31.1	210	10.9	19.8	13.7	63	4.81	278	0	0
1	33	1	19.5	0	0	0	7.62	72.4	3.94	121	36.6	185	8.7	8.7	14.9	46	4.76	213	0	0
1	31	1	21.7	0	0	0	10.3	79.4	4.26	140	39.1	155	11.9	9.6	12.8	36	5.14	208	0	0
1	26	1	17.02	0	0	0	7.5	68.5	3.66	116	32.5	202	10	15.2	15.4	44	3.85	167	0	0
1	27	1	20.5	0	0	0	7.29	74.8	3.92	125	34.9	212	9	19.2	11	64	4.78	300	0	0
1	33	1	20.89	0	0	0	9.06	76.8	4.29	137	36.6	180	10.1	15.6	12.7	55	5.08	261	0	0
1	30	1	18.3	0	0	0	11.98	72.5	3.63	111	32.5	243	9.6	7	13.5	40	4.37	269	0	0
1	28	1	20.3	0	0	0	10.3	69.1	3.56	108	32.3	184	12.6	6.4	9.1	42	4.48	237	0	0
1	28	1	31.6	1	0	0	8.56	65.6	4.33	132	38.3	202	10.1	6.5	8.7	39	3.75	353	0	0
1	30	1	19.1	0	0	0	9.36	80.4	3.69	119	36.1	288	10.8	9.1	13.9	48	4.92	165	0	0
1	30	1	20	0	0	0	10.18	75.3	3.41	114	34.5	218	10	10.5	12.9	44	4.69	296	0	0
1	28	1	27.2	0	0	0	13.64	75.4	3.82	113	33.2	178	10.8	11	15.7	52	5.13	386	0	0
1	26	1	26.04	0	0	0	11.47	77.4	4.03	126	36.6	236	10.2	11.8	14.7	57	5.12	246	0	0
1	30	1	19.2	0	0	0	6.82	83.3	3.42	114	31.4	167	10.6	5.8	14.2	50	5.16	188	0	0
1	26	1	15.82	0	0	0	13.83	67.4	4.31	134	39	205	11.4	20.5	15.8	48	4.4	183	0	0
1	29	1	18.8	0	0	0	12.54	81	4.08	122	36.2	168	11	8.8	12	35	4.32	249	0	0
1	29	1	19.4	0	0	0	9.09	69.8	4.05	124	36.5	192	10.3	6.9	12.9	48	4.19	230	0	0
1	28	1	19.6	0	0	0	9.51	80.6	3.98	117	34.8	286	10.9	8.8	23.1	40	4.22	179	0	0
1	32	1	21.1	1	0	0	12.21	76.8	4.02	127	39.3	210	11.1	11.3	13.6	43	4.21	224	0	0
1	25	1	28.7	0	0	0	11.28	79.1	4.4	134	37	230	10.2	10.3	9.3	51	5.58	360	1	1
1	26	1	18.6	0	0	0	8.54	77.3	3.62	112	34.5	182	10.4	13.8	17	46	4.86	163	0	0
1	24	1	18.99	0	0	0	9.45	67.1	4.17	128	36.9	197	9.5	10.9	15.6	53	4.33	327	0	0
1	22	1	24.3	0	0	0	12.77	79.8	4.17	117	34.6	193	12.7	11.7	14.8	43	4.28	199	0	0
1	25	1	20.55	0	0	0	6.87	65.9	3.52	110	30.8	258	9.9	7.2	12.5	57	3.92	262	0	0
1	27	1	21.37	0	0	0	8.18	76.2	3.91	117	35.4	252	9.3	5.7	12.9	42	4.15	224	0	0
1	29	1	20.07	0	0	0	8.43	71.8	4.03	120	34.7	236	10.3	18.3	18.6	50	4.72	200	0	0
1	32	1	23.5	0	0	0	13.07	72	3.13	103	30.7	229	11.7	8	12.1	46	4.31	173	1	1
1	27	1	20.31	0	0	0	14.41	78.6	3.7	118	33.4	265	10.8	35.6	24.1	44	4.72	322	0	0
1	33	1	22.7	0	0	0	9.61	72.3	4.08	132	38.3	225	8.8	8.2	10.6	48	4.15	194	0	0
1	28	1	17.63	0	0	0	10.24	70.5	4.24	121	35.1	215	12	11.2	34.4	47	4.43	128	0	0
1	26	1	17.44	0	0	0	9.2	77.8	3.47	109	30.3	195	9.2	7.8	16.9	48	4.33	294	0	0
1	25	1	19.6	0	0	0	6.03	58.9	4.72	138	30.6	209	9.9	7.9	11.5	45	5.5	287	1	1
1	28	1	20	0	0	0	6.81	69.3	3.79	116	32.8	244	10.8	16.9	24.2	52	4.4	235	0	0
1	30	1	21	0	0	0	9.94	72.8	4.21	131	38.3	264	10.2	21.2	22.4	53	4.37	166	0	0
1	34	1	22.9	0	0	0	11.41	80.1	4.05	122	36.5	274	10.4	10.8	18.8	54	3.7	267	0	0
1	34	1	20	0	0	0	9.96	78.6	4.19	119	36.6	303	9.7	7.9	14.8	52	4.37	265	0	0
1	28	1	22.03	0	0	0	7.02	72.4	4.68	145	38.5	186	9.5	6.9	11.7	47	4.08	281	0	0
1	33	1	19.7	0	0	0	8.61	69.9	3.39	105	30.4	269	10	10.5	20.8	44	5.67	179	0	0
1	24	1	16	0	0		9.19	70.1	3.47	111	32.5	209	11.7	19.6	22.1	50	4.27	199	0	0
1	26	1	18.4	0	0	1	6.86	69.4	3.63	110	31.9	196	10.8	9.1	10.4	39	4.45	182	0	0
1	32	1	18.36	0	0	0	10.38	73.2	5.68	117	36.5	331	10.4	8.9	13	48	4.6	232	0	0
1	30	1	26.9	0	0	0	12.86	77.1	3.43	101	30.4	365	10	9.2	7.6	53	4.84	216	1	0
1	27	1	21.5	0	0	0	11.45	75.6	3.29	107	31	188	12.3	7.9	14.2	46	4.15	268	0	0
1	29	1	19.87	0	0	0	9.87	71.3	4.05	113	32.3	218	11.4	8.1	15.2	48	4.13	220	0	0
1	23	1	25.21	0	0	0	13.02	70	4.07	128	35.4	237	9.3	26	16.8	38	5.59	319	0	0
1	31	1	21.48	0	0	1	7.35	75.5	3.85	120	35	297	11.3	22	26.6	52	5.55	282	0	0
1	32	1	21.2	0	0	0	12.59	80.9	3.6	107	31.1	186	10.2	5.4	7.9	51	4.93	329	0	1
1	31	1	17.6	0	0	0	9.78	73.4	4.62	93	29.5	386	10	9.6	15.5	43	3.86	257	0	0
1	31	1	20.3	0	0	0	11.22	84.4	4.15	124	36.2	213	10.2	10.2	13.5	46	5.01	191	0	1
1	29	1	18.8	0	0	0	13.11	72.4	4.38	109	33.6	256	10.2	11.2	15.6	45	4.2	188	0	0
1	31	1	23.33	0	0	0	12.98	79.1	4.05	124	37.1	316	10.4	14.1	15.5	51	4.78	265	0	0
1	32	1	18.8	0	0	0	10.67	75.1	3.81	119	33.3	331	9.3	13.1	11.4	42	4.23	286	1	0
1	28	1	24	0	1	0	9.66	69.3	3.85	121	34.1	256	10.3	8.4	19.9	43	5.17	325	0	0
1	31	1	13.9	0	0	0	6.68	70.7	3.42	106	32	227	9.2	9.9	18	51	4.17	227	0	0
1	28	1	25.7	0	0	0	9.11	73.8	5.07	104	32.8	280	10	6.9	10	52	4.96	258	1	0
1	30	1	18.26	0	0	0	10.99	76.5	4.28	116	35.8	279	9.3	8.6	14.5	46	3.9	176	0	0
1	29	1	22	0	0	1	12.69	75	3.75	116	33.5	268	10.1	10.3	11.7	45	4.2	264	0	0
1	28	1	21.4	0	0	0	12	77.3	4.57	134	40.5	299	10.1	15.6	8.1	52	5.45	283	0	0
1	30	1	27.6	0	0	0	9.6	77	5.19	147	37.6	271	9.2	6.7	11.9	47	5.01	232	0	0
1	30	1	22.1	0	0	0	11.71	78	3.66	124	34.9	244	8.8	11.6	14.5	59	5.64	277	1	0
1	31	1	16.2	0	0	0	9.3	73	3.69	108	31.8	245	9.5	7.4	15.1	47	3.57	277	0	0
1	26	1	26	0	0	0	12.59	77.7	3.52	105	31.6	244	10.1	18	18.8	39	5.55	348	0	0
1	31	1	22.2	0	0	0	10.92	72.7	3.88	121	35.7	161	9.8	29.3	34.6	49	4.53	252	0	1
1	31	1	17.4	0	0	0	6.52	70.9	4.75	139	41	215	10	15.1	14.6	48	5.23	244	0	0
1	29	1	19.6	0	0	0	6.86	72.1	5.42	117	38.6	160	10	12.4	16.2	58	4.45	254	0	0
1	26	1	18.3	0	0	0	8.7	77.9	4.15	126	36.6	243	9.8	15.2	14.9	47	4.36	319	0	0
1	30	1	22	0	0	0	9.18	68.7	3.67	117	33.6	300	10.2	11.5	15.2	50	4.19	249	1	1
1	32	1	21.6	0	0	0	10.33	72.8	4.77	103	32.6	209	12.2	10.1	11.2	43	4.79	298	0	0
1	31	1	18.9	0	0	0	10.1	70.6	5.01	103	33.7	258	10	11.5	18.3	59	4.44	191	0	0
1	33	1	21.12	0	0	0	6.16	78.2	3.63	110	33.9	202	11.6	27.5	19.3	47	3.92	173	0	0
1	26	1	19.2	0	0	0	9.65	71.1	3.18	107	32.1	225	8.7	10.6	15.2	50	5.34	254	0	0
1	32	1	18.8	0	0	0	12.61	77.8	4.23	119	37.2	176	10.8	14.6	16.6	54	4.33	224	0	0
1	33	1	22.46	0	0	0	9.88	74.8	3.13	97	29.5	210	9.3	10	8.2	54	4.96	326	0	0
1	28	1	26	1	0	0	9.15	62.4	5.55	110	35.4	340	10.6	6.2	9.9	64	5.27	296	0	0
1	27	1	24.8	0	0	0	12.69	82.5	4.17	126	38.5	255	9.8	10.5	30.7	50	4.18	242	0	1
1	23	1	19.5	0	0	0	10.33	69.2	3.77	124	35.2	221	10.7	6.3	13.1	35	4.64	181	0	0
1	33	1	22.22	0	0	0	8.34	66.8	4.12	127	36.1	270	8.5	9.8	12.8	53	5.22	343	0	0
1	24	1	16.2	0	0	0	6.63	83.9	4.06	118	34.4	281	9.7	8.2	20	42	4.3	199	0	0
1	27	1	23.93	0	0	0	9.31	71.2	3.81	109	34.7	261	9.8	13.1	62.3	48	3.99	301	0	0
1	31	1	22.08	0	0	0	7.32	68.7	3.65	111	33.1	188	8.9	11	14.4	47	4.49	237	0	0
1	29	1	24.11	0	0	0	9.46	75.9	4.55	129	38.6	242	10	10	14.4	46	4.62	297	0	0
1	33	1	18.3	0	0	0	11.53	78	4.28	124	38.1	211	9.8	8.7	11	40	4.42	224	0	0
1	27	1	25	0	0	0	8.33	74.8	3.67	109	33.4	318	8.9	7.7	13.2	48	5.16	258	0	0
1	30	1	24.3	0	0	0	7.78	66.9	4.02	117	34.7	218	9.5	8.4	10.8	54	4.44	191	0	0
1	31	1	20.8	0	0	0	10.3	79.2	4.05	121	36.6	252	9.7	19.9	18.9	45	4.15	273	0	0
1	26	1	24	0	0	0	12.31	72.7	3.75	117	35.4	295	9.3	9.3	12.1	50	4.33	343	0	0
1	31	1	24.3	0	0	0	6.73	74.4	4.09	116	35.5	243	10.3	10	17.7	52	4.03	409	0	0
1	27	1	24.8	0	0	0	8.28	72.3	3.48	105	31.6	300	9.5	6.3	9.5	48	4.67	240	0	0
1	28	1	20.7	0	0	0	8.09	79.3	4.82	110	35.9	193	10.4	14.9	14.9	56	4.3	217	0	0
1	28	1	18.47	0	0	0	10.9	79.9	3.79	123	37.3	186	11.3	7.9	15.2	50	4.21	218	0	0
1	44	1	27.1	0	0	0	10.12	70.64	4.17	127.9	38.07	197	8.13	17	17	38	4.92	211	0	0
1	27	0	19.8	0	0	0	13.91	74.22	4.04	129.8	38.37	242.2	8.14	16	16	56	5.98	284	0	0
1	23	0	24.3	0	0	0	7.81	69.9	4.63	133	40	176	11.8	31	22	52.6	4.36	171.5	0	0
1	36	1	20.8	0	0	0	7.76	72.06	3.98	128	37.49	240.2	7.89	39	34	46.2	4.18	263	0	0
1	36	1	20	0	0	0	10.9	75.68	3.94	121.6	36.39	229.8	8.75	29	23.62	42	4.21	208.18	0	0
1	36	1	19.8	0	0	0	8.41	72.85	3.71	114	33.94	277.8	7.24	11	12	52	5.49	200	0	0
1	42	1	21.6	0	0	0	8.55	81.89	3.6	113.6	33.01	240.8	7.61	15	12	44.5	4.53	199.3	0	0
1	27	1	18.4	0	0	0	7.39	76.9	3.78	116	33.5	163	10.2	23	25	52.4	5	306.7	0	0
1	44	1	22.4	0	0	0	8.89	85.7	3.95	122	35	147	10.2	16	17	35	4.27	209	0	0
1	31	0	21.1	0	0	0	12.61	78.43	3.87	118.3	35.05	251.1	8.22	70	45	42.9	4.43	276	0	0
1	35	1	17.2	0	0	0	10.66	74.1	4.14	128	36	210	10.1	21	10	45	5.38	254	0	0
1	30	1	18.4	0	1	0	6.75	73.6	4.25	129	38.5	231	9.8	16	18	40.6	4.26	408.4	0	0
1	32	1	23.4	0	0	0	13.82	75.63	3.86	116.7	35.94	212.3	8.33	34	25	49.4	5.32	266.2	0	0
1	41	1	21.3	0	0	0	8.36	61.63	3.84	117	34.32	257.3	9.8	9.44	13.09	44.85	6.1	243.27	0	0
1	28	1	22.6	0	0	0	10.43	75.4	4.43	137	38.9	321	10.4	16	16	42.1	4.56	350.1	0	0
1	39	1	25	0	0	0	9.46	76.1	3.99	120	34.7	225	9.7	20.02	21.25	61.28	4.64	190.18	0	0
1	35	1	19.3	0	0	0	11.43	72.5	4.48	130	38.9	301	9.1	10	15	43.6	4.82	215.5	0	0
1	30	1	20.4	0	0	1	13.81	75.6	4.56	135	39.1	352	9.8	11	13	42.6	4.56	280.4	0	0
1	27	0	30.4	0	0	0	10.06	81	3.82	117	35.2	216	11.2	10	15	23	4.53	253	0	0
1	31	1	18.7	0	0	0	5.75	62.9	4.24	131	37.4	113	11.2	9	18	52.2	3.66	246.3	0	0
1	32	1	19.8	0	0	0	9.4	68.24	5.48	92.3	31.69	258.1	10.9	14	16	34.2	5.59	314.7	0	0
1	34	1	24.6	0	0	0	10.2	75.35	4.83	133.2	40.44	228	7.9	10.2	15.8	47.95	5.95	223.66	0	0
1	27	1	22.6	0	0	0	5.77	66.1	3.91	116	35.6	178	11.8	29.6	22.9	47.6	5.49	209.7	0	0
1	35	0	20	0	0	0	10.87	75.2	4.01	117	34.3	201	11	18	15	41	5.07	192	0	0
1	28	0	22	0	0	0	12.88	76.12	4.27	122.5	37.59	409.2	6.86	7.5	13.2	53.8	4.74	274.9	0	0
1	38	1	23.4	1	0	0	9.74	68.3	4.2	132	37.8	195	10.5	22	22.68	51.2	4.15	363.3	0	0
1	28	0	20	0	0	0	8.93	75.8	4.57	133	39.6	290	9.2	13.7	18.3	41.7	4.74	238.3	0	0
1	32	0	17.4	0	0	0	10.12	72.5	4.1	124	36.1	247	10.5	32.79	24.62	46.8	5.23	280	0	0
1	29	1	20.3	0	0	0	12.84	75.63	4	117	36.09	281.6	6.89	23.9	9.5	53.5	5.19	260.3	0	0
1	39	1	22.7	1	0	0	10.17	73.47	3.67	111.4	34.17	298.8	8.63	34.2	26.5	41.3	5.52	288.2	0	0
1	37	1	24.7	0	0	0	9.26	67.7	4.73	146	41.8	301	10.1	13.9	14.4	56.1	5.37	233.5	0	0
1	31	0	29.4	0	0	0	11.33	78.9	3.7	118	34.6	176	10.7	12.1	17.2	48.3	5.21	407	0	0
1	24	0	20	0	0	0	9.87	66.12	4.16	133.6	40.56	328.2	7.69	8	12	43	4.63	214	0	0
1	35	1	22.8	1	0	0	3.85	66.66	3.74	108	32.9	218.4	7.62	12.1	18.7	33.3	5.09	133.6	0	0
1	39	1	23.1	0	0	0	9.21	71.58	4.26	135.4	40.75	201.7	8.39	10.1	14.9	48.7	4.9	321.6	0	0
1	28	0	15.4	0	0	0	10.8	75.17	4.58	136.9	41.44	207.3	9.63	11.7	19	43	5.4	247.7	0	0
1	34	0	23.7	0	0	0	8.18	64.22	4.28	127.7	39.11	341.8	7.39	22	16	35	4.92	235	0	0
1	29	1	34.9	0	0	0	12.98	67.56	3.49	114.6	34.35	314	9.16	16.8	14.6	39.8	6.13	273.4	0	0
1	39	1	24.4	1	0	0	7.9	68.84	3.61	118.5	36.03	230.8	9.82	4.6	15.4	52.3	5.93	212	0	0
1	34	1	19.4	1	0	0	5.51	65	4.02	130	37.8	216	10.1	12.1	16	38.2	4.98	175.2	0	0
1	38	1	19	0	0	0	7.25	76.1	3.88	118	34.6	235	10.2	18	19	48	4.37	235	0	0
1	32	0	20.3	0	0	1	8.3	73.1	3.91	111	33.8	198	10.8	9.9	14.6	43.4	5.08	257.2	0	0
1	37	1	19.9	0	0	0	10.44	72.9	4.28	124	35.6	244	9.7	17	19	44	4.62	282	0	0
1	30	1	17.7	1	0	0	8.3	73.43	4.04	122.4	36.67	186.4	9.58	13.8	14.3	34.9	5.25	166.8	0	0
1	35	1	25	0	0	0	7.75	68.2	3.95	127	37.2	256	8.5	9.5	16.4	47.6	6.24	238.9	0	0
1	33	1	25.3	1	0	0	8.12	78.6	3.95	118	34.6	160	11.6	8	17.4	42.9	4.8	215.4	0	0
1	29	1	18	1	0	0	8.6	75.5	3.65	114	33.5	228	10.4	13	13	41	5.22	230	0	0
1	37	1	21.5	1	1	1	6.48	60.86	4.14	129.2	38.57	271.3	7.37	19.6	18.49	62.6	6.42	308.2	0	0
1	27	0	24	0	0	0	10.76	68	4.11	121.7	36.2	237.2	9.2	7.5	13.11	40	4.92	289.8	0	0
1	31	0	26.6	0	0	0	12.52	64.88	3.75	113.3	35.18	258.3	6.98	22.6	21.9	35.4	4.6	217.7	0	0
1	35	0	18.1	0	0	0	5.55	74.6	4.18	116	35.2	149	11.6	14	17	36.4	4.35	185.9	0	0
1	40	1	20	0	0	0	11.54	74.91	3.44	103.8	32.17	259.9	9.42	10	11	40	2.14	283.6	0	0
1	28	1	19.8	0	0	0	11.07	71.68	4.07	119.3	36.56	264.5	7.67	55	33.6	40.1	4.33	289.7	0	0
1	28	0	18.9	0	0	0	8.59	71.01	3.85	114.9	34.74	373.2	8.15	14	18	44	5.6	265	0	0
1	39	1	30.4	1	0	1	9.27	72.9	3.62	110	32.4	237	10	15	16	39.6	4.41	304.7	0	0
1	29	1	16.4	0	0	0	8.53	73.4	3.88	126	36.4	312	9.3	8	12.5	39.3	4.67	173	0	0
1	38	1	24.9	0	0	0	7.78	79.02	4.04	125.2	37.37	193.8	7.3	30.68	30	61	5.57	284	0	0
1	38	1	26	0	0	0	10.67	83.1	3.87	126	36.8	259	11.1	12.5	19.5	48.3	4.69	275.9	0	0
1	38	1	22.9	0	0	0	8.11	72.39	3.92	121	36.77	249.7	8.68	9	9	49	5.47	236	0	0
1	26	1	23.5	1	0	0	11.51	69.5	4.41	129	35.9	251	9.7	10	13	45.4	4.28	201	0	0
1	22	1	20.7	1	0	0	12.57	79.46	3.82	112.5	34.94	207.8	8.37	11	17	41.4	6.15	239.6	0	0
1	35	0	24.7	1	1	1	10.48	74.9	3.51	108.4	33.04	220.2	7.35	18	21	46.8	3.84	432.8	0	0
1	27	0	25.5	0	0	0	12.19	74.16	4.43	126.9	37.93	264.9	9.21	15	17	42	4.58	243	0	0
1	26	0	26.9	0	0	0	10.68	78.91	3.86	117.1	35.33	237.6	7.41	12	15	45.6	4.36	222.8	0	0
1	35	1	25.7	0	0	0	10.91	80.4	5.05	144	41.8	297	10.5	10	14	55.7	5.06	308.2	0	0
1	43	1	29.3	0	1	0	6.87	65.45	4.04	122.8	37.51	220.3	8.5	7	16	49.7	4.22	206.5	0	0
1	23	0	17.2	0	0	0	10.97	67.93	4.45	124.5	38.18	312.3	7.71	7	12	40.4	4.07	251.8	0	0
1	22	1	20.5	0	0	0	10.85	73.99	4.08	125.7	38	209.7	9.77	14	16	43.7	4.66	273.2	0	0
1	27	1	19	0	0	0	10.13	72.33	3.42	112.4	32.67	304.4	7.44	13	18	47	4.59	213	0	0
1	42	1	21.4	0	0	1	10.04	67.75	4.44	123.1	38.5	181.7	10.04	13	16	50.5	4.59	235.4	0	0
1	43	0	24.2	0	0	0	12.43	68.11	4.05	125.2	38.1	182.9	9.96	16	15	41.2	4.23	276.7	0	0
1	27	1	25.8	0	0	0	7.49	78.16	4.32	127	38.22	177.1	9.04	6	10	52	4.58	295	0	0
1	26	0	19.6	0	0	0	7.42	74.7	4.1	129	36	216	8.9	8	17	51.2	4.4	238.1	0	0
1	29	0	18.3	0	0	0	11.16	70.01	3.98	118.9	36.59	272.5	8.37	37	31	48	4.89	278.5	0	0
1	30	0	20.1	0	0	0	11.03	78.02	4.01	115.2	35.51	203.5	9.81	80	42	42.6	4.26	257.6	0	0
1	28	0	20.6	0	0	0	10.72	71.45	3.84	121.9	36.88	302.4	9.5	6	12	37.9	4.2	189.1	0	0
1	35	0	24.4	0	0	1	9.41	68.38	3.77	118.2	35.64	238.6	8.3	18	18	45.8	5.16	279.4	0	0
1	31	0	20	0	0	0	9.86	73.6	3.35	105.4	31.31	235.7	7.79	20	24	50.7	4.64	227.3	0	0
[truncated: 896 more rows]
