# Supplementary material for: Risk prediction models of gestational diabetes mellitus before 16 gestational weeks
Source: BMC Pregnancy Childbirth. 2022 Dec 1;22:889. doi: 10.1186/s12884-022-05219-4 (PMC9714187; doi:10.1186/s12884-022-05219-4)
Supplement: Supplementary file 2 — Additional file 2. [file 12884_2022_5219_MOESM2_ESM.xls]

## Sheet: Extended model
Group(0: Normal; 1:GDM)	Age (year)	Nulliparous (0:No; 1: Yes)	Pre-pregnancy BMI (kg/m^2)	History of GDM (0:No; 1: Yes)	History of macrosomia (0:No; 1: Yes)	History of abnormal pregnancy (0:No; 1: Yes)	WBC (10^9/L)	NEUT (%)	RBC (10^12/L)	HGB (g/L)	HCT (%)	PLT (10^9/L)	MPV (fL)	ALT (U/L)	AST (U/L)	Creatinine (μmol/L)	FBG (mmol/L)	Uric acid (μmol/L)	PT (s)	APTT (s)	FIB (mg/dL)	PAPP-A (MoM)	PCOS (0:No; 1: Yes)	Family history of DM (0:No; 1: Yes)
0	27	1	26.03	0	0	0	9.34	79.9	4.28	132	36.4	292	10	11.6	11.9	55	4.28	255	10	25.2	4.68	0.53	0	0
0	32	1	17.7	0	0	0	7.45	72.8	4.65	101	30.9	293	10.7	15.1	15.2	44	3.56	285	10.4	24.7	4.19	0.95	0	0
0	30	1	21.1	0	0	0	11.5	73.1	3.32	110	32	309	9.3	12.2	15.3	42	4.63	243	11.4	26	3.53	1.08	0	0
0	28	1	18.8	0	0	0	9.45	73.4	3.74	109	33.8	278	10.7	5.7	10.8	42	4.42	226	10.7	25.9	4.21	0.99	0	0
0	32	1	19.2	0	0	0	7.99	73.8	3.67	114	34.3	227	9.6	14.2	15.2	52	4.12	180	9.9	30.8	4.24	1.02	0	0
0	28	1	16.6	0	0	0	9.22	76.4	4.16	115	34.6	202	11.4	9.8	15.4	47	4.15	191	11.2	25.1	4.67	1.93	0	0
0	28	1	21.63	0	0	0	13.46	83.2	3.43	117	34.6	233	9	17.2	17	48	3.83	285	10.8	30.6	3.84	0.94	0	0
0	32	1	23.4	0	0	0	10.7	76.5	3.92	124	36.6	178	10.6	7.5	12.9	45	3.95	208	10.4	25.2	4.67	0.99	0	0
0	26	1	20.6	0	0	0	9.42	79.3	4.05	126	37.8	290	9.2	17.6	21.3	51	3.94	228	10.7	26.6	3.55	1.23	0	0
0	28	1	20	0	0	0	9.86	70.4	3.62	116	34.7	291	10.5	10.9	14.6	48	4.17	184	9.9	25.3	4.52	1.38	0	0
0	25	1	17.96	0	0	0	8.54	72.9	4.01	122	34.2	224	10.4	20.6	22.8	37	4.48	171	10.3	26.7	4.25	0.65	0	0
0	30	1	28.08	0	0	0	10.69	82.4	4.5	116	37	216	12	10.5	16.7	58	4.72	258	9.9	27.9	4.65	0.88	0	0
0	28	1	22.66	0	0	0	8.56	74.9	3.79	118	37.6	178	11.9	8.5	9.9	54	4.16	249	10.2	27.2	4.95	0.94	0	0
0	29	1	21.4	1	0	0	7.76	75.2	4.28	116	35.7	304	9.4	9.9	16.3	48	4.7	398	10.4	23.9	4.67	0.76	0	0
0	30	1	18.67	0	0	0	7.09	77.2	3.82	112	32.8	244	8.7	6.5	13.5	47	4.46	163	10.9	23.5	3.6	0.86	0	0
0	23	1	19.2	0	0	0	10.22	75.7	3.73	119	34.2	215	9.8	19.1	19.6	55	4.11	184	10	26.1	4.79	0.82	0	0
0	25	1	17.6	0	0	0	9.85	79.3	4.19	126	36.2	199	11.2	8.3	14	51	4.58	232	10.3	25.3	4.74	0.56	0	0
0	31	1	20.5	0	0	0	10.15	74.9	4.05	120	35.3	229	10.2	5.7	10.8	47	4.06	324	10.3	25.7	3.46	0.29	0	0
0	25	1	16.94	0	0	0	8.08	76.3	4.13	113	32.9	244	11.5	14.6	6.4	50	3.66	215	11	26.8	3.62	0.98	0	0
0	25	1	15.94	0	0	0	6.78	57.4	4.47	135	38.2	243	9	12.5	16.4	49	4.22	177	9.6	30.4	3.65	2.22	0	0
0	33	1	18.5	0	0	0	10.79	79.3	3.99	81	25.4	312	9.1	19.2	18.4	47	3.66	263	10.6	28.3	3.64	0.93	0	0
0	32	1	20.03	0	0	0	9.67	81.6	4.86	106	32.8	297	10.9	5.1	13.5	45	4.91	234	10.4	26.4	3.51	1.39	0	0
0	31	1	21.9	0	0	0	7.94	73.1	3.9	118	34.5	276	9.7	6.3	8.3	52	5.08	295	10.6	28	3.98	0.82	0	0
0	27	1	19.1	0	0	0	10.45	71.9	3.98	125	37.3	190	10.2	9.8	20.3	51	4.11	337	10.2	26.4	4.4	1.58	0	0
0	29	1	19.47	0	0	0	6.72	69	3.51	107	31.9	230	9.7	17.7	17.2	41	4.25	245	10.3	29.8	4.33	1.67	0	0
0	20	1	18.2	0	0	0	9.27	69.5	4.17	128	38.3	388	9.4	7.4	12.7	53	4.37	251	10.1	24.1	3.7	0.69	0	0
0	25	1	21	0	0	0	8.21	71.2	3.87	115	32.6	206	10.1	4.3	12.2	53	4.48	238	10.2	27.2	4.57	1.1	0	0
0	32	1	21.4	0	0	0	10.22	67.1	3.68	116	34.1	234	10.2	30.5	22	49	4.28	270	10.7	27.7	4.33	0.67	0	0
0	26	1	21.1	0	0	0	7.9	74.5	3.86	109	31.6	247	10.9	7	13.5	49	4.21	266	10.6	25.5	4.29	0.91	0	0
0	29	1	23.2	0	0	0	10.1	81.3	4.09	125	35.8	191	12.3	5.3	8.8	51	4.33	181	11.1	26.8	3.96	0.42	0	0
0	29	1	20.1	0	0	0	7.99	69.2	4.05	117	36.2	266	9.3	6.6	10.9	46	4.5	213	11	26.1	4.51	0.49	0	0
0	29	1	22.7	0	0	0	10.13	72.4	3.3	99	28.9	253	9.9	9.5	12.7	55	4.51	461	10.4	24.7	5.69	0.9	0	0
0	25	1	19.22	0	0	0	12.39	80.3	3.85	126	37.5	323	9.5	10.3	13.7	51	4.18	355	10.2	24.1	4.82	0.76	0	0
0	21	1	18.4	0	0	0	8.71	71.8	4.15	105	33	334	9.5	4.7	14.1	51	4.74	261	10.4	25	4.23	1.39	0	0
0	31	1	22.27	0	0	0	7.83	72.8	4.3	143	41.7	246	9	17.2	18.4	50	4.43	312	10.1	26.7	4.65	1.08	0	0
0	31	1	19.7	0	0	0	8.93	76.1	4.34	124	37.2	141	11.1	43	26.3	58	3.94	229	10.7	24.6	4.27	1.16	0	0
0	32	1	20.7	0	0	0	6.46	67.9	3.89	118	36.4	133	11.8	10.3	16	58	4.13	439	9.3	27.9	3.64	0.78	0	0
0	30	1	19.47	0	0	0	10.09	70.4	4.46	128	37.9	269	9.7	20.7	16.4	46	4.13	206	10.1	27	3.78	1.01	0	0
0	30	1	18.55	0	0	0	8.39	81.2	3.27	104	30.9	179	10.3	9.7	13.2	36	4.02	415	10.1	26.6	3.88	1.53	0	0
0	27	1	26.49	0	0	0	10.05	77.2	4.26	124	36.6	232	11.1	7.6	12.1	54	4.34	372	10.8	24.8	4.72	0.86	0	0
0	32	1	17.9	0	0	1	7.24	67.2	3.27	111	32.5	224	10	28.4	22.1	43	4.34	162	10.2	24.5	3.92	0.39	0	0
0	24	1	18.73	0	0	0	10.75	72	3.45	104	30.2	251	10.8	14.5	14	39	4.26	191	10.7	24.5	6.22	1.22	0	0
0	24	1	17.99	0	0	0	8.62	71.4	4.4	130	37.4	239	9.8	8.4	12.5	56	4.28	254	9.8	29.1	3.32	3.32	0	0
0	28	1	16.52	0	0	0	10.4	71.5	4.06	127	37.9	272	10.3	36.2	29.2	46	4.14	189	10.2	26.8	4.67	1.46	0	0
0	30	1	18.31	0	0	0	10.18	73.4	3.68	106	32	317	9.4	6.4	8.1	58	4.31	191	9.3	27.7	6.33	1.07	0	0
0	22	1	17.63	0	0	0	10.55	79.2	4.66	102	31.1	264	11.7	27.3	30.9	62	3.92	312	9.9	27.5	3.83	1.59	0	0
0	29	1	21.6	0	0	0	8.82	79.3	4.66	102	33.2	329	12.5	7.8	10.9	51	4.22	267	10.2	30	4.53	0.84	0	0
0	31	1	21.5	0	0	0	7.64	65.9	4.35	124	35.7	286	11	5.5	11.5	52	4.47	409	10.7	27.9	3.51	1.04	0	0
0	31	1	22.83	1	0	0	8.79	65.4	4.16	127	37.6	249	8.9	8.7	7.2	53	4.07	282	10.7	26.9	6.37	0.47	0	0
0	24	1	18.6	0	0	0	7.31	81.2	3.83	118	35.3	153	13.9	22.9	23.6	53	5.66	373	10.5	23.5	4.57	0.81	0	0
0	24	1	19.92	0	0	0	7.39	82.3	3.62	119	35.6	193	10.4	18.5	22.6	48	4.31	237	9.5	23.6	3.64	1.05	0	0
0	27	1	16.23	0	0	0	9.82	66.1	3.66	112	36	244	8.5	16	18.7	51	4.07	227	9.9	27.6	4.09	0.71	0	0
0	31	1	22.2	0	0	0	10.72	78.5	3.7	115	35.6	286	10.8	22	22.6	48	4.45	244	10.1	25.8	3.56	1.32	0	0
0	30	1	18.9	0	0	0	9.39	78.3	5.05	112	35.9	326	9.5	8.4	16.2	54	4.27	308	10.4	29	4.65	0.43	0	0
0	27	1	18.55	0	0	0	7.23	67.1	4.03	124	36.2	216	9.2	19.5	19.8	56	4.4	249	10.7	26.5	5.03	0.99	0	0
0	29	1	14.8	0	0	0	8.98	78.3	4.05	121	35.3	268	9.8	24.2	25.6	51	4.13	254	10	26.9	4.58	1.41	0	0
0	26	1	15.6	0	0	0	7.86	73.1	3.66	109	32.7	174	10	3.6	9.1	48	4.18	258	10.1	25.4	4.21	0.68	0	0
0	27	1	20.02	0	0	0	11.21	76.9	3.9	121	35.2	262	10	17.7	17.4	51	3.75	325	10.8	29.3	4.33	1.07	0	0
0	30	1	20.32	0	0	1	9.66	79	4.24	131	36.7	194	11.9	7.6	11.2	57	4.85	293	10.5	31.9	3.96	1.12	0	0
0	34	1	20.4	0	0	0	8.76	72.6	3.96	119	34.6	230	9.3	5.3	13.8	43	4.11	142	11.2	27.4	3.36	0.41	0	0
0	31	1	19.72	0	0	0	9.51	75.6	3.81	107	33.4	252	9.7	6.2	13.6	46	4.19	301	10	26.7	4.3	0.78	0	0
0	29	1	23	0	0	0	8.37	65.2	4.38	124	38	393	8.6	13.6	12.9	40	4.82	195	10.8	27.4	4.52	0.49	0	0
0	31	1	29.75	0	0	0	8.67	75.6	3.58	108	32.2	241	9.9	8.7	8.6	48	3.93	391	10.6	29.8	4.48	1.09	0	0
0	27	1	20.51	0	0	0	10.98	73.1	3.74	122	33.3	288	10.3	15.2	21.1	71	4.04	366	9.9	28.5	5.99	0.66	0	0
0	21	1	27.7	0	0	0	12.41	75.2	4.44	128	37.1	342	10	8.6	12.4	52	4.09	351	11.7	31	3.86	1	0	0
0	29	1	19.4	0	0	0	9.24	67.5	4.41	147	33.3	212	9.9	20	20.3	52	3.98	346	10.3	26	4.03	0.26	0	0
0	27	1	19.1	0	0	0	10.45	71.9	3.98	125	37.3	190	10.2	9.8	20.3	51	4.77	337	10.2	26.4	4.4	1.58	0	0
0	29	1	17.27	0	0	0	5.22	74.1	3.88	114	32.8	172	10.3	7.6	13.1	41	4.35	137	11	26.6	3.16	0.74	0	0
0	22	1	17.5	0	0	0	9.97	80.7	3.93	123	35	248	10	10.2	13.6	38	4.84	290	11.2	25.2	4.02	0.64	0	0
0	30	1	18.55	0	0	0	9.79	71.5	3.84	116	32.6	264	11.6	10	12.8	53	4.52	260	9.7	29.7	4.39	0.4	1	0
0	31	1	20.6	0	0	0	6.21	68.1	3.96	148	34.7	222	11.2	11.6	21	52	4.54	205	10.3	28.4	4.67	0.31	0	0
0	20	1	22.89	0	0	0	8.07	71.2	4.25	118	35.5	135	12.2	6.8	14.2	40	4.32	356	11.2	24.7	4.07	0.32	0	0
0	33	1	20.02	0	0	0	8.03	78.2	4.15	121	37.5	141	13.5	9.4	12.3	49	3.98	170	10.5	24.3	4.48	1	0	0
0	26	1	22.9	0	0	0	11.99	80.7	3.66	114	33.7	233	9.6	19.7	19.4	56	4.36	305	10.1	27.4	3.78	0.94	0	0
0	29	1	21.09	0	0	0	7.98	76.3	3.69	104	30.4	232	10.5	12.5	13.8	44	3.99	288	10.7	26.2	6.59	0.92	0	0
0	28	1	20.78	0	0	0	9.72	71.7	4.06	124	36.4	313	9.2	22.8	14.9	52	3.95	184	10.7	28.6	3.62	0.28	0	0
0	28	1	21.2	0	0	1	6.75	65.5	3.34	106	34.1	209	10.6	7.8	16	51	4.87	237	9.9	23.2	3.24	0.45	0	0
0	29	1	20.88	0	0	0	5.41	68.7	3.76	115	34.7	271	9.7	8.2	15.1	62	4.55	393	10.7	25.2	4.45	1.39	0	0
0	34	1	25.3	0	0	0	10.19	72.2	3.79	113	33.2	232	11.1	14.6	10.2	37	4.22	232	11.5	23.8	4.79	0.84	0	0
0	26	1	19.4	0	0	0	11.13	67.8	4.21	130	36.5	256	10.3	7.5	12.7	51	4.08	292	10.5	25.7	4.47	0.84	0	0
0	29	1	34.05	0	0	0	10.88	71.1	4.36	118	36.5	302	9.5	7	9.2	45	4.06	289	10.5	30	4.45	1.72	1	1
0	24	1	25.3	0	0	0	6.26	74	3.78	111	32.6	242	11.2	5.9	10.8	47	3.75	271	10.5	27.3	4.79	0.41	0	0
0	32	1	20.7	0	0	0	8.55	74.6	4.25	128	37.9	174	10.1	16.2	17.1	45	3.9	178	10.2	25.2	5.49	0.9	0	0
0	28	1	21.6	0	0	0	7.73	68.2	4	118	36	274	10.1	7.4	11.6	49	4.46	247	9.9	26.7	4.15	0.44	0	0
0	25	1	20.4	0	0	0	13.87	75.4	4.44	134	39.3	317	9.2	16.5	18.9	46	4.48	308	10.4	30.3	4.66	0.83	0	0
0	30	1	21.53	0	0	0	9.97	76	3.86	121	34.6	234	10.6	22	26.7	52	3.77	334	10.7	28.9	3.8	0.84	0	0
0	32	1	23.4	0	0	0	10.61	72.9	4.22	128	36.1	229	9.8	7.8	10.1	39	3.79	243	11	27.6	5.18	0.52	0	0
0	27	1	22.3	0	0	0	10.18	76.7	4.1	128	39	223	10.5	6.5	10.1	50	4.82	225	10.6	27.5	4.35	0.84	0	0
0	24	1	18.83	0	0	0	9.56	77.6	3.74	110	33.7	163	10.9	7.3	13.2	52	4.31	139	11	28.5	3.75	2.59	0	0
0	22	1	18.7	0	0	0	11.89	78.3	4.13	104	32.9	289	11	6.2	13.1	36	3.44	263	11.2	26.3	4.25	1.45	0	0
0	32	1	20.2	0	0	0	8.82	75.7	3.46	99	29	250	11.5	15.9	19.2	56	4.34	255	10.6	27.6	4.13	0.91	0	0
0	28	1	20	0	0	0	9.86	70.4	3.62	116	34.7	291	10.5	10.9	14.6	48	6.08	184	9.9	25.3	4.52	1.38	0	0
0	28	1	17.62	0	0	0	11.61	80.5	3.59	115	35.6	188	10.6	13.4	15.9	48	4.79	270	10	26.5	4.54	0.36	0	0
0	26	1	19.8	0	0	0	8.3	72.6	3.33	105	32.4	240	9.5	25	20.5	55	4.22	236	10.1	26.7	4.67	1.06	0	0
0	23	1	21.5	0	0	0	10.98	70.1	3.73	114	33.3	269	9.2	24.6	19.9	55	4.08	257	10.1	26.6	4.45	0.9	0	0
0	24	1	22.3	0	0	0	8.59	69.1	4.23	131	39.2	172	9.3	10.7	14.5	51	5.6	212	10.4	27.8	4.65	1.02	0	0
0	31	1	20.9	0	0	0	7.19	80	4.41	99	33	228	10.7	9.1	13.8	43	4.06	174	10.6	24.5	3.92	1.01	0	0
0	28	1	22	0	0	0	9.34	77.5	4.3	129	37.4	235	10.1	5.7	11.5	49	4.35	299	10.9	28.6	3	0.7	0	0
0	33	1	20.03	0	0	0	7.22	65.6	4.27	127	36.4	240	9.5	19.4	26.8	44	4.32	248	9.9	26.1	5.07	0.94	0	0
0	26	1	23.71	0	0	0	6.97	68.2	4.04	120	34.7	193	9.5	48.8	24.4	48	4.19	333	10.6	28.8	3.84	1.48	0	0
0	28	1	18.4	0	0	0	9.56	76.7	3.56	106	31.2	209	9.7	11.1	10.7	49	3.43	188	11	24.3	4.35	0.66	0	0
0	26	1	19.14	0	0	0	8.18	77.3	3.97	119	35.8	119	9.5	12.5	16.3	55	4.35	298	10.3	24.8	4.58	1.7	0	0
0	27	1	16	0	0	0	8.88	80.3	4	116	34.3	196	12.4	5.7	10.9	46	4.51	191	10.3	24.9	4.27	1.01	0	0
0	24	1	19.95	0	0	0	7.2	69.2	4.19	117	34.5	161	10.9	11.9	15.8	53	4.23	216	10.4	27.1	4.35	0.66	0	0
0	30	1	20.42	0	0	0	9.04	73.7	4.24	124	36.4	265	9.7	19.7	14.3	45	4.35	302	10.3	26	4.52	1.61	0	0
0	24	1	22.96	0	0	0	8.03	72	3.62	115	39.3	300	11.5	11.8	17.6	50	3.85	298	10.6	27.8	3.92	1.06	0	0
0	30	1	20.19	0	0	0	9.02	80.2	3.27	110	35	186	10.8	5.4	17.2	48	3.66	253	10.2	29.5	3.57	0.65	0	0
0	30	1	19.62	0	0	1	5.78	70.5	3.79	119	33.8	169	10.2	10.8	16.4	46	4.58	243	9.8	27.3	3.73	1.36	0	0
0	23	1	17.9	0	0	0	13.79	71.1	4	126	36.1	207	9.1	16.6	15.2	56	4.14	270	10.3	27.5	4.4	1.52	0	0
0	30	1	20	0	0	0	12.19	74.5	3.24	99	29	252	9.7	10	20.4	50	4.07	224	11	28.4	3.81	1.41	0	0
0	23	1	22	0	0	0	11.3	76.8	3.94	114	34.8	310	10.8	20.6	17.5	46	4.24	255	10.3	27.2	4.37	1.65	0	0
0	27	1	19.9	0	0	0	7.49	66	4.3	130	37.49	252	10.1	12.5	12.8	46	4.26	171	10.7	30.1	3.77	0.72	0	0
0	24	1	21.48	0	0	0	11.06	80.2	4.37	125	37.2	148	12.8	10.7	16	62	4.5	237	11.2	35	4.44	1.55	0	0
0	27	1	20.81	0	0	0	8	74	4.14	122	34.2	278	9.2	8.4	13.3	45	4.17	178	11	27.7	3.62	1.03	0	0
0	20	1	21.43	0	0	0	8.76	77.2	3.59	116	33	122	12	16.7	15.9	55	4.6	187	10.7	25.8	4.03	1.01	0	0
0	32	1	19.11	0	0	0	10.86	79.3	2.77	98	29.7	177	9.4	6.5	13	40	3.86	172	10	27.6	4.47	2.5	0	0
0	32	1	18.4	0	0	0	7.92	75.6	4.13	122	35.3	291	10.2	14	18	54	4.57	175	10.3	26.4	3.89	0.78	0	0
0	33	1	18.5	0	0	0	6.54	69.6	3.33	103	29.5	238	10.7	14.7	15.6	53	4.4	248	10.2	26.4	4.57	1.51	0	0
0	26	1	18.4	0	0	0	14.14	72.3	3.49	96	34.6	229	12.2	8.9	16.7	67	4.49	228	11.5	26.2	3.86	2.15	0	0
0	30	1	21.34	0	0	0	7.31	76.8	3.78	124	30.3	305	8.8	7.4	11	38	4.28	289	11	26.2	3.53	1.29	0	0
0	31	1	17.9	0	0	0	8.83	79.2	4.02	132	38.1	183	10.7	12.1	21.5	47	4.34	139	11.4	28.2	4.5	0.74	0	0
0	25	1	19.92	0	0	0	9.11	76.5	3.79	119	40.9	239	10	17.7	13.2	60	3.87	207	10.4	25.2	3.67	1.46	0	0
0	30	1	21.2	0	0	0	9.64	68.8	4.49	129	36.7	249	10.7	22.8	22.2	57	4.12	213	11.1	25.5	3.36	1.21	0	0
0	30	1	22.04	0	0	0	8.32	75.3	3.98	120	34.7	346	8.9	14.1	17.6	52	4.15	268	10.1	31.8	4.07	0.97	1	0
0	28	1	18.83	0	0	0	12.59	76.5	3.95	103	34.1	199	11.2	6.5	13.1	49	3.91	200	10.3	30.4	4.73	1.42	0	0
0	33	1	21.56	0	0	0	7.34	65.9	3.6	116	33.9	190	10.4	24.3	23.6	66	4.02	338	10.4	28	4.04	1.06	0	0
0	30	1	23.4	0	0	1	9.38	72.02	4.19	131	38.4	324	9.6	7.9	10.1	41	4.55	308	10.7	26.9	3.44	1.39	0	0
0	26	1	17.97	0	0	0	12.11	79.6	3.57	115	32.9	210	12	6.4	13	56	4.22	394	10.6	26.5	4.28	1	0	0
0	29	1	20.3	0	0	0	13.71	81	5.46	110	34	256	10	9.3	11.6	49	4.14	346	10.1	27.7	4.04	1.35	0	0
0	27	1	18.1	0	0	0	11.49	79.4	3.22	102	35	222	9.6	21.4	15.4	43	4.61	232	10.5	24.5	4.61	1.1	0	0
0	30	1	22.9	0	0	0	8.6	77.8	3.46	111	39.7	235	10.3	9.2	13.9	43	4.38	202	11.1	24.5	3.91	0.95	0	0
0	34	1	22.46	0	0	0	10.51	73.7	4.08	129	29.1	336	9.6	6.8	9.7	40	4.5	255	11.1	29.5	4.37	0.95	0	0
0	28	1	19.23	0	0	0	8.15	75.4	3.99	121	35.7	203	10.4	18.1	26.7	45	4.29	191	9.9	26.8	3.76	2.07	0	0
0	28	1	21	0	0	0	7.42	74.7	3.79	114	33.5	233	9.4	42.1	29.8	44	3.99	202	10.2	28	3.4	0.78	0	0
0	29	1	17.9	0	0	0	9.48	75.4	3.97	119	35	330	9.4	28	17.1	41	4.41	195	10.4	32.2	4.4	1.63	0	0
0	35	1	21.5	0	0	0	13.06	79	4.68	145	42.1	102	13.1	9.2	16.5	41	4.35	193	10.2	26.1	4.07	1	0	0
0	27	1	18	0	0	0	13.54	84.4	3.29	110	31.4	202	11.4	22	13	42	4.43	240	10.7	27.6	4.4	1.06	0	0
0	30	1	21.6	0	0	0	9.45	67.4	3.43	111	31.7	216	10	8.3	12.7	49	4.5	199	11	25.1	3.71	0.45	0	0
0	31	1	19.15	0	0	0	5.16	72.5	3.96	118	39.8	113	8.8	10.4	14.9	48	4.42	171	10.2	25.3	3.98	1.14	0	0
0	33	1	22.18	0	0	0	8.98	73.2	3.81	112	31.7	199	10.3	6.6	14.3	52	4.33	193	10.4	29.4	3.67	0.88	0	0
0	31	1	20.6	0	0	0	8.35	74.4	4.31	123	35.1	217	9.9	5.5	16.7	60	4.24	268	10.3	27	4.19	0.97	0	0
0	27	1	16.5	0	0	0	10.43	72.6	4.34	113	31.2	285	9.3	5.3	16.7	49	4.28	295	10.3	26.1	3.66	1.45	0	0
0	24	1	22.9	0	0	0	8.67	75.8	3.71	119	29.1	208	10	7.9	11.5	51	4.54	332	10.9	28.1	4.12	0.71	0	0
0	31	1	18.8	0	0	0	8	76.1	3.88	118	31.5	208	10.5	8.6	10.8	60	4.75	256	11.5	25.6	3.98	0.63	0	0
0	23	1	17.63	0	0	0	8.52	67.5	3.37	111	30.8	188	11.7	8.2	17.9	46	4.59	251	10.7	27.3	3.39	2.64	0	0
0	30	1	20.31	0	0	0	9.66	79	4.24	131	36.7	194	11.9	7.6	11.2	57	4.75	293	10.5	31.9	3.96	1.12	0	0
0	26	1	17.7	0	0	0	5.31	59	4.54	134	32.6	297	8.7	10.2	11.5	51	3.63	261	12	34	2.51	1.16	0	0
0	24	1	21.41	0	0	0	11.91	76.1	4.45	130	37	244	10.4	11.4	14.3	45	4.49	188	10.9	28.1	3.73	1.74	0	0
0	29	1	19.97	0	0	0	8.39	68.2	3.58	112	30.8	284	9.1	13	16.3	64	4.45	204	10.9	24.2	3.32	0.92	0	0
0	28	1	18.6	0	0	0	8.59	68.3	4.12	125	35.8	289	9	19.8	18.6	55	4.57	289	10.7	25.6	3.98	1.11	0	0
0	31	1	20.08	0	0	0	9.4	79.1	4	112	32.7	222	10.7	8.7	13.2	62	4.33	295	10.6	30.3	3.88	0.63	0	0
0	34	1	20	0	0	0	10.83	78.3	3.82	110	32.5	178	12	11.5	16.1	55	4.2	170	10.2	28.2	3.81	0.58	0	0
0	31	1	21.6	0	0	0	9.73	79.9	3.93	113	33.3	206	10.1	10.4	15.3	46	4.66	235	10.4	25.7	3.49	0.7	0	0
0	28	1	26.8	0	0	0	10.66	77	4.31	131	40.2	347	9.6	8.8	29.6	49	4.41	348	10.7	24.4	4.61	1.14	0	0
0	27	1	20	0	0	0	9.81	78	3.71	121	33.7	226	10.6	19.4	15.8	50	3.94	163	10.2	27.4	4.13	1.86	0	0
0	33	1	19.63	0	0	0	11.05	79.3	3.75	121	34.8	193	10.8	9.1	10.7	46	4.71	340	11	28.6	5.49	0.67	0	0
0	32	1	23.7	0	0	0	10.19	76.3	3.83	112	41.3	267	9	8.4	13.7	48	4.39	205	10.2	25.4	4.71	0.73	0	0
0	32	1	20.32	1	0	0	9.53	69.1	4.07	133	37	203	8.7	6.4	12.5	55	4.97	240	10	29.9	3.86	0.91	0	0
0	24	1	19.5	0	0	0	10.23	64.3	3.94	121	33.9	273	9.1	16.2	18.6	64	4.06	256	11.3	31.1	4.02	1.81	0	0
0	27	1	17.99	1	0	0	13.25	81.9	3.68	117	35.2	267	10.2	12.3	15.3	44	4.63	250	9.7	28.4	4.81	0.82	0	0
0	31	1	19.5	0	0	0	10.97	77.8	2.88	96	29.1	193	10.8	6.7	23.4	41	4.26	260	9.5	27.5	3.86	1.47	0	0
0	31	1	20.93	0	0	0	12.15	73.5	3.22	111	34.6	178	10	9.5	13.4	66	4.54	261	10.7	26	3.76	0.62	0	0
0	27	1	20.4	0	0	0	7.97	74.3	3.58	117	33.8	171	11.8	4.6	11.5	52	4.12	317	11.2	27.9	3.56	0.92	1	0
0	27	1	17.2	0	0	0	7.31	77.1	3.47	104	30.2	194	9.2	10.2	16.7	48	4.54	227	10.1	26.2	4.19	1.53	0	0
0	30	1	21.07	0	0	0	11.16	74.2	4.33	130	37.2	259	9.4	12.6	13.8	44	4.67	242	10.7	24.1	4.27	0.66	0	0
0	30	1	20.5	0	0	0	10.42	72.8	4.3	131	37.8	246	10.3	19	18.1	45	3.95	317	11.2	31.1	3.62	0.39	0	0
0	25	1	19.53	0	0	0	9.46	74.8	3.84	126	35.2	162	11.5	16.8	21	54	3.86	270	10.5	23.6	4.07	1.51	0	0
0	30	1	19.57	0	0	0	8.46	78.6	3.96	103	31.7	228	10.4	5.6	10.9	67	4.13	295	10.4	24.1	3.91	0.49	0	0
0	35	1	19.2	0	0	0	9.19	74.2	3.74	123	35.4	347	9.5	16.8	14.9	55	4.7	213	9.9	32.4	4.5	0.95	0	0
0	29	1	15	0	0	0	4.86	73.9	3.6	113	32.6	192	10.4	12.8	17.3	54	4.11	143	10.9	28	3.81	1.82	0	0
0	25	1	17.91	0	0	0	10.8	78.2	3.99	118	33.6	207	10.1	5.9	12	44	4.4	205	11.4	25.6	3.96	0.84	0	0
0	31	1	18	0	0	0	10.22	74.6	3.84	121	36.5	282	10	24.9	21.3	36	4.13	199	9.6	27.6	3.59	1.21	0	1
0	20	1	19.6	0	0	0	9.03	78.2	3.66	113	34	224	10.1	6.4	12.8	61	4.04	230	10.5	25.8	4.04	1.31	0	0
0	21	1	21.26	0	0	0	10.89	71.6	3.35	106	31.1	233	10	12.6	27.1	54	3.55	249	10.9	24.9	4.4	3.26	0	0
0	33	1	22.6	0	0	0	12.24	77.5	3.66	108	32.3	255	10.3	12.2	14.8	41	4.63	193	10.9	25.2	3.44	0.7	0	1
0	30	1	21.6	0	0	0	8.8	66.9	3.68	111	32.1	174	9.7	12.4	18.2	67	4.52	231	10.5	25.1	3.44	1.1	0	0
0	29	1	21.09	0	0	0	7.88	68	3.28	104	30	293	9.2	6.5	12	49	4.29	148	10.6	24.7	3.87	2.45	0	0
0	28	1	18.56	0	0	0	6.39	67.1	4.39	126	37.6	235	9.3	14.9	15.1	43	4.36	291	10.7	25.3	4.02	0.32	0	0
0	30	1	21.36	0	0	0	9.56	69.5	4.07	122	34.4	246	9.2	6.7	13.8	47	4.55	297	11.5	28.3	3.67	0.62	0	0
0	29	1	21.88	0	0	0	5.64	75.2	4	124	35.6	197	10.4	8.7	16.5	45	3.87	173	10.5	26.6	3.19	0.48	0	0
0	31	1	19.29	0	0	0	9.35	79.6	4.15	126	36.2	294	10.3	23.5	23	43	4.55	275	10.6	25	4.04	0.42	0	0
0	26	1	20.7	0	0	0	12.34	77.8	4.14	123	35.1	327	9.7	9	10.2	43	4.37	202	11.3	30.2	3.22	0.44	0	0
0	23	1	21.09	0	0	0	7.43	79.8	4.12	122	37.6	278	9.6	15.3	22	39	3.62	151	10.4	23.7	3.53	1.21	0	0
0	26	1	22.9	0	0	0	7.9	75.1	3.64	113	34.3	285	8.9	6.1	12	46	4	202	10.4	25.4	3.4	0.85	0	0
0	29	1	18.4	0	0	0	9.63	82.8	4.79	96	30	203	9.1	20.7	21.4	56	4.46	223	10.8	28	3.4	0.89	0	0
0	30	1	20.12	0	0	0	9.32	70.7	3.99	120	30.1	281	9.3	5.6	14	53	4.19	212	10.4	25.4	4.04	1.9	0	0
0	27	1	18.08	0	0	0	13.78	73.4	3.53	102	31	310	9.1	15.6	15.4	42	4.18	190	10.4	24.9	4.32	0.93	0	0
0	30	1	17.69	0	0	0	8.36	73	4.25	123	35.8	242	9.2	6.3	11.2	44	4.53	206	11	29.5	3.81	0.15	0	0
0	20	1	17.7	0	0	0	10.4	76.9	3.9	122	35.6	235	10.2	28.2	24.5	55	4.18	252	10.6	29.4	4.04	0.54	0	0
0	28	1	18.3	0	0	0	8.63	66.3	3.92	116	33.3	260	10.6	13.3	15.9	65	4.66	252	10.5	26.1	3.36	1.33	0	0
0	27	1	21.26	0	0	0	7.3	71.6	3.52	106	31.5	262	10.1	4.5	9	48	4.26	204	11	27.5	4.71	1.48	0	0
0	31	1	19.7	0	0	0	8.08	68.5	3.81	114	33.5	245	10.6	4.8	13.4	65	4.57	204	10.8	25.8	3.57	0.27	0	0
0	23	1	18.5	0	0	0	13.64	70.7	3.62	110	32.5	292	10.7	13.6	13.9	63	4.07	248	10.4	31.5	4.68	0.92	0	0
0	26	1	18.5	0	0	0	7.25	71.1	3.92	126	36.3	157	10.5	11.4	15.5	49	4.2	244	10.8	25.4	3.97	2.29	0	0
0	29	1	21	0	0	0	11.44	76.4	4.17	129	38	223	9.8	13.8	18.4	55	4.12	157	10.3	29.2	3.79	1.73	0	0
0	29	1	18.6	0	0	0	9.23	75.7	4.36	129	37.3	214	8.9	6.7	35	68	4.28	317	11	28.1	4.07	1.25	0	0
0	32	1	20.8	0	0	0	8.53	78.4	4.21	120	34.8	323	9.2	11.4	28.9	41	3.99	179	10.9	29.5	3.96	2.1	0	0
0	30	1	25.6	0	0	0	14.32	75.9	3.96	127	37.2	261	8.8	12.2	12.2	44	4.27	253	10.8	29	4.71	0.79	0	0
0	27	1	20	0	0	0	8.34	73	3.85	122	35.1	206	10	24.5	32.2	51	4.23	173	10.8	30.3	4.52	0.8	0	0
0	30	1	21.09	0	0	0	4.98	72.9	4.38	128	35.6	149	9.4	6	9.2	56	4.7	205	12.5	27.3	3.72	1.45	0	0
0	30	1	20.52	0	0	0	12.69	83.3	4.84	101	32.4	270	12.9	36.7	23.4	47	4.54	255	10.9	26.1	4.25	0.93	0	0
0	27	1	25.21	0	0	1	10.14	71.6	4.44	136	40.5	186	12.3	7.5	12.5	59	3.92	277	11.1	25.9	3.72	2.09	0	0
0	31	1	19.5	0	0	0	10.31	76.3	3.95	123	36.9	209	9.4	9.8	12.5	62	4.48	174	10.5	30	3.61	0.57	0	0
0	28	1	21.37	0	0	0	7.56	68.8	4.19	126	35.5	204	11.3	6.7	9.6	50	4.25	219	10.9	28.3	3.28	2.18	0	1
0	25	1	23.72	0	0	0	7.67	69	4.17	122	34.5	192	10.8	20.6	18	56	4.01	202	11.2	30.7	4.44	0.86	0	0
0	30	1	18.4	0	0	0	11.1	81.6	3.34	101	29.4	276	9.7	16.9	17.8	53	4.39	237	10.8	29.6	3.58	0.54	0	0
0	31	1	19.13	0	0	0	8.51	73.7	3.97	122	36.1	184	9.8	17.7	17.1	37	4.27	251	11	27.9	3.12	1.03	0	0
0	29	1	18.93	0	0	0	12.97	78.6	4.29	127	37.2	241	9.4	14.4	18.5	45	3.67	265	10.3	25.7	5.31	1.39	0	0
0	30	1	18.51	0	0	0	8.28	72.3	3.99	120	35	157	10.8	5.4	10.4	48	3.69	253	10.2	28	3.57	0.84	0	0
0	23	1	18.9	0	0	0	12.32	65.8	3.94	117	33.9	270	10.2	13.9	16.8	72	4.47	206	12.5	30.1	5.66	0.7	0	0
0	27	1	22.94	0	0	0	8.68	76.1	4.1	122	37.3	127	12.3	30.9	24.5	45	4.13	266	9.8	30.5	4.15	1.04	0	0
0	30	1	19.37	0	0	0	6.18	75.2	3.13	105	30.1	172	9.6	13.3	14.4	55	3.91	176	11	28	3.82	0.82	0	0
0	28	1	19.52	0	0	0	8.8	65.7	3.56	112	31.2	196	10.3	8.2	14.4	61	3.99	171	11.3	29.6	4.09	1.54	0	0
0	27	1	22.8	0	0	0	10.36	76.4	4.35	132	41.4	255	9.7	7.5	16.5	68	4.01	296	11	30.4	4.4	1.28	0	0
0	28	1	25.04	0	0	0	8.99	71.6	3.92	122	36.3	254	10.2	10.5	24.8	46	4.39	320	10.7	27.4	4.58	0.53	0	0
0	28	1	21.48	0	0	0	7.83	79	3.53	105	31.4	265	10.1	8.6	13	44	4.46	279	9.8	28.1	5.1	0.96	0	0
0	33	1	21.5	0	0	0	12.41	77.4	3.82	115	33.8	318	10.6	6.7	9.7	58	4.14	321	9.8	27.3	4.27	1.07	0	0
0	26	1	20.14	0	0	0	10.88	68.1	4.33	132	37.2	203	10.2	9.6	16.2	49	4.22	175	10.2	27.9	4.48	2.48	0	0
0	31	1	19.58	0	0	0	10.29	70.3	4.31	106	32.2	268	9.9	9.6	15.9	49	4.32	162	10.4	28	4.34	0.57	0	0
0	28	1	20.23	0	0	0	12.17	77.4	4.38	138	40	158	11.8	19.5	19.1	49	4.04	210	9.9	27.3	4.34	1.25	0	0
0	31	1	23.05	0	0	0	10.46	82.6	4.19	116	35.9	307	9.5	13.8	16.5	43	4.02	223	10.9	34.5	4.92	0.6	0	0
0	25	1	34.2	0	0	0	9.87	76.3	3.71	119	33.4	237	10.4	25.7	30.5	42	4.32	224	11	24.9	4.19	2.2	0	0
0	22	1	16.38	0	0	0	5.88	65.8	3.93	121	32.7	200	11.1	14	12.8	41	4.04	212	10.4	28.9	3.28	1.35	0	0
0	26	1	16.5	0	0	0	11.25	76.2	4.41	125	34.5	289	10.1	6.3	11.8	43	4.14	213	10	27.4	2.68	0.64	0	0
0	30	1	20.3	0	0	0	9.63	75.6	4.11	132	37.9	240	10.1	12.4	14.8	45	3.79	221	11.6	27.4	3.4	0.8	0	0
0	26	1	17.8	0	0	0	5.39	68	3.89	122	35.6	200	9.7	5.1	6.1	47	4.46	199	11.1	29	3.34	0.76	0	0
0	26	1	20.54	0	0	0	9.77	74.1	4.31	123	37.4	289	9.2	14.1	14.5	67	3.43	309	10.3	27	3.87	0.79	0	0
0	29	1	21.5	0	0	0	7.75	80.5	4.38	126	37.6	269	10.3	16.2	17.6	48	3.83	167	9.9	27.4	4.15	1.15	0	0
0	26	1	18.5	0	0	0	7.81	70.3	4.12	125	36.4	221	10.7	19.3	16	49	3.86	200	11.1	29.5	4.09	1.14	0	0
0	23	1	20.3	0	0	0	8.56	77.1	4.11	124	34.1	233	10.3	5.8	9.9	55	4.55	225	11.2	27.7	3.61	0.56	0	0
0	22	1	20.9	0	0	0	6.72	65.8	4.27	118	35.4	406	10.2	8.4	13.3	59	3.82	248	10.6	25.6	4.15	1	0	0
0	28	1	22.3	0	0	0	9.48	69.2	3.91	122	36.3	200	9.9	14.2	16.7	51	4.56	253	10.4	24.8	4.04	0.97	0	0
0	33	1	22.7	0	0	1	5.68	66.7	3.92	119	34.5	242	10.2	5.1	12.1	49	4.47	175	10.4	27.2	4.34	0.95	0	0
0	28	1	23.4	0	0	0	13.22	77.7	4.2	124	36.9	273	10.5	6	10.1	51	3.89	244	11.6	29.9	4.54	0.72	1	0
0	31	1	17.1	0	0	0	7.27	68.3	3.14	107	30.9	230	10.7	5.5	14.9	50	3.97	164	11	25.7	3.16	0.89	0	0
0	33	1	21.79	0	0	0	9.48	75.8	4.26	128	36.4	291	9.7	9.1	12.8	56	4.08	329	11.2	32.4	4.19	0.3	0	0
0	33	1	23.23	0	0	0	8.74	76.5	4.28	133	40.3	263	10.8	14.2	15	46	4.23	283	11.4	21.9	5.97	0.4	0	0
0	31	1	19.57	0	0	0	7.55	72.4	3.52	114	33.5	211	11	30	20.3	39	3.96	240	10.8	29.4	3.49	0.68	0	0
0	29	1	21.8	0	0	0	9.01	77.2	3.71	114	34.7	213	10.6	4.3	11.4	45	4.33	163	11	27	3.77	1.19	0	0
0	28	1	17.83	0	0	0	13.38	76.9	3.33	96	29	207	11.3	7.4	13.1	38	3.63	224	11.3	26.3	3.98	0.61	0	0
0	31	1	18.22	0	0	0	6.78	62.1	3.06	100	28.4	182	9.8	8	11.8	48	4.27	212	10.8	29.2	3.32	0.69	0	0
0	28	1	20	0	0	0	6.75	65.5	3.42	110	33	176	10.1	23.9	25.2	48	4.27	216	10.6	25	3.97	0.52	0	0
0	27	1	16.22	0	0	0	10.7	81.3	4.11	129	34.8	244	10.2	7.4	19.6	52	4.39	258	9.9	28.6	3.38	0.63	0	0
0	26	1	23.3	0	0	0	7.6	68.1	3.62	117	33.6	253	11	24	18.5	58	4.08	227	10.4	28.6	4.21	1.85	0	0
0	27	1	19.76	0	0	0	9.86	72.3	3.9	122	34.6	185	10.1	21.7	20	62	4.26	267	10.4	25.3	3.92	1.14	0	0
0	29	1	20.7	0	0	0	10.05	73.7	3.89	119	33.6	266	10	6.8	10.2	53	4.39	272	10	27.5	4.15	0.37	0	0
0	28	1	20.6	0	0	0	7.65	71.8	4.37	103	30.7	292	11.7	7.4	9.4	52	4.21	382	10.2	30.3	3.34	1.29	0	0
0	27	1	19.6	0	0	0	9.28	75.6	4.11	129	36.8	210	10.4	10.7	13	46	4.59	162	10.8	11.7	3.34	0.64	0	0
0	31	1	19.61	0	0	0	5.65	75.3	4.2	125	37.4	246	9.2	9.5	14.9	48	4.1	226	10.8	26.5	3.81	0.88	0	0
0	29	1	24.3	0	0	0	11.54	80.8	4.01	127	36.1	235	9.5	11.6	14.4	54	4.03	339	10.2	26	4.53	0.91	0	0
0	31	1	16.8	0	0	0	8.39	60.7	3.7	124	35.5	233	9.9	8.5	7.9	43	3.81	402	11.1	27.4	3.67	0.63	1	0
0	32	1	17.78	0	0	0	8.43	82	3.72	119	34.3	203	10.3	7.5	14.3	43	3.54	247	9.5	26.2	3.43	0.83	0	0
0	30	1	22.7	0	0	0	8.95	72.8	3.56	104	33.8	157	10.2	9.9	11.6	47	4.08	260	9.7	32	3.08	0.84	0	0
0	37	1	15.63	0	0	0	5.23	64	4.99	130	40.5	212	10.1	8.4	15.4	36	4.5	269	10.8	32.2	3.76	0.68	0	0
0	29	1	20.2	0	0	0	8.94	71.4	4.19	121	35.6	271	9.8	10.9	13.5	44	3.89	212	10.8	25.8	4.21	0.93	0	0
0	25	1	20.4	0	0	0	6.55	77.7	4.2	97	31.7	206	9.9	15.3	17.6	42	4.32	216	10.5	25.5	4.09	1.03	0	0
0	30	1	19.1	0	0	0	12.04	66.8	3.41	107	31.8	279	10.8	10	13.3	40	4.17	259	10.7	25.7	3.66	0.98	0	0
0	31	1	19.5	0	0	0	8.62	75.6	4.09	126	35.7	239	10.3	5.3	11.6	47	4.27	134	10.5	29.1	3.06	1.04	0	0
0	31	1	24.8	0	0	0	6.98	70.7	3.69	96	30.2	240	11.4	23.7	23.4	39	4.92	308	10.6	27.1	4.83	1.01	0	0
0	31	1	21.64	0	0	0	12.33	81.4	3.95	121	35.1	197	11.8	7.7	15.4	55	4.41	198	10	26.4	4.09	0.92	0	0
0	25	1	14.96	0	0	0	10.28	65	3.52	111	31.1	199	10.1	6.2	14.2	42	3.71	187	10.4	28	3.76	2	0	0
0	29	1	20.5	0	0	0	8.96	79.2	3.56	116	32.2	247	10.1	17.1	15.8	44	3.91	228	10.5	26.7	3.28	1.6	0	0
0	29	1	20.98	0	0	0	9.71	76.8	3.94	120	36.4	291	9.3	18.4	12.7	45	4.12	253	10.5	25.9	3.71	0.9	0	0
0	31	1	20	0	0	0	5.52	74.1	3.92	119	34.9	210	9	8.4	16.7	54	3.98	262	9.9	25.4	3.81	1.03	0	0
0	26	1	19.6	0	0	0	9.18	82.3	4.09	136	31.2	283	10.8	6.1	10.7	37	3.8	277	10	29.1	4.09	1.01	0	0
0	30	1	19.28	0	0	0	11.17	73.2	3.83	118	33.1	257	9.8	9.4	10.8	42	4.36	196	10.9	27	4.21	0.91	0	0
0	28	1	16.4	0	0	0	7.61	74.8	3.53	120	33	257	9.6	8.4	13.4	44	3.69	194	9.9	29.4	4.28	0.82	0	0
0	27	1	29.03	0	0	0	16.71	66.8	4.49	128	35.8	258	11.2	35.2	21.3	66	4.06	337	11.2	29	4.5	0.98	0	0
0	32	1	23.7	0	0	0	11.4	72.2	4.05	120	34.4	202	10.6	21.4	15	48	3.96	204	10.4	30.2	3.43	1.46	0	0
0	29	1	17.7	0	0	0	9.18	68.8	3.23	102	30.2	245	10	10.8	12.8	47	3.98	324	9.9	27.4	4.21	0.81	0	0
0	33	1	17	0	0	0	8.38	74.3	3.63	112	32.3	238	9.9	7.6	12.1	42	4.13	185	10.2	27.7	4.28	0.75	0	0
0	29	1	24.97	0	0	0	8.56	76.3	3.72	126	33.7	216	10.8	25.3	16.7	55	4.27	164	10.5	27.2	4.15	1.28	0	0
0	25	1	20.58	0	0	0	8.98	81.6	3.73	114	34	306	10.3	6.8	10.5	40	3.96	258	10.8	29.2	4.16	0.77	0	0
0	31	1	19.62	0	0	0	6.04	73.6	4.26	134	41.6	250	9.5	10	13.3	58	3.96	218	9.7	29.5	3.98	0.97	0	0
0	26	1	15.88	0	0	0	7.46	68.4	4.09	124	37	229	11.8	5.7	9.4	49	4.07	184	11.3	26.8	2.91	0.64	0	0
0	23	1	16.62	0	0	0	5.65	75	3.42	113	34.6	168	11	29.6	36.1	43	4.34	260	10.6	27.4	3.73	1.44	0	0
0	33	1	15.8	0	0	0	10.28	78.1	4.02	124	33.7	324	10.4	8.3	21	45	4.21	237	10.1	27.1	3.32	0.65	0	0
0	26	1	21.09	0	0	0	8.23	76.7	4.04	125	37	230	10	19.6	18.9	53	4	260	11	24.2	4.09	1.95	0	0
0	29	1	30.04	0	0	0	8.11	75	4.45	99	31.7	321	10.1	8	7.8	45	3.8	191	11.2	28.9	4.48	0.82	0	0
0	27	1	17.69	0	0	0	7.49	69.4	3.81	118	34.5	123	9.5	9.4	17.6	50	3.92	302	11.1	30.3	3.49	1.21	0	0
0	27	1	20.77	0	0	0	8.65	79.9	4.59	128	38.3	204	9.9	29.9	17.5	56	4.17	316	10.6	23.4	4.09	0.7	0	0
0	26	1	21.1	0	0	0	8.67	76.8	4.78	99	29	367	10	21.4	11.2	49	3.9	309	9.4	29.7	4.26	2.89	0	0
0	25	1	20.5	0	0	0	9.7	78.5	4.09	124	36.7	286	8.6	10.4	13.8	44	4.41	241	10.3	31.1	3.62	1.18	0	0
0	29	1	18.9	0	0	0	11.95	70.1	3.41	106	31.3	253	10	3.7	11	44	3.97	264	10.3	25.5	4.15	0.46	0	0
0	23	1	18.03	0	0	0	13.88	77.1	3.42	104	31.7	260	9.7	7.2	15.3	50	4.29	222	10.3	27	4.94	1.03	0	0
0	22	1	18.1	0	0	0	10.06	74.5	4.32	131	35.9	284	9.5	9.4	15.3	39	3.97	256	11.1	28.8	2.86	0.58	1	0
0	26	1	20.3	1	0	0	11.14	78	4.44	127	39.7	259	10.4	2.1	11.8	40	4.22	381	10.7	28.6	4.28	0.65	0	0
0	31	1	18.4	0	0	0	7.4	64.9	4.5	100	33.4	207	12.5	17.8	14.6	47	3.74	214	9.9	25.9	3.93	1.37	0	0
0	25	1	20.8	0	0	0	12.94	83.1	4.49	137	38.9	237	9.7	12.2	13.8	68	3.99	250	11.4	30.1	4.09	0.97	0	0
0	32	1	18.3	0	0	0	6.85	70.8	3.9	117	35.9	207	11.7	12.1	13.5	43	4.41	315	11.3	30.8	3.92	0.58	0	0
0	28	1	20.9	0	0	0	10	72.7	3.74	116	33.1	350	10.3	7.5	9.8	49	3.71	233	11.1	27	3.76	0.99	1	0
0	21	1	18.6	0	0	0	7.23	71.8	4.13	120	34.1	203	10.6	5.3	7.8	70	4.17	493	9.6	27.1	4.03	0.42	0	0
0	32	1	19.63	0	0	1	8.06	74.7	3.67	117	33.7	316	8.7	6.3	12.1	53	4.76	243	10.7	29	3.24	0.56	0	0
0	26	1	17.91	0	0	0	6.24	67.3	3.77	115	34.1	179	10.8	16.2	17.1	47	4.09	219	10.9	27.8	4.39	0.6	0	0
0	26	1	17.53	0	0	0	7.4	74.9	3.45	106	32.1	233	10.5	32	27.1	43	4.14	184	10.5	29.1	3.87	1	0	0
0	31	1	26.43	0	0	0	12.7	76.9	4.35	130	36.8	476	9.6	15.8	17.2	52	4.83	186	10.6	25.8	4.62	0.5	0	0
0	31	1	24.65	0	0	0	7.97	62.4	4.75	136	39.3	355	9.5	15.4	22.5	44	4.71	306	11	30.4	4.91	0.71	0	0
0	27	1	21	0	0	0	13.64	78.2	4.7	133	40.9	356	9.6	23	29.2	41	4.26	209	10.8	30.6	5.64	1.73	0	0
0	29	1	19.2	0	0	0	10.38	80.2	3.53	108	32.4	229	11	11.9	14.4	53	4.33	235	9.9	26.7	4.27	0.46	0	0
0	27	1	18.44	0	0	0	12.38	77.9	3.92	111	32.6	296	9.8	2.47	19.9	48	4	264	10.2	23.1	4.48	2.15	0	0
0	29	1	19.95	0	0	0	6.87	74	3.9	111	31.7	261	9.6	6.4	13.5	62	3.93	276	10.1	26.6	3.72	1.57	0	0
0	33	1	19.7	0	0	0	9.72	73.9	3.85	120	31.9	208	9.4	9	13.5	52	4.05	264	10	27.9	3.02	0.46	0	0
0	29	1	19.72	0	0	0	8.14	79	3.46	110	32.8	188	9.5	11.8	13.3	55	4.24	221	10.7	29.4	4.04	0.42	0	0
0	28	1	23.4	0	0	0	11.94	76	3.68	118	33.5	213	10.3	1.9	11.8	56	3.96	250	9.7	28.1	4.21	4.49	0	0
0	21	1	18.4	0	0	0	10.07	72.9	4.56	135	39	232	9.8	16.4	20.3	56	4.24	232	10.1	32.8	4.21	0.91	0	0
0	27	1	15.6	0	0	0	12.03	78.4	4.09	112	33.2	203	10.7	8.5	16.1	65	3.93	258	11	28.2	3.47	2.16	0	0
0	26	1	26.7	0	0	0	16.96	83.9	4.54	146	42.7	266	11.1	9.9	15	48	3.44	346	11.5	26.9	3.67	0.58	0	0
0	27	1	24.03	0	0	0	13.43	69	4.01	119	33.1	321	10.7	10.6	12.8	67	4.37	495	10	24.6	3.52	1	0	0
0	30	1	19.3	0	0	0	9.21	67	4.04	120	34	204	10.7	9.8	12.4	52	4.17	217	9.9	18.9	3.26	1.19	0	0
0	26	1	19.9	0	0	0	9.94	67.7	3.91	114	33.9	207	10	11.8	15.5	54	3.68	326	10.8	29.8	3.63	2.17	0	0
0	24	1	25.5	0	0	0	13.1	79.8	4.63	96	29.3	244	10.8	32.7	24.5	42	4.37	265	10.8	28.2	4.13	0.3	0	0
0	26	1	18.07	0	0	0	11.12	69.7	3.46	105	30.5	238	9.9	6.1	12.4	57	4.46	321	9.8	26.1	4	1.11	0	0
0	24	1	20.5	0	0	0	12.06	80.9	3.98	122	34.5	268	10.1	16.9	25.1	49	4.09	255	10.9	28	3.63	0.86	0	0
0	27	1	16.01	0	0	0	11.86	75.7	4.05	125	36	170	11.5	25.4	32.9	55	4.43	225	10	28.4	3.07	1.22	0	1
0	32	1	23.8	0	0	0	6.87	61.2	3.75	100	31.9	289	9.2	8.8	11.4	54	4.81	440	10.6	32.9	5.31	1.48	0	0
0	26	1	19.53	0	0	0	7.29	71	4.01	119	32.8	200	9.2	5.4	12.7	50	4.26	158	10.1	31.1	3.15	0.9	0	0
0	24	1	19.7	0	0	0	9.05	73.9	3.79	120	33.5	245	9.1	11.5	13.5	45	4.46	307	9.6	24.2	3.19	0.73	0	0
0	29	1	18.75	0	0	0	11.61	80.8	4	123	36.5	244	9.6	9	13.1	42	4.42	204	10.1	27.8	4	1.12	0	0
0	21	1	19.8	0	0	0	9.58	76.7	3.51	106	31.7	172	11.7	13	16.7	41	3.82	190	10.8	28.7	3.98	1.09	0	0
0	26	1	19.6	0	0	0	13.54	77.2	3.49	109	32.7	270	9.3	25.3	16.1	47	3.83	276	9.8	28	3.63	0.75	0	0
0	24	1	16.4	0	0	0	5.62	65.3	4.21	122	37.4	218	9.5	10.6	29.8	52	3.76	292	11	30.2	3.78	0.53	0	0
0	22	1	18.9	0	0	0	8.2	67.1	3.76	116	34.9	181	11.2	3.5	12.4	46	3.65	257	10.3	33.5	4.19	0.77	0	0
0	28	1	19.2	0	0	0	8.67	78.3	3.66	110	33.5	284	9.6	14.3	14.8	41	4	195	10.4	28	3.8	1.73	0	0
0	31	1	19	0	0	0	6.99	80.7	4.11	122	34.8	277	10.6	9.2	14.7	36	4.65	209	10.6	27.6	3.49	0.97	0	0
0	26	1	19.7	0	0	0	7.42	71.9	3.24	100	32.4	181	10.3	28.6	23.8	52	4.27	270	10.9	28.1	4.06	1.67	0	0
0	29	1	22.3	0	0	0	10.23	72.9	3.79	102	32.2	218	11.2	11.4	20.5	43	4.37	320	10.6	29.3	3.83	2.96	0	0
0	30	1	20.7	0	0	0	10.08	78.6	3.73	114	34.3	274	10.2	9.9	13.1	45	4.66	356	10.5	26	4.4	1.15	0	0
0	30	1	19.6	0	0	0	8.22	75.4	3.46	111	32.3	365	8.7	16.6	13.9	38	4.38	276	10.4	29	4.61	0.57	0	0
0	32	1	18.07	0	0	0	9.93	74.2	4.09	123	37.2	227	9.9	7.7	13.3	37	4.36	190	10.2	26.1	4	0.93	0	0
0	28	1	24	0	0	0	7.95	67.9	3.39	110	32.6	349	9.3	7.5	13.2	45	4.16	198	7.5	32.9	3.73	1.85	0	0
0	33	1	20.58	0	0	0	8.11	65.7	3.61	114	33.1	210	9.7	26.9	42.2	48	4.18	266	9.6	27.7	3.78	0.86	0	0
0	29	1	19.9	0	0	0	6.76	65.2	4.17	128	36.5	176	9.7	11.8	15.5	46	4.35	260	10	27.3	3.63	0.28	0	0
0	22	1	19.78	0	0	0	9.67	73.3	4.25	87	30.2	190	9.3	10.6	15.5	53	4.06	290	10.7	29	3.94	1.1	0	1
0	26	1	20.5	0	0	0	9.89	81.4	3.46	113	32.5	249	9.9	11.8	11.8	55	4.28	249	10.5	31.3	4.59	1.02	0	0
0	27	1	19.8	0	0	0	8.68	66	5.08	109	34.5	235	11.3	25	24	46	4.52	344	10.2	28.7	3.95	0.63	0	0
0	27	1	18.23	0	0	0	9.8	67.2	3.92	118	34.3	266	9.7	10.1	12	57	3.99	235	11	29.4	2.89	0.96	0	0
0	25	1	19.2	0	0	0	8.43	67.3	3.96	122	36	176	10.5	39.7	24.9	43	4.5	200	10.5	26.7	3.34	1.21	0	0
0	25	1	18.1	0	0	0	8.87	79.2	3.79	103	32	182	12.3	14.3	14.1	45	3.85	188	9.9	27.1	3.78	0.33	0	0
0	24	1	19.6	0	0	0	7.48	66.9	4.09	119	34.1	216	11.1	11.6	12.9	39	4.13	182	9.7	30.2	3.22	1.75	0	0
0	27	1	22.4	0	0	0	6.28	63.9	4.48	95	33.8	241	10.9	8.6	13.3	43	4.59	199	10.8	29.9	3.88	0.6	0	0
0	24	1	17.1	0	0	0	7.48	70.7	3.09	103	36.6	160	9.1	14.9	21.5	57	4.26	310	10.7	25.8	2.51	1.7	0	0
0	29	1	22.1	0	0	0	7.17	75.9	4.05	126	37.3	246	9.4	5.5	11.6	46	4.42	274	10.8	27.3	4.89	0.72	0	0
0	26	1	16.9	0	0	0	8.57	74.5	3.42	110	31.7	192	9.6	16.6	18.3	46	4.48	233	9.9	25.2	4.06	0.42	0	0
0	30	1	19.5	0	0	0	7.78	78.1	4.66	129	37.5	269	10.7	4	9.7	39	4.1	192	10.7	25.5	3.11	1.31	0	0
0	22	1	18.13	0	0	0	11.59	69.5	3.92	117	34.9	316	9.6	9.2	15.3	38	3.81	257	10.8	28.1	3.86	1.29	0	0
0	31	1	16.02	0	0	0	7.35	74	3.63	110	32.8	217	10.8	4.4	9.8	47	4.12	197	10	26.2	4.18	0.65	0	0
0	27	1	17.2	0	0	0	8.75	67.4	4.25	173	38.3	281	9.7	38.8	32	56	4.23	312	11.1	28.1	4.12	0.92	0	0
0	32	1	25.03	0	0	0	9.44	78.8	3.86	118	33.6	216	9.9	25	22.9	63	4.35	338	10.6	26	4.71	0.6	0	0
0	33	1	16.4	0	0	0	8.83	78.1	3.97	99	30	252	10.5	6.3	14.4	50	4.32	149	10.2	31.1	3.49	1.11	0	0
0	29	1	22.31	0	0	0	10.77	69.9	4.43	131	38.9	272	10.3	6.1	11.1	52	4.46	182	10.1	30.1	3.86	1.38	0	0
0	27	1	19.3	0	0	0	8.96	79.1	4.48	135	40.6	187	11.8	6.3	13.4	53	3.99	329	10.3	26.4	4.22	1.08	0	0
0	32	1	25.3	0	0	0	8.23	73.1	3.84	117	39.3	228	10.7	12.8	12.8	49	4.21	420	10.1	27.7	5.36	0.59	0	0
0	30	1	22	0	0	0	7.17	74.6	4.3	116	34.1	230	10.8	8.3	14.2	60	5.01	223	10.3	30.1	3.26	2.73	0	0
0	25	0	16.3	0	0	0	7.76	67.03	4.18	94	30.85	345	7.53	18	17	38	5.84	206	14.5	35.9	3.81	3.287	0	0
0	29	1	21.93	0	0	0	12.12	76.27	3.55	107.9	33.07	310.5	8.84	6	12	31.8	3.95	191.7	12.9	36.3	3.98	0.571	0	0
0	29	1	20	0	0	0	8.66	68.24	3.83	114.7	35.22	130.9	12.35	13.1	15.2	42.7	4.82	159.4	11.8	35.6	3.64	1.196	0	0
0	29	0	17	0	0	0	10.23	83.1	4.94	112	33.3	164	9.62	8.6	16.6	61.7	4.01	350.4	13.2	38.5	3.74	1.095	0	0
0	34	1	26.34	0	0	1	9.74	76.85	3.93	129.7	38.16	166.1	10.38	12	13	40	5.49	330	12.7	26.5	3.51	2.017	0	0
0	33	1	18.9	0	0	0	9.38	74.51	4.04	131.15	39.17	218.31	10.19	16	18	40	4.06	256	12.2	32.5	3.68	1.748	0	0
0	29	1	22.2	0	0	0	7.76	76.1	3.97	115	34.1	332	10.3	28.1	24.1	55.95	5.38	316.4	12.4	31.7	5.1	2.369	0	0
0	31	1	19.9	0	0	0	11.5	77.85	5.31	105.1	35.06	259.9	8.26	7	9	37	4.49	219	12.7	34.8	3.76	2.182	0	0
0	23	1	19.1	0	0	0	7.95	72.1	4.24	126	36.7	125	12.5	9	10	48	5.04	335	12.6	32.8	3.43	2.344	0	0
0	26	0	20.1	0	0	0	7.17	60.21	3.95	117.6	35.85	266.5	8.35	11	14	39	4.1	235	13	36.4	4.31	2.029	0	0
0	32	1	20.58	0	0	0	5.64	65	3.96	122	35	176	11.8	4	10	47	4.7	232	11.6	33.5	3.19	1.672	1	0
0	27	0	20.72	0	0	0	10.12	68.63	4.38	131.7	40.43	201.9	9.78	7	15	57	4.03	225	12.4	33	4.63	2.077	0	0
0	29	0	16.77	0	0	0	8.03	77.26	3.98	120.1	35.92	254.5	8.61	11	14	40	4.31	168.3	12.05	35.11	3.61	1.657	0	0
0	27	0	22.39	0	0	0	7.29	60.2	4.57	136	39.2	215	9.8	12.2	19.9	45.8	4.58	279.5	12.9	45.7	3.81	1.023	0	0
0	30	1	21.6	0	0	0	8.28	71.92	4.07	129	38.67	184.4	8.65	11.2	14.3	46.6	4.43	250.5	12.1	33.2	4.36	1.672	0	0
0	34	1	19.17	0	0	0	11.25	82.6	3.97	117.7	36.8	196.2	9.79	12	14	38.8	5.15	254	12.1	31.7	5.08	1.478	0	0
0	28	1	18.09	0	0	0	7.68	74.77	3.67	88.2	28.79	222.2	9.15	6.1	17.38	57.58	4.3	209.77	12.6	32.4	4.83	2.158	0	0
0	30	1	16.8	0	0	0	10.52	82.2	4.54	97	29.6	278	9.6	57	39.2	43.6	4.49	356.4	13.1	32.9	3.68	1.505	0	0
0	36	1	20.5	0	0	0	8.64	67.16	3.75	122.3	37.05	216.4	9.25	9	12	40	4.74	279	12.4	34.3	4.47	3.463	0	0
0	33	0	17.9	0	0	0	10.35	74.1	4.07	123	35.8	206	10.2	66	56	44	4.8	378	12.9	33	4.36	1.185	0	0
0	28	0	22.49	0	0	0	8.16	58.1	4.79	143.9	43.71	247.8	8.02	53	34	38	5.12	239	12.8	32.5	4.03	1.321	0	0
0	27	0	22.72	0	0	1	9.99	71.88	4.5	132.1	39.55	255.3	7.51	8.1	12.5	52.8	4.59	365.6	12.9	32.2	4.92	1.711	0	0
0	27	1	18.4	0	0	0	9.5	66.18	3.89	124.3	37.99	185.8	8.07	11	13	53.8	4.18	296.2	13.1	32.4	3.46	2.269	0	0
0	25	1	20.73	0	0	0	9.37	61.41	3.45	109.4	32.93	240.5	8.41	5	14	41	4.72	215	11.6	34.3	4.56	2.036	0	0
0	28	0	24.81	0	0	0	8.64	76.85	3.28	102.3	30.94	240.1	7.12	48	40	42.7	4.75	226.5	12.4	33.2	3.74	1.258	0	0
0	29	0	19.1	0	0	0	10.83	74.91	4.52	128.7	39.09	212.3	8.18	45	54	36	4.06	213	12.6	31.7	4.76	1.163	0	0
0	32	1	19.37	0	0	0	7.15	77.85	4.21	128.5	38.46	104.6	12.25	27	33	46	4.24	249.6	12.6	36.6	3.89	0.815	0	0
0	26	0	25.32	0	0	0	11.55	76.59	3.87	117.5	36.86	172.8	9.82	32.22	29.14	55.15	5.96	141.84	13.08	32.01	4.06	0.548	0	0
0	28	0	17.7	0	0	0	8.33	73.13	3.52	117.9	34.57	234.1	7.52	9	13	41	4.36	188	13.2	33	3.89	0.326	0	0
0	28	1	19.83	0	0	0	8.56	83.4	4.47	131	37.5	197	11.3	8	13	33.6	5.32	209.4	12.4	34.6	4.23	0.533	0	0
0	32	1	18.4	0	0	0	13.99	75.8	4.31	131	38.5	264	9.4	10	13	54.5	3.79	226.5	13.2	33.3	3.65	0.441	0	0
0	35	1	18.4	0	0	0	11.25	69.9	4.03	118	34.8	219	8.7	40	29	49	4.86	218	12	32.5	3.79	2.565	0	0
0	28	0	22.6	0	0	0	6.8	65.51	3.91	117.7	35.98	167.9	9.43	24	21	46.8	6.13	189.8	12.7	36.5	3.11	0.806	0	0
0	21	1	17.42	0	0	0	6.1	57.9	4.79	124	37.9	294	7.4	14	21	49	5.48	320	13.5	34.3	3.53	2.439	0	0
0	32	1	19.5	0	0	0	10.13	75.63	3.23	104.4	31.77	232	6.83	8	16	49.2	4.91	233.7	12.2	32.1	3.93	0.773	0	0
0	28	0	20.99	0	0	0	7.83	76.9	3.8	121	35.3	266	10.1	9	27	41.8	4.42	211.9	13.1	38.3	5.62	0.282	0	0
0	36	1	18.11	0	0	0	9.98	72.46	4.15	127.9	38.81	194.1	9.2	10	16	43.9	3.68	238.7	13.6	32	3.73	0.714	0	0
0	27	1	21.14	0	0	0	6.8	73.4	4.27	127	39.4	250	9	14	20	46.7	3.57	242.5	13.5	35.9	4.57	1.839	0	0
0	28	0	21.8	0	0	0	10.55	78.06	3.53	112	33.49	253.4	8.5	10	18	48.6	4.38	218.2	12.1	31.1	4.23	2.058	0	0
0	35	0	23.2	0	0	0	11.3	76.5	4.25	122	37.1	221	7.2	11	13	42.2	3.39	254.4	13.2	33.7	4.69	1.889	0	0
0	28	0	20.4	0	0	0	10.94	75.2	3.84	115	34.5	237	9.6	17	20	48.56	4.56	328.72	12.3	33.8	5.06	1.277	0	0
0	35	1	20.45	0	0	0	12.98	73.66	3.72	114.2	34.37	222	9.1	24	17	58.2	3.93	293.7	12.6	33.7	5.89	2.251	0	0
0	29	0	24.84	0	0	0	8.4	64.6	4.08	129	38.5	309	7.6	13	16	38.4	4.32	180.5	12.8	32.9	4.16	3.175	0	0
0	32	1	18.53	0	0	0	10.36	69.61	4.22	126.6	38.58	233.1	8.6	25	20	50.6	4.3	247	11.9	34.4	4.84	1.352	0	0
0	30	0	21.5	0	0	0	10.37	77.97	4.02	118.4	36.33	165.6	10.43	11	16	40.2	4.31	181.4	12.7	38.7	5.01	1.535	0	0
0	28	0	18.4	0	0	0	9.4	75.5	4.03	124	37.5	240	9.2	8	12	47.8	4.27	233	12.7	35.5	3.68	3.337	0	0
0	31	1	20.6	0	0	0	7.34	78.08	3.76	118.4	35.07	264.5	7.44	11	16	39.3	4.94	114.2	12.7	38.7	4.3	0.664	0	0
0	35	1	24.78	0	0	0	9.67	75.54	4.15	127.3	38.51	253	8.21	12	14	43.2	4.24	220.9	13	32.2	4.65	1.842	0	0
0	26	0	19.1	0	1	0	11.8	80.4	3.92	118	36.5	188	12.1	19	20	41.2	4.54	174.5	12.1	32.3	5.82	2.266	0	0
0	25	0	27.97	0	0	0	11.36	68.21	4.63	133.2	41.04	215.3	8.75	16	16	54	4.99	280	12.9	44.1	5.5	0.557	0	0
0	27	0	16.11	0	0	0	9	74.8	3.66	108	33.1	250	7.7	13	19	41.1	3.89	272.1	12.1	31.9	4.23	2.157	0	0
0	23	0	17.3	0	0	0	6.48	73.14	3.69	115.9	32.77	239.2	8.52	8	13	36.4	4.36	168.8	13.3	36.4	4.73	1.911	0	0
0	37	1	21.9	0	0	0	8.9	81.91	3.84	114.05	33.24	238.46	10.37	16	16	42.7	4.21	176.8	13.2	38.3	6.12	0.902	0	0
0	26	0	20.7	0	0	0	11	74.3	3.99	126	37.9	241	9.6	36	25	44	5.68	311	12.1	32.8	4.41	2.698	0	0
0	26	0	17.7	0	0	0	8.92	79.1	3.52	103	30.7	207	11.5	13	10	46	4.96	277	13.2	32.8	5.83	2.077	0	0
0	32	0	26.5	0	0	0	6.12	59.9	3.61	107	31.3	203	8.8	8	13	40	4.79	296	13.2	35	3.63	0.986	0	0
0	27	0	18.3	0	0	0	10.05	75.12	3.87	120	36.33	197.6	8.52	39	30	41	4.46	224	13.2	35.8	4.3	1.211	0	0
0	31	0	19.1	0	0	0	8.25	70.54	3.87	125.1	37.83	213.4	9.32	28.2	26.31	47	4.04	166	11.9	35.4	5.29	0.956	0	0
0	32	0	20.5	0	0	0	10.42	76.08	4.19	125.6	38.5	289.6	7.42	38	26	43.5	5.1	192	12.6	31.1	4.56	0.767	0	0
0	28	0	21.8	0	0	0	11.65	74.42	3.97	121	37.32	220.2	8.8	10	16	55	5.06	221	13.7	43.1	4.32	1.595	0	0
0	31	0	18.7	0	0	0	10.46	79.56	3.73	115.5	35.75	194.2	8.43	21	18	38.7	5.73	296.46	12.6	40	3.44	3.041	0	0
0	30	1	20	0	0	0	11.08	70.1	4.42	135	39.5	280	9.7	8	12	44	4.57	217	12.6	33.6	4.98	1.286	0	0
0	30	0	21.8	0	0	0	7.18	64.61	3.86	124.74	36.31	305.17	6.77	52	34	46.05	3.52	263.95	12.3	28.3	4.58	0.752	0	0
0	24	0	17.2	0	0	0	8.21	70.96	3.76	117.1	36.05	223.8	9.39	17	22	39.8	4.4	254.1	13.1	34.5	5.29	1.457	0	0
0	27	0	21.9	0	0	0	9.76	70.39	4.24	126.6	38.45	213.9	8.64	9	14	43.4	4.82	289.7	14.2	33.3	4.24	2.264	0	0
0	31	1	24.2	0	0	0	11.19	75.23	4.03	120.8	36.82	251.7	9.01	8	14	49.9	4.39	178.4	13.6	33.5	4.46	1.183	0	0
0	32	0	18.8	0	0	0	9.96	71.07	3.87	129.2	38.71	196.4	8.21	13	15	38	4.01	132	13.1	34.4	3.53	2.431	0	0
0	31	1	17.2	0	0	0	9.43	71.82	4.1	123.8	38	218.4	7.83	12	17	38	4.08	266	13.2	37.4	3.88	1.081	0	0
0	24	0	18.3	0	0	0	16.41	69.1	4.66	141	41	383	9.9	26	16	40	4.67	262	12.6	31.1	4.27	1.52	0	0
0	22	1	25	0	0	0	9.42	69.97	4.24	132.3	40.13	200.2	8.77	14	18	38.1	4.61	274.9	12.6	28.3	3.85	0.911	0	0
0	35	1	19.9	0	0	1	8.82	61.62	3.59	96.6	30.49	206.9	8.44	13	17	44.8	4.27	253.8	12.2	31.9	4.62	0.704	0	0
0	40	1	19.9	0	0	0	7.92	65.81	3.82	122.5	36.49	156.6	9.73	20	23	50.9	4.09	213.2	12.1	34.4	4.2	1.271	0	0
0	28	0	20.4	0	0	0	4.38	68.8	5.11	145	44.2	149	10.4	9	16	51	3.91	269	13.3	32.9	4.1	4.547	0	0
0	29	0	18.3	0	0	0	7.58	65.85	4.02	131.9	39.28	197.4	7.95	12	16	40	6	182.9	12	31.5	3.97	0.839	0	0
0	33	1	18.1	0	0	0	9.41	63.74	4.94	109	34.74	216.5	10.19	17	19	52.6	4.41	194.4	13.7	35.1	4.34	2.116	0	0
0	27	0	22.1	0	0	0	8.63	68.6	3.92	115	33.7	208	10.2	30	20	39.8	4.92	201.4	13.1	36.5	4.17	1.857	0	0
0	25	0	20.8	0	0	0	7	64	4.15	128.6	39.48	200.5	8.28	10	17	51	4.84	206	13.1	36.6	5.4	1.12	0	0
0	39	0	19.5	0	0	0	7.39	64.78	3.76	124.4	37.21	237.1	8.4	19	21	48	3.97	189	12.5	39.1	4.32	0.56	0	0
0	26	0	20.3	0	0	0	9.95	69.3	3.9	122.1	36.88	245.1	8.29	15	13	37	5.93	373	12.9	32.2	4.13	1.384	0	0
0	27	0	20.5	0	0	0	11.74	75.27	4.76	142.7	42.44	191.1	8.49	16	23	40.4	4.27	300.8	13	37.4	4.06	1.136	0	0
0	24	0	16.7	0	0	0	9.02	70.94	4.44	131.4	39.7	343.7	7.69	11	16	43.9	3.94	330.6	12.7	34.7	4.82	1.471	0	0
0	27	0	20.4	0	0	0	8.33	66.09	4.12	133.9	40.01	246.3	7.89	14	14	45	5.45	301	13.6	34.8	3.36	0.743	0	0
0	23	0	20.1	0	0	0	11.46	62.74	4.5	105	33.82	359.5	8.72	14	13	33	4.91	148	13.7	34.8	3.19	4.215	0	0
0	29	1	21.9	0	0	0	8.56	72.46	4.35	130.2	38.49	263.9	8.53	20	27	42	4.48	184	13.3	34.1	4.58	1.722	0	0
0	24	0	19.5	0	0	0	11.25	71.85	4.35	124.5	37.95	365.4	7.54	12	15	34.4	4.12	227.9	12.3	30.4	4.22	1.11	0	0
0	25	0	21.1	0	0	0	8.55	71.6	3.78	109.5	33.06	244.2	9.25	8	14	39.8	4.79	200.6	12.2	36.9	5.32	0.954	0	0
0	31	0	20.1	0	0	0	8.02	68.75	4.3	120.5	37.13	239.4	8.72	18	20	49.5	4.59	160.3	14.66	35.4	3.6	0.669	0	0
0	31	0	23.4	0	0	0	8.86	62.1	4	124.2	36.29	212.6	8.27	13	15	45	3.99	207	12.3	33.4	4.82	1.699	0	0
0	27	0	20.5	0	0	0	6.66	64.65	4.51	124	38.59	213.1	6.31	7	12	46.1	4.88	233	12.9	36.7	3.32	0.87	0	0
0	28	0	25	0	0	0	10.48	82.55	3.28	107.8	31.63	269.4	7.36	7	12	41	4.74	236	12.6	27.6	3.83	1.108	0	0
0	30	1	19.7	0	0	0	9.53	73.41	3.99	118.9	36.06	220.1	8.38	16	20	48.2	4.28	335.5	12.5	35	4.5	1.147	0	0
0	33	0	19.9	0	0	0	5.27	69.2	4.57	142	41.6	237	11.2	9	17	46.6	4.66	269.8	12.5	34.6	3.39	0.569	0	0
0	32	0	18.4	0	0	0	8.5	73.61	3.1	106.2	30.54	195	9.5	56	40	47.8	4.98	180.5	12.4	38.5	3.98	2.381	0	0
0	32	0	20.3	0	0	0	6.62	66.79	4.32	131	39.43	197.3	7.81	12	16	44.2	4.88	181.3	12.6	35.9	4.44	1.983	0	0
0	29	0	20	0	0	0	8.68	69.84	3.66	109.5	32.49	267.5	7.94	22.94	23.51	36	6.44	373	11.8	39.6	4.78	0.932	0	0
0	22	0	19.7	0	0	0	7.24	65.03	4.11	123.3	37.54	244.8	8.2	16	19	43.5	4.18	253.4	12.6	33.5	4.25	1.124	0	0
0	28	0	17.4	0	0	0	10.94	72.8	3.56	120	34.8	238	10.7	22	20	50.2	4.16	108.43	12.7	37.6	5.12	1.386	0	0
0	25	0	19	0	0	0	8	69.27	4.09	128.4	38.5	242.3	9.28	44	29	47	4.71	236.3	12.4	34.9	4.64	1.579	0	0
0	31	0	18.7	0	0	0	6.38	66.6	3.26	114	33.2	223	9.8	13	17	45.1	4.33	335.5	12.7	29.6	2.92	2.966	0	0
0	40	1	20	0	0	0	9.72	73.5	4.01	128	36.6	268	9.7	21	19	40	4.27	344.2	12.2	33.1	3.99	1.807	0	0
0	27	0	17.2	0	0	0	9.79	79.9	4.16	125	37.5	324	10.2	11	17	40	5.86	285.2	12.9	35.5	5.6	1.856	0	0
0	30	0	22.2	0	0	0	7.9	72.49	3.87	127.2	36.71	196	8.55	6	18	42.7	4.52	228.1	12.6	38.9	5.15	1.348	0	0
0	25	0	21.5	0	0	0	5.53	59.54	3.78	119	35.45	217.7	10.5	11	15	42.8	4.74	234.9	12.7	33.4	3.54	1.603	0	0
0	33	0	20.2	0	0	0	15.21	75.71	4.61	123.4	37.57	239.8	7.94	13	14	50.7	5.87	296.1	12.8	32.1	5.75	1.362	0	0
0	32	0	21.8	0	0	0	8.06	72.1	4.13	96	29.5	260	9	10	18	34.7	4.91	199.1	15.3	34.4	4.2	0.882	0	0
0	28	0	16.9	0	0	0	7.43	77.68	3.74	117.6	35.32	221.7	8.51	7	15	51.1	4.68	262.9	13.4	33.8	3.57	1.859	0	0
0	29	0	19.5	0	0	0	10.27	75.43	3.77	116.6	34.54	271.7	7.5	10	16	47	5.2	246.5	11.4	32.5	4.63	1.401	0	0
0	36	0	25.8	0	0	0	6.38	72.07	3.81	115.1	34.14	217	7.47	14	17	33.4	4.21	192.6	11.9	31	4.27	0.748	0	0
0	26	0	20.4	0	0	0	11.32	73.9	3.85	114	33.8	241	8.9	34	25	42.8	4.28	282.7	12.3	30.1	4	0.624	0	0
0	30	0	21.8	0	0	0	7.99	69.6	4.4	130.3	39.03	242.9	8.57	14	19	56.6	4.84	301.5	13.2	36.2	5.26	1.07	0	0
0	30	0	22.3	0	0	0	11.95	78	4.18	130	37.8	230	8.2	17	16	64	3.83	202	12.1	32.8	5.15	1.852	0	0
0	26	0	25.7	0	0	0	9.37	75.42	3.51	110.4	32.61	182.7	9.71	12	19	42.6	4.41	261.3	12.5	35.8	3.49	0.796	0	0
0	34	0	22.03	0	0	0	10.81	72.4	4.33	123	36.9	203	12.1	9	16	39.5	4.72	163	12.5	35.6	3.49	0.758	0	0
0	25	0	21.5	0	0	0	11.05	70	4.2	130	39.4	319	8.2	41	25	45	5.18	161	12.9	33.6	3.35	2.088	0	0
0	29	0	19.48	0	0	0	8.51	73.2	3.86	121	36.1	200	9.7	12	29	57	5.27	185	12.1	37.1	2.76	1.51	0	0
0	31	0	19.9	0	0	0	8.93	67.08	3.44	108.9	32.18	210.8	8.74	17	16	64	5.31	204	12.8	34	4.53	1.096	0	0
0	28	0	18.64	0	0	0	8.81	80.5	3.86	124	35.9	225	9.6	12	15	41.4	5.65	224.5	12.7	31.6	4.33	1.907	0	0
0	31	0	20	0	0	0	6.38	63.41	3.54	108.9	32.04	192.4	8.41	19	21	52	5.69	169	11.9	32.3	4.63	1.562	0	0
0	29	0	21.5	0	0	0	10.55	75.62	4.07	123.9	36.71	237.5	8.9	19	21	70	5.41	252	12.6	37.2	4.85	3.144	0	0
0	34	0	25.7	0	0	0	9.68	69.21	3.37	110.9	33.16	235.3	8.65	13	15	43	3.67	173	12.5	35.9	3.64	1.057	0	0
0	36	0	18.4	0	0	0	12.49	77.15	3.77	115	34.23	290.09	7.91	11	14	43.2	4.1	377.1	11.8	31.7	5.15	0.98	0	0
0	24	0	21.4	0	0	0	10.53	73.04	3.92	119.6	35.09	223.4	7.89	12	18	42.4	4.4	258.8	12.5	35.7	3.83	0.964	0	0
0	28	0	19	0	0	0	5.47	65.94	3.88	121.8	35.41	202.4	7.39	16	15	32.4	5.04	189	12.7	32.3	3.62	2.81	0	0
0	31	1	20.8	0	0	0	7.82	68.6	4.33	131.3	39.9	254	10.6	10	15	61	4.75	302	13.1	34.9	3.49	3.123	0	0
0	25	0	18.3	0	0	0	11.61	76.46	3.91	122.9	37.15	282.7	7.15	23	19	57	4.67	338	12.3	33.5	4.71	0.624	0	0
0	41	0	23.5	0	0	0	10.14	75.16	3.65	117.2	33.39	191.6	10.45	3.37	9.33	64.37	4.83	142.1	12.4	31.4	2.96	0.452	0	0
0	30	0	22.7	0	0	0	9.97	74.74	3.58	115.7	34.01	218.9	7.95	10	15	61	5.75	275	12.1	34.4	3.97	1.633	0	0
0	31	0	19.5	0	0	0	12.07	74.76	4.74	138.4	41.96	219.2	8.4	39.99	26.24	45.3	4.77	200.2	12.55	34.09	2.73	1.616	0	0
0	27	0	18.2	0	0	0	9.7	75.21	3.45	110	32	272.2	8.56	27	24	60	5.76	367	11.5	29.8	4.06	3.329	0	0
0	30	0	19.6	0	0	0	10.39	76.94	3.61	114.9	32.48	191	9.14	11	17	57	4.26	234	13	33.7	4.58	0.783	0	0
0	22	0	25	0	0	0	8.73	68.06	4.09	126.1	37.81	336	7.91	37	28	56	4.52	305	11.9	33.9	4.06	2.102	0	0
0	25	0	17.9	0	0	0	10.08	75.27	3.87	121.9	35.23	257.4	8.55	15	15	55	4.53	225	12.5	31.7	4.67	1.293	0	0
0	31	0	22.5	0	0	0	12.28	73.7	5.55	123	37.9	325	10	15	20	58	4.73	290	14.1	38	3.52	1.515	1	0
0	24	0	18	0	0	0	7.11	66.91	3.92	123.45	36.44	180.21	10.45	41.81	25.56	42.28	4.32	223.39	12.7	36.2	3.81	0.961	0	0
0	28	0	20	0	0	0	6.2	76.37	3.65	120.4	36.24	258	7.61	11	18	58.7	5.2	263.9	12.5	31.6	3.76	1.851	0	0
0	25	0	20.7	0	0	0	10.29	81.75	4.17	122.8	37.93	260.2	7.09	11	15	37.1	5.84	220.3	12.3	32.1	4.3	1.559	0	0
0	26	0	15.9	0	0	0	9.05	73.17	3.85	119.6	36.61	260.2	8	13	19	46.3	4.64	273.2	12.8	35.8	4.54	1.579	0	0
0	27	0	22.2	0	0	0	8.29	81.4	3.61	115	33.4	206	9.4	7	13	49	6.47	184	14	33.9	3.54	2.091	0	0
0	28	0	21.72	0	0	0	12.58	77.42	3.68	119.6	36.33	222.7	8	13	27	67	5.23	228	12.9	32.1	3.97	1.176	0	0
0	28	1	21.9	0	0	0	7.89	70.24	3.4	107.5	31.13	190.5	9.48	16	20	43.4	5.73	185.8	12.4	37.2	4.85	1.993	0	0
0	29	0	26.38	0	0	0	7.61	66.89	4.43	135.4	40.5	268.9	8.7	13	17	62	4.04	249	12.9	37.7	5.22	0.829	0	0
0	26	0	16.2	0	0	0	11.4	75.66	4.62	129	39.4	221.5	8.92	20	18	58	4.33	244	11.28	33.95	3.57	1.353	0	0
0	22	0	20.1	0	0	0	7.36	63.6	4.33	132	37.7	242	9.4	7	13	44.2	5.9	212.1	13.8	34	3.87	0.036	0	0
0	28	1	18.1	0	0	0	14.27	78.76	4.22	110.6	35.04	281.1	8.8	24	23	38.9	4.86	379.4	12	30.8	4.89	1.406	0	0
0	39	1	23.7	0	0	0	7.14	72.9	4.61	122	37.9	217	9	9	20	49.7	4.56	290.6	12.9	31.7	4.27	0.597	0	0
0	28	1	19.01	0	0	0	10.2	63.63	4.42	125.9	37.84	252.9	6.91	15	19	42.4	4.21	207.3	11.9	37.2	3.73	1.65	0	0
0	26	0	23.88	0	0	0	6.39	77.1	4.11	96	29.3	223	13.7	15	13	33.8	5.25	169.5	12.2	31.2	3.78	1.42	0	0
0	31	1	19.9	0	0	0	8.82	57.77	4.09	119	36.23	332.6	7.66	35	26	59	4.19	203	12	33.2	3.7	0.848	0	0
0	29	1	22	0	0	0	8.52	73.82	4.14	130.4	38.17	233	8.77	29	22	46.2	5.68	246.7	12.5	33.8	3.29	1.155	0	0
0	28	0	23.9	0	0	0	8.69	74.93	4.07	123.5	38.6	333.4	7.31	9	13	55	5.68	196	12.5	34	4.2	2.134	0	0
0	23	1	22.2	0	0	0	5.61	56.97	3.56	112.7	33.15	211.5	7.66	16	17	53	4.3	267	13.2	34.9	3.65	0.718	0	0
0	34	1	21.44	0	0	0	9.96	76.37	3.75	120.8	35.68	252.2	8.32	48	30	71	3.64	225	12.5	32.3	4.7	0.448	0	0
0	31	0	24.5	0	0	0	10.51	72.5	3.51	109	32.4	268	10.3	6	16	43.4	4.52	302	12.1	33.9	4.05	0.789	0	0
0	28	1	21.09	0	0	0	9.72	71.18	4.16	126.9	39.32	277.1	7.79	8	15	63	5.1	230	12.8	34.9	4.06	1.372	0	0
0	34	1	15.8	0	0	0	9.7	69.7	3.56	115	33.7	202	9.9	17	20	59	4.65	398	12.3	33.5	4.61	1.496	0	0
0	28	0	17	0	0	0	8.98	64.77	4.04	130.6	39.42	191.5	10.09	4	17	40.5	5.05	199	13.2	34.2	3.65	1.609	0	0
0	29	0	20.6	0	0	0	8.18	82.27	3.68	118.2	34.28	244.6	8.02	12	19	38.8	5.68	151.7	12.5	31.4	3.74	0.964	0	0
0	34	1	16.8	0	0	0	6.99	69	3.72	112	34	253	9	4	12	44.3	4.86	154.7	12.6	34.9	5.09	1.351	0	0
0	32	1	20.8	0	0	0	7.24	71.98	3.29	111.2	31.97	175.3	9.01	7	15	62	5.73	157	12.8	33.5	4.03	2.233	0	0
0	32	1	18.2	0	0	0	7.86	72.17	3.83	127.4	37.34	135.7	8.25	8	14	49.6	4.52	315.2	13.1	36.3	3.69	2.545	0	0
0	31	1	21	0	0	0	10.77	71.3	3.04	96.3	28.49	285.7	7.26	10	16	65	5.6	183	14.4	40.3	4.76	1.324	0	0
0	27	1	22.39	0	0	0	10.7	69.84	4.56	132.1	40.22	344	7.79	14	17	57	4.03	163	12.4	36.5	4.58	0.201	0	0
0	28	0	20.5	0	0	0	5.95	58.6	4.63	138	42.1	242	11.7	18	15.02	47.9	4.03	405.5	13.9	30.9	3.72	1.016	0	0
0	26	1	17.3	0	0	0	8.1	67.9	3.21	105	31.6	201	10.2	14	19	40.9	4.5	248.8	11.45	31.17	3.84	1.084	0	0
0	28	0	18.7	0	0	0	7.62	65.87	4.18	120.4	36.65	231.1	7.7	11	12	58	5.48	197	11.3	31.4	4.46	3.415	0	0
0	31	0	19.9	0	0	0	10.02	71.4	3.87	112	34.1	250	9.3	11	19	39.1	4.21	260.2	12.4	32.1	3.79	1.273	0	0
0	27	0	19.5	0	0	0	9.71	69.67	4.33	134.7	40.93	167.9	9.31	12	12	54	4.7	294	12.8	35.4	3.16	1.236	0	0
0	23	1	22.7	0	0	0	7.93	70.1	4.09	129	38.8	194	11.3	13	20	55	4.43	144	12.8	36.1	4.13	1.395	0	0
0	28	0	18.1	0	0	0	7.35	71.04	3.7	112.3	33.91	140.8	8.03	8	14	49.9	5.07	226.1	13.8	40.7	3.57	1.494	0	0
0	28	0	17	0	0	0	8.08	66.31	3.81	121	35.22	246.7	7.69	10	14	44.4	4.24	271.4	12.8	33.6	4.23	0.867	0	0
0	30	1	22.2	0	0	0	9.95	77.08	3.71	122.3	36.74	182.6	8.83	9	17	53.2	6.84	265.7	12.4	34.2	3.87	1.875	0	0
0	29	1	29.13	0	0	0	8.37	74.29	3.45	112.1	32.48	293.2	7.28	14	14	32.6	4.88	214.7	12.1	34	4.13	0.164	0	0
0	29	1	24.2	1	0	0	8.58	67.35	3.85	116	34.6	284.2	7.93	42	21	35.3	5.1	303.6	11.7	31.4	4.34	0.829	0	0
0	25	0	21.3	0	0	0	10.17	75.3	3.6	110	33.7	294	8.4	12	14	60	6.57	250	12.6	34	4.34	2.869	0	0
0	28	0	16.6	0	0	0	9.53	65.14	3.86	128.5	38.32	221	9.15	8	14	58	5.04	188	13	38.9	4.5	1.197	0	0
0	27	0	20.8	0	0	0	12.62	79.5	3.72	119	33.6	181	10.2	12	21	54	4	161	12.8	33.9	3.44	1.301	0	0
0	33	1	19.2	0	0	0	7.31	77.83	4.39	134.3	39.45	151	9.55	15	19	63	4.36	197	12.2	35.3	3.79	1.381	0	0
0	26	0	20.07	0	0	0	8.47	77.01	3.6	116.2	34.35	208.5	8.17	10	15	54	5.43	199	13	37.7	5.05	1.529	0	0
0	27	0	21.51	0	0	0	5.62	49.45	4.21	137.4	41.72	200.4	8.89	14	16	50.8	5.28	165.32	13.6	35.2	2.67	1.943	0	0
0	25	0	24.48	0	0	0	9.87	69.11	4.32	142.7	42.1	294.4	7.53	9	12	33.3	5.22	203	12.2	33.7	3.4	2.514	0	0
0	28	0	21.8	0	0	0	6.93	65.4	4.52	139	40.2	212	9.7	9	12	40.6	5.59	237.2	12.5	32.3	3.32	0.76	0	0
0	24	1	24.4	0	0	0	11.63	81.61	4.11	133.5	39.78	216.1	9.11	12	20	61	5.19	233	12.5	33	1.87	1.277	0	0
0	29	0	20.87	0	0	0	7.26	65.78	4.07	130.8	38.11	315.4	8.37	13	13	43.7	3.84	232.4	13.7	32.4	2.68	0.185	0	0
0	29	0	19.3	0	0	0	9.14	74.6	3.98	116.8	35.23	182.7	7.6	10	12	63	4.72	246	12.2	37.1	5.43	1.215	0	0
0	28	0	26.1	0	0	0	12.12	73.33	4.9	110.3	34.73	235.6	8.22	17	17	57	4.37	231	12.6	29.9	3.14	1.12	0	0
0	34	1	18.74	0	0	0	10.08	77.02	4.11	112.69	34.09	250.01	7.59	17	13	49.7	4.27	265.9	12	29.1	3.54	2.3	0	0
0	25	0	19.7	0	0	0	10.76	70.04	3.95	125.8	37	302.4	7.53	23	21	65	6.31	152	12.8	34.7	4.33	1.739	0	0
0	30	1	20.31	0	0	0	11.15	73.96	4.31	124.9	37.75	304.4	8.06	36	22	40.7	4.05	330.9	12.4	33.3	4.33	1.784	0	0
0	34	1	24.7	0	0	0	7.08	59.01	3.7	106.7	32.16	320.7	7.74	20	19	30.6	4.42	186.1	12.5	39.4	4.12	0.492	0	0
0	26	0	19.7	0	0	0	10.64	59.02	4.1	124.3	36.49	198.9	10.53	10	17	31.4	4.04	325.6	11.9	33.1	5.1	0.769	0	0
0	25	1	26	0	0	0	12.56	77.07	4.14	124	36.51	223.8	9.35	8	12	45.2	4.23	323.9	12.2	34.3	5.55	1.048	0	0
0	36	0	21.2	0	0	0	6.91	79.73	5.6	116.6	36.18	211.1	8.9	19	27	69	4.04	237	13.1	34.6	4.12	0.857	0	0
0	29	0	16.8	0	0	0	6.45	77.04	4.08	137.3	39.23	196.4	7.46	10.18	14.77	37.8	6.04	228.1	12.9	36.8	2.99	1.652	0	0
0	25	1	20.37	0	0	0	9.04	68.63	4.31	133.2	39.1	211.5	9.79	16	18	41.1	5.18	292.1	12.6	33	4.22	3.14	0	0
0	32	0	20.44	0	0	0	6.02	64.9	3.38	113.2	32.24	95.5	7.32	11	15	56	4.48	184	12.8	39.5	3.16	0.734	0	0
0	27	0	19	0	0	0	7.1	67.7	4.3	135	38.7	160	10	12	22	51.8	3.82	225.6	13.2	33.1	3.35	1.788	0	0
0	33	0	20.72	0	0	0	5.84	61.04	3.28	108	30.97	286.1	8.06	15	16	56	5.06	193	13.1	34.1	4.31	0.762	0	0
0	24	0	17.4	0	0	0	7.86	71.36	3.52	111.6	32.51	211.9	7.26	16	19	50	5.1	173	12.1	31.3	3.2	0.832	0	0
0	31	1	17.1	0	0	0	5.42	71.48	5.07	122.66	36.78	273.74	9.54	12	20	39.1	4.28	266.8	12.3	34.4	3.67	2.409	0	0
0	25	0	22	0	0	0	6.16	82	4.22	134.1	38.77	162.5	9.5	8	16	42.7	3.92	259.4	13.6	40.3	4.1	1.586	0	0
0	33	0	28.95	0	0	0	9.46	70.9	5.04	115	36	272	10.1	15	21	39.4	4.38	253.1	11.9	31.6	4.57	1.242	0	0
0	34	1	21.2	0	0	0	7.7	71.09	4.26	125.3	37.67	158.8	8.61	5	16	42.1	4.29	173.6	11.8	32.5	5.54	1.531	0	0
0	30	1	19.1	0	0	0	9.24	76.07	4.7	94.5	29.38	208	9.2	28	29	35.8	4.27	262.5	13.6	35.8	3.69	1.207	0	0
0	26	0	18.6	0	0	0	9.5	61.85	4.11	123.9	36.9	236.6	7.79	11	13	52	5.49	253	13.3	36.2	4.16	1.543	0	0
0	23	0	20.2	0	0	0	6.15	68.09	3.61	115.7	33.97	205.1	8.11	9	14	36.4	4.6	207.7	12.7	32.9	3.02	1.061	0	0
0	28	1	17.84	0	0	0	7.34	73.51	3.45	109.8	32.2	206.4	8.13	10	14	54	4.37	208	14.3	38.4	4.15	1.611	0	0
0	24	0	21.05	0	0	0	7.97	71.78	4.13	123.7	35.78	189.6	9.48	12	14	41.2	4.83	249.1	13.1	32.8	3.56	0.834	0	0
0	28	1	22.28	0	0	0	9.71	69.19	3.7	119.3	34.61	223.6	8.39	32	29	39.1	2.16	166.2	12.7	35.4	4.16	0.212	0	0
0	26	0	19.5	0	0	0	6.3	63.63	3.92	116.5	35.06	189.2	9.72	22	21	36.5	4.99	240.9	15.1	33.2	4.33	1.83	0	0
0	28	0	21.4	0	0	0	8.24	74.4	3.95	125	36.8	238	9.6	8	12	81	4.61	221	12.5	34.6	3.52	1.624	0	0
0	28	1	19.5	0	0	0	9.63	75.51	4.11	128.7	37.85	174.8	9.78	75	56	45.7	4.02	304.6	11.9	32.9	4.33	1.889	0	0
0	35	0	18.23	0	0	0	7.13	61.24	3.24	103.3	30.11	131.5	6.87	17	26	30.4	4.38	174.9	13	32.1	4.22	1.55	0	0
0	29	0	17.6	0	0	0	9.8	73.59	3.79	120.7	35.9	223.4	8.02	8	13	60	4.62	225	12.8	33.4	4.19	2.099	0	0
0	33	1	20.7	0	0	0	12.26	70.6	4.04	118	36.2	239	9	12	18	57	4.48	184	12.2	32.3	4.02	1.584	0	0
0	30	0	19.02	0	0	0	7.79	59.28	4.78	106.6	33.64	217.3	8.27	8	16	45.2	4.05	279.7	12.5	33.6	4.42	1.116	0	0
0	29	0	17.4	0	0	0	12.11	73.79	3.78	111.6	33.53	293.1	8.44	26.83	25.09	45.24	5.16	171.27	12.5	32.6	5.67	1.597	0	0
0	29	0	25.5	0	0	0	10.94	65.73	3.8	124.4	36.97	287.4	7.26	11	20	61	4.25	247	12.3	38.7	4.22	2.224	0	0
0	29	0	20.22	0	0	0	8.49	74.18	3.74	124.5	35.93	200.1	9.15	30	24	42	4.73	149	12.5	31.1	3.78	0.698	0	0
0	22	0	17.4	0	0	0	8.26	71.98	4.04	118.5	34.85	213.7	9.2	10	14	53.8	4.03	247.6	12.8	39.2	4.05	1.635	0	0
0	27	1	17.9	0	0	0	7.18	71.8	3.26	103.1	29.83	199.2	7.47	11	13	41.6	6.34	195.9	13.7	35.8	4.09	1.906	0	0
0	28	1	21.1	0	0	0	9.91	65.61	4.12	130.1	38.4	238.5	8.37	8	12	61	4.23	222	13.7	37.1	4.76	2.966	0	0
0	31	0	17.9	0	0	0	7.66	72.89	3.58	116.3	33.74	233.7	8.82	13	19	49.3	4.23	251.2	11.9	33.7	4.41	2.111	0	0
0	28	0	21.5	0	0	0	10.39	77.91	4.08	135.7	39.06	181.2	7.91	10	18	42.5	4.14	223.3	14.3	38.6	3.7	1.43	0	0
0	27	0	18.9	0	0	1	11.75	76.08	3.6	111.5	32.81	347.4	7.49	17	18	39.9	4.47	282.7	12.4	31.1	4.67	1.376	0	0
0	34	0	26.7	0	0	1	7.9	71	4.42	135	39.3	227	9.8	23.28	25.5	51.6	5.65	192.45	12.35	37.59	4.13	1.123	0	0
0	36	1	30.1	0	0	1	9.2	63.64	4.19	138	39.23	343.5	7.83	98	52	38.2	5.17	282.9	12.4	38.8	4.37	1.524	0	0
0	22	0	22.92	0	0	0	9.14	74.06	4.62	138.2	40.99	256	8.49	12	14	49.6	4.73	329	12.8	36.1	4.13	0.657	0	0
0	26	0	25.6	0	0	0	9.34	71.8	4.57	101	30.5	274	8.86	7.8	15.88	33	4.41	200	13.1	31.1	3.76	1.386	0	0
0	29	0	17.7	0	0	0	8.59	73.17	4.12	121.7	35.6	199.1	8.75	13	14	59	4.16	181	12.4	34	4.38	2.001	0	0
0	32	0	21	0	0	0	7.79	69.61	3.96	132.8	39.1	211.8	8.48	28.24	27.04	39.2	5.02	202.6	11.97	39.59	3.12	1.784	0	0
0	33	1	20.2	0	0	0	9.95	77.06	3.71	122.3	36.74	182.6	8.83	9	17	53.2	6.84	265.7	12.4	34.2	3.87	0.829	0	0
0	36	0	24.3	0	0	0	11.71	77.6	4.58	134	38.8	245	10	21	17	54	5.22	189	12	28.6	4.02	0.727	0	0
0	33	1	14.15	0	0	1	8.86	77.6	4.44	130	38.1	289	9.1	10	13	51	4.45	206	12.7	32.8	4.41	1.879	0	0
0	30	1	22.2	0	0	0	7.6	81.84	4.86	108.9	34.22	228.9	8.21	15	21	31.27	4.19	248.4	12.7	38.3	4.52	1.612	0	0
0	36	1	21.9	0	0	0	7.4	68.24	4.91	102.8	32.03	319.3	8.96	14	13	62	4.82	232	12.9	34.6	3.41	1.562	0	0
0	31	0	21.19	0	0	0	9.52	68.07	3.94	123.9	36.46	213.1	8.82	8	18	34.9	4.48	160.7	13.4	34.6	3.4	1.454	0	0
0	31	1	19.8	0	0	0	11.06	67.41	3.38	103.1	30.44	194	9.46	13	13	58	4.31	210	12.1	34.3	3.46	1.347	0	0
0	33	1	22.4	0	0	0	8.69	69.44	3.71	111.7	32.66	205.6	8.1	12	5	46	5.73	225	13.2	33.2	3.49	1.371	0	0
0	29	1	18.1	0	0	0	9.33	71.98	4.35	129.3	38.67	224.5	7.59	6	13	40.6	4.72	221.5	12.9	33.4	3.83	1.069	0	0
0	32	0	23.73	0	0	0	7.72	66.63	3.93	126.5	37.6	214.9	8.53	27	20	36.3	4.81	255.8	12	31.9	4.54	1.506	0	0
0	27	0	21.7	0	0	0	7.11	63.93	4.54	120.3	36.01	159.7	9.66	16	15	62	3.97	214	13.5	35.5	3.67	1.619	0	0
0	35	1	20.8	0	0	0	4.71	70.01	3.36	109.4	31.83	136	11.86	15	22	40.3	4.1	181.4	12.4	35.2	4.41	2.001	0	0
0	31	1	20.7	0	0	0	6.4	73.19	4.88	109	34.47	166.5	8.14	13	13	55.7	4.55	193.4	13.2	34.4	3.54	2.196	0	0
0	39	1	25.4	0	0	0	8.01	73.18	4.31	128.2	37.63	180.6	8.39	12	16	42.4	4.43	217.5	11.9	40	3.52	1.091	0	0
0	26	1	20	0	0	0	10.1	74.65	4.13	127.1	37.43	243.1	8.79	11	13	42.3	4.66	212	11.8	32.2	3.96	1.22	0	0
0	37	1	26.1	0	0	0	10.01	75.58	3.9	126.6	36.01	233.8	7.4	10	15	32.7	5.33	237.1	12.7	36.9	3.42	0.46	0	0
0	38	1	22.8	0	0	0	8.06	61.68	4.36	131.4	37.83	245.2	7.08	9	14	49	5.12	323	12.5	32.5	3.93	2.568	0	0
0	27	1	18	0	0	0	9.42	61.38	3.85	125.6	36.93	297.6	7.73	10	19	49	4.64	258	12.2	35.3	3.97	1.774	0	0
0	35	1	21.2	0	0	0	17.05	87.51	4.93	103.3	32.61	355.2	7.92	83	59	48	4.08	264	13.2	34.3	4.16	1.395	0	0
0	28	0	18.1	0	0	0	6.34	68.5	3.82	120.5	34.74	228.4	8.31	13	18	62	4.45	259	13.6	34	3.54	1.09	0	0
0	24	0	19.6	0	0	0	13.31	79.64	3.75	123.6	36.33	244.8	8.15	52	39	47.6	4.07	267.2	12.4	35.7	4.84	0.809	0	0
0	35	0	21	0	0	0	8.69	71.88	4.55	93.2	29.54	231.4	9.41	8	15	64	4.18	224	13	32.7	3.61	1.054	0	0
0	30	1	31.1	0	0	0	8.82	73.55	4.23	121.3	37.04	258.8	7.66	15	13	43	6.95	275	12.6	36.1	3.57	0.449	0	0
0	23	0	17.6	0	0	0	8.02	68	1.88	132.2	38.84	244.6	7.94	10	13	49.1	4.36	248.1	12.4	38.6	4.84	1.83	0	0
0	24	0	39.1	0	0	0	8.46	69.7	3.95	112.3	33.76	332	7.48	12	16	38.3	4.75	180.5	11.7	34.4	5.43	1.263	0	0
0	28	0	20.9	0	0	0	4.82	66.1	3.92	129	36.2	134	10.2	13	18	35	4.7	205	12.8	39	3.87	1.46	0	0
0	22	1	22.1	0	0	0	11.42	77.03	3.84	115.8	35.88	273.3	7.87	28	27	36.4	3.96	173	12.6	33.6	5.43	1.034	0	0
0	30	0	22.8	0	0	0	8.49	71	3.92	138	34.3	238	9.3	24	22	41	5.23	309	12.8	35.8	4.22	1.9	0	0
0	27	0	19.3	0	0	0	7.03	63	4.07	124.9	37.93	285.5	8.57	24	16	49.1	4.43	316.6	13.5	35.9	5.06	1.37	0	0
0	29	1	30.8	0	0	0	10.94	63.87	4.36	135.2	40.78	199.2	7.91	9	16	60.6	4.1	254.6	13.8	37.8	3.57	0.819	0	0
0	25	0	17.5	0	0	0	7.73	71.32	4.12	122.8	37.47	236.8	9.29	17	16	49	6.87	225	14.3	39.7	3.58	0.993	0	0
0	28	0	19.5	0	0	0	10.48	76.77	3.8	111.6	33.79	198.2	8.78	8	14	47.3	4.06	335.7	12.2	36	4.25	1.111	0	0
0	21	0	25.4	0	0	0	5.52	63.96	3.49	115.7	33.47	190.9	7.96	11	19	47.7	4.36	164.4	13	35.6	3.65	1.575	0	0
0	31	1	16.2	0	0	0	9.56	74.33	5.7	115.4	37.96	273.5	8.76	21	24	45.9	5.15	166.6	12.7	35.3	4.36	2.789	0	0
0	30	0	18.8	0	0	1	6.15	69.26	4.03	127.8	38	257.1	7.88	13	16	47	6.43	190	13.3	39.8	3.22	0.787	0	0
0	31	0	16.2	0	0	0	7.56	73.15	4.38	133.6	40.22	198.1	8.92	10	19	42.8	5.29	228.8	11.2	34.4	3.96	1.187	0	0
0	27	1	18.1	0	0	0	7.38	72.69	3.61	111.9	34.32	297.6	7.54	8	12	47	4.12	195	13	37.1	3.49	1.798	0	0
0	23	1	21	0	0	0	9.59	68.93	5.57	118	37.88	232.4	10.8	10	13	45.8	4.41	225.8	12.7	35.7	4.17	1.321	0	0
0	29	0	17.7	0	0	0	10.04	73.44	4.71	139.1	41.75	244.1	8.75	15	16	44	6.09	227	12.2	33.8	5.01	0.643	0	0
0	27	0	25.1	0	0	0	5.37	72.95	3.43	107	32.26	223.1	9.07	10	18	47.4	5.84	180.2	12.6	33.2	3.48	1.948	0	0
0	30	0	18.4	0	0	0	8.7	72.18	3.7	113.9	34.24	212.3	10.17	17	20.85	44.87	5.5	183.32	12.42	34.52	3.84	0.484	0	0
0	37	1	24	0	0	0	9.51	80.11	4.06	119.9	36.01	194.2	9.49	12	15	40.2	4.11	248	12.4	31.4	4.69	1.384	0	0
0	37	1	18.8	1	0	1	7.68	64.99	4.06	126.2	37.81	177.7	8.83	12	20	44	3.8	199	13.3	35.6	4.05	0.921	0	0
0	27	1	23.4	0	0	0	13.21	80.27	4.51	133.1	40.81	320	7.88	8	12	40	3.66	194	12.4	35.9	4.52	0.456	0	0
0	34	1	25.6	0	0	1	6.88	75.52	3.36	106.9	31.57	232.8	8.38	7	15	34	6.56	226.8	12.2	32.4	3.92	0.768	0	0
0	22	1	17.9	0	0	0	9.95	75.75	4.32	127.2	38.38	265.5	8.49	32	26	48.8	4.96	199.4	13	35.2	5.11	1.354	0	0
0	29	0	18.3	0	0	0	8.82	63.4	4.06	111	32.3	193	9.8	18	17	45	4.22	178.9	13.4	34.8	3.96	0.839	0	0
0	32	0	19.7	0	0	0	7.95	73.1	4.19	128.5	38.82	259	7.79	10	13	45	4.41	190	12.6	35.2	4.22	1.941	0	0
0	26	1	22.9	0	0	0	9.23	83.6	3.64	117	32.9	194	9.3	8	16	47	3.53	201	13.7	37.9	4.36	1.095	0	0
0	29	1	20.8	0	0	0	7.65	70.52	4.73	140.4	42.32	208.1	9.06	16	18	40.2	4.35	250.98	13.4	36.4	4.19	0.923	0	0
0	27	0	15.95	0	0	0	7.21	58.3	4.92	102	32.3	279	9.8	6	11	52	4.63	240	13	39.4	2.54	2.429	0	0
0	27	0	18.3	0	0	0	9.93	70.97	3.81	116	35.34	312.8	7.4	12	13	41	4.13	412.1	13.2	35.2	4.4	1.648	0	0
0	24	1	19.2	0	0	0	9.9	74.92	4.15	119.7	35.49	320.4	7.79	10	15	55	6.05	265	13.1	35	4.48	0.811	0	0
0	31	1	22.9	0	0	0	10.45	64.77	4.5	128.9	39.26	336	8.36	19	25	49	4.42	264.4	13.9	39	2.92	0.897	0	0
0	28	0	16	0	0	0	7.56	65.2	4.57	134	38.7	213	10.5	8	16	44	4.5	171	12.4	34.8	2.98	0.324	0	0
0	34	1	23.6	0	0	0	8.9	57.47	4.81	149.3	44.35	221.3	8.04	9	14	50	4.05	247	13.1	38	3.22	2.944	0	0
0	21	0	23	0	0	0	7.64	76.56	3.3	102.4	30.46	217.9	10.57	21	20	41	4.5	152	13.1	37.1	3.87	2.07	0	0
0	25	0	21.8	0	0	0	8.65	57.15	4.42	125.4	36.83	169.6	8.33	12	14	55.72	4.51	265.55	14.48	32.14	4.54	0.606	0	0
0	30	1	19.5	0	0	0	13.47	76.13	4.38	130.1	39.47	340.8	8.45	12	16	45.2	4.3	250.4	12.7	32.8	4.26	0.996	0	0
0	27	0	20.6	0	0	0	7.77	63.73	4.18	121.7	36.72	280	7.62	15	15	43	5.1	198	12.5	34.3	3.41	1.484	0	0
0	28	1	20.4	0	0	0	13.08	77.72	4.34	130.8	40.4	170	9.17	23	20	47	3.75	295	14.5	34.5	4.12	0.444	0	0
0	33	0	16.8	0	0	0	7.89	59.59	4.42	128.7	39.75	298.4	7.87	10	14	40	4.59	312	12.7	32.2	3.73	1.571	0	0
0	32	1	22.1	0	0	0	7.02	71.25	3.85	124.9	37.51	230.8	8.97	11	16	42	4.63	219	12.6	38.1	4.86	0.997	0	0
0	32	0	20.4	0	0	0	8.8	73.9	3.91	117	34.6	198	11.8	18	16	47.4	4.3	317.6	12.7	36.7	3.26	0.891	0	0
0	33	0	21.5	0	0	0	12.28	74.97	3.71	117	35.07	249.3	7.46	10	17	45	4.48	224	13.4	34.9	3.01	1.215	0	0
0	28	0	18.2	0	0	0	5.28	57.74	3.61	115.7	34.53	275	7.38	11	14	48	4.61	239	11.9	32	3.49	1.928	0	0
0	24	1	20.6	0	0	1	9.27	79.2	4.01	127.8	38.63	153.8	8.89	16	25	40.4	3.96	235.8	13.5	32.5	3.98	1.377	0	0
0	26	1	15.4	0	0	0	7.25	74.14	3.9	110.8	33.09	161	9.41	11	18	44.5	4.5	260.4	12.5	31.7	4.52	2.733	0	0
0	31	0	20	0	0	0	7.93	72.6	4.3	135	31.4	131	10.9	11	17	42.2	4.8	267.7	12.8	32.5	3.69	4.175	0	0
0	26	0	20.7	0	0	0	6.94	59.98	4.38	127.6	38.63	208.3	9.12	12	14	46.9	4.03	217.4	12.8	43.3	3.96	0.981	0	0
0	27	0	19.2	0	0	0	5.14	61.3	4.32	139	40.6	181	11.1	11	13	44.7	4.71	209.4	12.5	36.7	3.3	0.88	0	0
0	33	0	20.2	0	0	0	9.45	67.49	3.88	119.8	35.37	319.1	8.19	33	27	45	4.44	227	12.2	34.6	4.97	1.162	0	0
0	29	0	21.1	0	0	0	7.57	70.9	3.78	110	31.1	182	11.8	15	20	44.8	5.78	260.9	12.8	34.2	3.81	1.346	0	0
0	27	0	19.5	0	0	0	11.39	76.59	3.81	118.1	34.82	270.9	9.26	11	17	43	4.02	276	13.1	37.9	4.22	1.085	0	0
0	27	0	25.9	0	0	0	8.94	71.67	3.97	124.6	37.18	179.4	9.23	16	23	47.7	5.56	253.8	11.8	30.7	4.69	1.456	0	0
0	23	0	19.1	0	0	0	8.99	73.32	4.16	125.6	37.46	200.8	9.67	13	12	46	5.05	184	12.8	35.4	3.35	4.687	0	0
0	33	0	23.9	0	0	0	5.45	59.4	4.19	133	38.1	282	9.5	33	25	46.4	4.57	227.6	12.9	40.7	4.15	0.565	0	0
0	28	0	18.6	0	0	0	9.86	76.95	3.94	119.5	35.42	201.1	9.7	10	13	43	4.7	176	12.5	36	5.45	0.844	0	0
0	27	1	19.8	0	0	0	9.15	79.03	3.55	112.8	33.27	220.2	7.68	6	12	39.5	4.32	230.8	12.4	34	4.02	1.733	0	0
0	31	1	20.54	0	0	0	9.4	74.2	4.08	119	34.3	271	9.2	7	11	47	4.68	180.8	12.5	33.6	4.4	1.542	0	0
0	31	1	23.4	0	0	0	7	63.89	3.8	118.8	35.85	178	8.34	15	22	46	4.04	228	12.2	37.2	3.4	1.043	0	0
0	31	0	17.9	0	0	0	8.6	67.74	4.25	134	39.69	246.1	7.56	8	13	39.3	5.11	337	13.3	34	4.27	2.129	0	0
0	31	0	22.7	0	0	0	10.18	78.7	3.84	122	33.6	247	9.1	22	18	55.9	4.57	344.4	12	35.5	4.52	1.116	0	0
0	31	0	25.58	0	0	0	6.6	75.66	5.88	121.3	40.26	273.2	7.64	16	18	50	4.68	169	12.3	33.3	3.04	1.262	0	0
0	29	0	16.5	0	0	0	7.64	70.06	3.87	123.8	36.53	193.6	8.55	20	14	38	4.43	205	12.3	31.2	3.52	1.647	0	0
0	28	0	19.8	0	0	0	7.37	65.69	3.82	126.8	33.16	127.4	8.4	16	17	41.6	4.48	230.1	12	32.9	4.05	0.401	0	0
0	27	0	18.9	0	0	0	10.48	82.55	3.28	107.8	31.63	269.4	7.36	7	12	41	4.74	236	12.6	27.6	3.83	1.317	0	0
0	29	1	19.7	0	0	0	8.97	72.12	4.63	103.5	32.98	217.8	8.99	20	19	43.6	3.95	309.3	13.5	30.8	3.93	1.147	0	0
0	23	0	18.6	0	0	0	9.7	72.8	4.22	130	37.8	254	9.8	9	14	50	4.29	252	13.4	33.9	4.05	2.092	0	0
0	30	1	22.8	0	0	0	10.09	73.5	4.42	125.5	37.65	190.4	9.42	13	14	36	4.82	191	12.5	36.5	4.91	0.574	0	0
0	30	1	24.2	0	0	0	11.26	73	3.33	110	32.1	240	9.4	27	30	42.1	4.33	281.7	11.7	38.8	4.33	0.985	0	0
0	28	0	20.5	0	0	0	9.64	71.95	4.2	119.5	36.38	264.2	8.57	14	13	45	3.92	198	11.8	34.9	4.73	1.911	0	0
0	31	0	21.5	0	0	0	7.27	77.95	4.38	132.8	39.61	208.7	8.56	12	18	43.7	4.71	204	12.8	35.7	4.09	0.574	0	0
0	25	0	18.37	0	0	0	7.32	75.17	4.6	137.7	41.77	219.4	8.57	8	16	48.7	4.86	247.6	13.9	38.2	3.48	1.207	0	0
0	30	0	17.6	0	0	0	8.13	78.5	3.58	110	32.6	210	9.1	10	13	40.3	4.24	219.8	12.2	33	4.97	1.228	0	0
0	35	1	21	0	0	0	13.32	70.06	3.67	116.6	34.67	286.5	8.31	18	12	40	4.75	292	12.4	35.4	3.86	0.403	0	0
0	26	0	18.6	0	0	0	10.48	79.89	3.36	104.5	31.91	260.1	8.42	15	19	37.6	4.14	168.9	13.4	39.5	4.78	0.68	0	0
0	29	0	22.7	0	0	0	11.23	75.69	4.46	98.9	31.8	248.8	8.78	22	22	46.2	4.23	294.5	12.2	33	3.4	1.668	0	0
0	38	1	20.8	0	0	0	12.41	78.63	4.39	117.9	31.71	291.7	8.53	8	12	37.9	4.67	258.1	12.9	35.1	5.02	1.554	0	0
0	35	1	20.9	0	0	0	8.2	71.14	3.29	114.5	34.51	198.1	9.29	10	18	53	5.01	270	12.2	34	3.51	1.422	0	0
0	24	0	20.8	0	0	0	9.7	66.92	4.35	92.9	29.93	241.1	9.26	10	15	44.3	4.34	209.4	12.9	39.7	4.05	0.864	0	0
0	30	0	20.2	0	0	0	10.54	70.94	4.39	136.4	41.25	235.8	9.74	16	20	52.3	4.79	235.2	14.2	32	4.78	4.724	0	0
0	33	0	26.7	0	0	0	9.73	67.62	4.28	120.5	36.6	253	8.15	13	17	44	4.3	253.6	11.8	35.1	4.69	0.967	0	0
0	27	0	19.1	0	0	0	7.33	70.9	4.16	126.5	37.78	207.8	6.85	19	20	48	6.6	248	13.4	32.8	4.92	1.216	0	0
0	24	0	20	0	0	0	9.76	67.78	4.21	120.7	36.54	275.8	8.55	13	14	36	5.29	138	12.7	33.3	3.49	1.456	0	0
0	30	1	19.2	0	0	0	7.03	72.93	4.54	130	39.14	241.8	9.45	10	14	43	4.53	223.3	13.1	30.5	3.5	0.911	0	0
0	29	0	17.4	0	0	0	9.59	68.72	3.47	111.4	32.73	257.9	7.06	10	16	43	4.15	253	12.1	34	4.36	1.37	0	0
0	34	1	19.4	0	0	0	7.75	69.37	4.18	128.1	39.14	148.6	9.37	11	13	48	4.76	228	13.3	34.9	3.42	1.101	0	0
0	40	1	20	0	0	0	7.91	69.92	4.58	103.9	33.01	196.9	8.77	8	13	47	4.49	220.2	12.5	33.1	3.78	1.492	0	0
0	32	0	21.2	0	0	0	8.61	81.17	4.44	128.6	38.32	222.5	8.41	10	15	50.4	4.03	207.2	13.2	31.7	3.69	0.768	0	0
0	31	0	23	0	0	0	7.41	62.5	4.09	113.5	34.72	262.7	7.96	12	13	48	4.01	221	13.2	32.2	3.69	0.734	0	0
0	35	1	19.8	0	0	0	7.3	57.9	4.39	127	37.1	246	11	9	17	44.8	3.97	259.1	12.2	31.7	4.36	1.899	0	0
0	26	0	19	0	0	0	7.42	69.83	4.12	120	36.81	196	8.91	15	18.33	50.1	4.31	247.5	11.9	34.5	5.39	0.651	0	0
0	27	0	18.1	0	0	0	8.3	81.71	3.57	120.4	34.86	286.4	6.99	28	26	44.3	4.84	309.3	12.2	32.8	4.73	1.725	0	0
0	29	0	17.7	0	0	0	6.39	64.72	3.64	114.9	33.91	200.4	8.72	12	18	44	5.06	194	12.9	35.9	4.48	2.884	0	0
0	27	1	17.2	0	0	0	6.77	68.02	4.19	126.6	38.41	213.6	8.93	5	19	51	2.05	222	12.4	38.8	4.18	1.638	0	0
0	29	0	20.6	0	0	0	7.6	78.18	4.75	129.8	39.99	206.9	8.76	12	14	40.8	6.01	240.4	13	34.9	5.39	2.175	0	0
0	27	0	25.1	0	0	0	10.35	73.27	4.26	135.4	40.76	278.7	8.82	24	23	38.5	4.43	194.2	12.5	33.2	4.4	0.953	0	0
0	24	0	23.8	0	0	0	8.23	73.71	4.15	94.3	29.3	253.6	9.72	16	15	45.1	4.79	263.8	12.4	32.7	5.28	0.813	0	0
0	31	0	20.8	0	0	0	7.22	56.06	3.94	122.4	37.59	218.5	8.52	8	16	40.3	4.27	192.9	12.8	32.5	4.44	1.042	0	0
0	28	0	18.4	0	0	0	6.67	76.26	4.01	126.5	37.65	203.5	9.18	11	13	43.5	4.87	291.5	12.6	33	4.64	1.935	0	0
0	29	0	27.5	0	0	0	8.38	72.87	4.35	132.2	40.18	240.8	8.37	9	15	37.9	4.51	232.5	12.5	35.4	5.02	4.954	0	0
0	30	0	21.3	0	0	0	10.52	81.76	3.64	119.7	35.71	129.7	10.88	13	13.93	39.28	4.69	306.08	12.1	32.8	4.23	4.773	0	0
0	27	0	20.1	0	0	0	7.75	71.74	4.26	131.4	40.19	333.2	9.12	30	29	39.6	4.73	267.8	12.9	32	5.76	1.555	0	0
0	30	0	24	0	0	0	12.5	67.8	3.95	117.6	35.81	411.1	7.99	10	15	36	4.84	283	12.7	37.1	3.95	3.457	0	0
0	29	1	18.5	0	0	0	5.67	73.2	3.76	116	33.4	140	12.2	13	22	40.9	4.42	227.3	14.3	30.5	4.08	0.407	0	0
0	29	0	17.6	0	0	0	9.01	73.9	4.2	128	37.5	257	10.2	9.11	16.79	41	4.3	99	14.1	32.3	4.4	0.773	0	0
0	35	1	22.4	0	0	0	11.88	68.54	4.36	129.9	39.43	306.6	7.71	16	14	54	4.87	208	12.4	38.3	4.19	1.082	0	0
0	30	1	22.3	0	0	0	9.19	68.79	4.04	127.3	37.94	213.2	7.79	27	19	43	2.3	248	12.7	33.7	4.73	0.686	0	0
0	23	0	24	0	0	0	8.1	68.14	4.32	135.2	40.74	197.8	9.19	38	23	41.24	5.02	159.15	12.2	33.5	5.28	0.596	0	0
0	26	0	20	0	0	0	6.15	61.6	4.32	135	39.9	186	11.2	16	16	43.6	4.86	215.8	12.3	32.8	4.64	1.705	0	0
0	28	0	21.1	0	0	0	11.26	76.21	3.65	115	34.37	233.1	9.53	9	14	35	5.6	156	12.6	34.6	3.95	1.928	0	0
0	28	1	21.2	0	0	0	7.66	68.39	3.22	106.9	31.38	211.7	7.62	14	18	47.8	4.27	210.8	11.8	34.2	2.7	0.987	0	0
0	28	0	21.3	0	0	0	8.19	78.09	3.7	111.5	33.83	304.4	7.71	14	11	38	5.7	221	11.8	41.5	7.97	1.708	0	0
0	36	1	17.15	0	0	0	8.02	75.07	4.55	122.9	37.98	244.1	8.73	7	13	38	4.79	142.6	12.2	37.7	3.64	2.437	0	0
0	36	0	22	0	0	0	10.48	79.89	3.36	104.5	31.91	260.1	8.42	15	19	37.6	4.14	168.9	13.4	39.5	4.78	1.655	0	0
0	29	0	22.7	0	0	0	7.89	62.29	4.97	128.5	40.36	306.4	7.53	15	15	38	4.64	244	12.5	32.3	3.51	1.668	0	0
0	23	0	19.8	0	0	0	11.23	75.69	4.46	98.9	31.8	248.8	8.78	22	22	46.2	4.23	294.5	12.2	33	3.4	0.738	0	0
0	38	1	20.8	0	0	0	10.63	65.79	4.03	129.2	37.93	243.2	8.32	15	15	42	4.11	244.6	12.3	35.3	5.17	1.554	0	0
0	25	0	17.46	0	0	0	7.66	74.58	3.33	108.9	31.64	238.6	8.54	18	20	64	4.33	253	13.5	36	3.94	0.549	0	0
0	31	0	18	0	0	0	7.22	71.8	3.77	118.5	34.63	215.6	9.08	18	22	41.8	4.31	190.4	12.6	36.3	4.48	1.158	0	0
0	31	0	19.7	0	0	0	10.54	70.13	3.78	120.3	36.13	242.6	7.74	32	25	56	4.53	150	12.9	34.3	4.52	1.439	0	0
0	24	1	18.6	0	0	0	9.24	72.06	4.3	137.5	40.27	233.6	9.17	19	21	49	5.67	298	13.5	34.6	3.73	1.22	0	0
0	33	1	20.7	0	0	0	5.62	76.04	3.93	122.5	36.57	96.7	11.82	11	12	40	4.18	214	12.8	39.6	3.45	1.761	0	0
0	28	1	17.6	0	0	0	11.66	71.75	4.16	128.8	38.17	259.2	8.98	12	15	43.2	4.79	308.2	12.4	34.9	4.73	1.424	0	0
0	24	0	21.5	0	0	0	11.78	71.64	4.81	132	41.54	325.1	7.88	15	16	43.2	3.74	285.2	13	34.2	4.86	1.107	0	0
0	30	0	24.5	0	0	0	11.33	77.57	4.05	128	38.09	223	7.88	34	28	59	6.04	193	12.9	31	3.53	0.833	0	0
0	32	1	17.6	0	0	0	6.38	66.67	3.92	125.3	36.83	254	7.84	11	12	64	4.98	252	12.6	33.6	3.4	0.779	0	0
0	27	0	21.1	0	0	0	9.91	68.72	3.57	117.2	34.15	236.5	8.69	19	22	50	4.36	229.8	13.2	36.8	2.98	1.343	0	0
0	25	0	22.2	0	0	0	5.98	70.8	3.73	123	36.4	225	9.2	17	22	56.4	4.12	209.8	13.6	34.6	3.39	1.041	0	0
0	36	1	20	0	0	0	9.89	74.29	5.29	112.9	35.78	222.7	9.05	14	20	67	4.85	409	12.4	33.9	4.89	3.248	0	0
0	26	1	23.9	0	0	0	8.15	75.22	4.04	128.2	38.03	165.3	11.11	15	20	67	4.28	214	12.4	33.1	5.23	0.637	0	0
0	34	0	18.5	0	0	0	11.51	72.71	4.08	132.1	38.41	427.7	7.49	27	22	45.7	4.5	234.8	12.6	41.1	6.71	0.893	0	0
0	33	1	21.6	0	0	0	11.16	75.91	4.48	120.2	37.29	275.2	8.4	14	22	55	4.85	170	13.6	35.1	4.38	0.759	0	0
0	32	1	25.4	0	0	0	5.07	66.52	3.35	106.5	31.7	221.8	13.02	11	15	65	5.1	209	12.8	36.4	3.27	1.798	0	0
0	31	1	19.4	0	0	0	8.57	73.9	3.87	120	35.7	190	11	34	25	58	4.48	274	12.8	31.6	4.6	0.838	0	0
0	35	0	18.7	0	0	0	8.2	78.7	4.03	124	35.6	197	8.5	16	18	42	4.43	197.1	13	36.3	4.31	2.16	0	0
0	27	0	20.4	0	0	0	8.48	78	3.55	112.6	33.27	248.8	8.73	20	25	41	4.81	172	12.1	33.8	4.37	0.959	0	0
0	25	0	19.6	0	0	0	8.91	73.22	4.04	124.6	36.7	184.8	7.5	12	20	43.4	4.54	204.2	13.7	30.6	4.03	1.297	0	0
0	31	0	20.7	0	0	0	12.81	74.97	4.31	128.8	39.38	249.2	8.12	27	25	62	5.24	259	12.7	34.8	3.73	0.904	0	0
0	36	0	24.6	0	0	0	8.41	65.95	3.99	130.7	38.52	260	8.41	16	19	48.4	4.75	217.9	12.3	36.7	4.33	1.983	0	0
0	35	1	18.5	0	0	0	10.98	71.65	3.76	120.9	35.59	258.4	8.1	22	28	54	4.58	224	12.9	35.6	4.5	1.119	0	0
0	29	0	20.8	0	0	0	5.55	61.2	4.81	104	32.1	282	9.7	16	18	54.9	4.54	253.6	12.3	33.4	3.88	2.351	0	0
0	34	1	23.4	0	0	0	5.2	65.28	3.85	126.6	36.81	181	8.09	8.09	9	44	4.61	152.1	13.3	40.6	3.06	1.484	0	0
0	29	1	20.7	0	0	0	9.05	82.7	4.1	124	36.1	231	10.2	22	23	49.9	4.74	282.2	12.4	33.2	5.66	1.054	0	0
0	26	0	24.3	0	0	0	8.78	70.69	3.16	101.2	29.59	315.7	8	17	18	43.7	4.1	211.6	13.6	39.2	3.95	1.512	0	0
0	25	0	16.2	0	0	0	9.26	72.5	4.1	129	37.97	293.9	8.53	16	17	44.9	5.12	292.3	12.4	32.5	5.91	3.418	0	0
0	32	0	25.1	0	0	0	10.65	76.5	3.96	122	36.3	220	9	11	18	44.8	4.17	177.6	12.5	35.2	3.62	1.894	0	0
0	32	1	16.2	0	0	0	7.56	77.41	4	129.2	37.89	242.9	8.85	13	17	41.4	4.36	364.3	12.5	33.8	4.71	1.549	0	0
0	30	1	18.4	0	0	0	7.67	74.69	4.04	129.2	38.47	195.9	9.54	14	18	57	5.94	157	12.6	34.7	3.35	0.951	0	0
0	23	0	15.8	0	0	0	9.85	76.69	3.83	127.2	36.69	219.9	8.5	12	15	38.7	4.57	217	12.8	35.7	4.08	0.949	0	0
0	27	1	19.4	0	0	0	5.84	76.53	3.97	119.7	35.82	148	9.6	10	15	62	5.6	259	13.2	33.7	3.6	2.362	0	0
0	32	0	19	0	0	0	7.69	76.59	3.81	124	35.32	171.8	7.26	17	22	52	4.48	219	14	33.2	3.26	2.901	0	0
0	25	0	17.6	0	0	0	8.14	70.25	3.83	118.7	35.06	180.3	8.88	31	27	43.9	5.43	238.5	13	31.2	4.05	0.796	0	0
0	27	0	19.4	0	0	0	9.69	71.53	3.92	119.8	36.15	210.6	9.1	15	18	61	4.57	186	12.9	34.2	4.34	1.213	0	0
0	25	0	18.7	0	0	0	8.11	69.79	3.62	115.5	35.56	256.5	9.16	27	26	51.4	4.29	225.6	12.9	36.4	4.09	1.479	0	0
0	26	0	17.9	0	0	0	8.96	73.83	4.12	124.6	38.08	224.8	8.56	12	11	62	4.46	281	12.5	34.3	3.75	0.919	0	0
0	35	1	20.7	0	0	0	9.33	67.54	4.28	126.3	37.96	228	8.01	9	14	43.4	5.26	223.6	13.7	38.8	3.33	0.892	0	0
0	27	0	17.9	0	0	0	6.62	65.1	4.52	131	39.4	233	9.1	10	16	55.9	5.71	219.3	12.8	40.9	3.08	0.956	0	0
0	36	0	21.4	0	0	1	9.16	70.64	4.01	117.1	35.84	240.6	7.71	24	18	40.9	4.2	185.6	12.5	34.7	4.61	2.965	0	0
0	28	0	18.8	0	0	0	7.05	69.6	4.38	130	38.4	212	9.6	16	17	63	4.62	221	12.2	31.8	4.04	1.856	0	0
0	31	1	17.9	0	0	0	7.27	66.21	3.92	125.3	35.9	233.3	7.92	29	29	32.9	6.26	289.8	14.3	33.9	4.07	1.237	0	0
0	32	1	26	0	0	0	11.04	74.65	3.86	126.9	37.93	188.7	10.22	6	19	38.2	4.99	216.7	12.6	31.5	5.12	1.301	0	0
0	33	1	17.61	0	0	0	8.44	73.37	4.63	133.2	40.11	190.9	8.28	12	20	48.8	4.07	244.6	13.2	37	4.14	0.067	0	0
0	27	0	17.4	0	0	0	7.39	73.8	4.11	130.9	38.44	232.5	8.52	14	18	53.9	4.56	217.8	12.4	37	3.27	1.051	0	0
0	24	0	16.6	0	0	0	8.78	78.11	3.68	120.3	34.83	242.4	7.37	16	23	46	4.36	160	12.9	37.2	4.18	2.276	0	0
0	30	1	19.9	0	0	0	7.16	69.99	4.04	119.3	36.31	205	10.06	42	30	39.8	4.75	186.9	13.2	31.4	3.11	1.698	0	0
0	31	0	20	0	0	0	5.43	62.81	3.55	98.2	30.07	338	7.19	14	20	35.8	4.6	159.4	12.7	34.1	3.49	0.77	0	0
0	27	0	19.1	0	0	0	10.66	76.51	5.14	124.6	38.31	248.5	8.14	22	20	63	4.63	206	13	34.6	3.96	0.953	0	0
0	27	0	23.1	0	0	0	7.33	70.8	3.61	112.5	33.11	218.9	8.48	10	14	44.2	5.07	252.5	13.6	35.8	4.48	0.225	0	0
0	30	0	19.6	0	0	0	5.97	72.85	3.73	115.5	34.17	167.7	9.11	29	33	32.8	4.47	274.3	12.7	33.5	4.23	0.927	0	0
0	27	0	17	0	0	0	10.33	72.79	3.68	122.4	36.03	174.5	9.07	34	23	49.7	5.97	244.6	12.4	29.4	3.92	1.261	0	0
0	34	0	21.5	0	0	0	10.56	72.18	4.11	125	36.79	327.1	8.3	19	18	69	4.47	231	14.5	33.7	4.26	1.831	0	0
0	25	0	23.3	0	0	0	9.01	75.61	3.67	111	32.83	237.6	8.26	9.49	15.1	62	4.46	140	12.3	34.4	4.17	0.966	0	0
0	37	0	18.3	0	0	0	10.16	70.82	4.98	112.6	35.6	235.6	8.79	13.6	37.2	50	5.14	190	13.6	37.2	4.39	1.425	0	0
0	24	1	25.2	0	0	0	10.21	75.72	3.97	124.1	37.13	252.8	8.34	12	16	53.1	4.81	411.8	12.4	34.7	4.71	0.925	0	0
0	32	0	26.4	0	0	0	8.71	75.9	3.88	116	33.7	232	10.6	14	18	38.5	4.8	166.9	13.1	34.7	4.55	0.701	0	0
0	29	1	20	0	0	0	9.44	82.03	3.73	121.8	34.82	222.6	8.51	29	24	69	4.88	254	13.1	33.8	3.32	2.514	0	0
0	31	0	18.3	0	0	0	6.81	62.77	3.57	112	33.5	199.6	8.67	9	16	53.2	4.71	332.2	12.7	33.5	4.18	1.517	0	0
0	33	1	22	0	0	0	10.9	69.23	4.54	139.7	41.02	268.7	7.83	6	14	44.3	4.88	293.5	13.2	33.2	4.2	1.942	0	0
0	29	1	22.6	0	0	0	8.06	69.22	4.12	125.4	38.12	125.4	8.29	18	18	53	5.54	272	13.2	37.1	3.74	4.847	0	0
0	24	0	21.2	0	0	0	8.99	75.9	4.55	104	31.6	262	9	11	17	32.7	4.72	172.8	12.2	35.4	4.04	2.722	0	0
0	33	1	18	0	0	0	6.06	66.93	4.16	123	36.44	214	7.21	10	15	39.4	4.66	319	13.1	36.1	3.8	0.587	0	0
0	26	1	28.3	0	0	0	9.44	69.99	4.75	124.2	37.94	256.9	8.46	34	28	44.1	4.36	289.2	12.2	29.9	4.74	0.977	0	0
0	31	0	20.4	0	0	0	9.36	65.09	4.77	123.6	38.06	356.1	7.99	13	16	63	5.1	277	13	34.6	4.15	1.47	0	0
0	21	0	26.1	0	0	0	10.74	83.2	3.71	120.3	36.29	195.9	9.84	20	24	68	5.03	260	12.3	30.8	3.84	0.722	0	0
0	30	1	17.4	0	0	0	9.83	70.51	4.1	123.1	37.6	248.6	8.71	16	16	55	3.57	230	11.8	32.7	4.74	1.637	0	0
0	33	1	21.3	0	0	0	9.13	70.68	4.16	123.1	37.02	223	8.01	13	16	56	4.13	217	12.9	34.7	3.62	2.146	0	0
0	26	0	20.3	0	0	0	10.03	77.03	3.94	125.4	36.03	251.9	7.81	10	15	47.1	3.45	257.4	12.8	35.1	3.32	1.299	0	0
0	25	1	17.9	0	0	0	12.61	82.09	3.65	114.5	33.45	233.7	7.8	11	15	57	4.11	274	13	31.1	4.13	1.44	0	0
0	31	0	23	0	0	0	5.94	60.5	4.21	125	37.2	217	8.6	14	18	34.9	4.13	190.8	12.8	35.7	4	2.508	0	0
0	27	0	19.9	0	0	0	10.23	75.05	3.78	124.1	36.44	212.7	8.07	30	22	60	5.4	235	12.2	31.1	3.26	1.633	0	0
0	27	0	19.37	0	0	0	7.86	64.36	3.77	116.8	34.18	177.9	8.74	12	15	65	3.91	230	12.4	35	3.08	0.018	0	0
0	34	1	17.27	0	0	0	9.71	76.28	4.18	131.5	38.5	258.4	9.39	13	12	60	5.31	210	13.4	34.2	3.58	2.253	0	0
0	32	1	24.9	0	0	0	7.98	77.59	3.71	118	34.89	185.9	11.68	12	18	56	4.85	201	12.6	34	4.02	0.989	0	0
0	34	1	17.8	0	0	0	7.66	65.85	3.53	113.5	33.52	220.3	7.77	10	12	55	6.57	233	12.9	34.7	3.26	7.341	0	0
0	27	1	16.4	0	0	0	12.18	74.4	4.37	139	39.5	288	9.9	30	21	74	4.33	310	13.1	36.6	3.97	2.641	0	0
0	21	0	24.2	0	0	0	10.25	75.15	4.46	136.4	40.54	207.7	8.13	36	27	55	4.82	260	12.8	31.5	4.59	1.211	0	0
0	24	0	19.6	0	0	0	8.69	64.69	3.82	127.1	37.31	259.4	8.46	33	20	40	4.2	332.3	12.8	35.1	4.69	2.039	0	0
0	34	0	23.5	0	0	0	8.93	80.64	3.71	113.6	34.02	180.2	7.52	14	16	64	4.8	154	14	34.9	3.46	0.386	0	0
0	28	0	19.1	0	0	0	8.1	69.4	3.95	124.7	36.25	259.7	7.44	10	14	41.2	4.75	293.2	12.3	38.7	4.65	1.769	0	0
0	30	0	20.7	0	0	1	9.73	71.11	3.9	125	36.28	232.2	8.77	15	18	52	5.77	189	12.7	34.8	3.95	0.949	0	0
0	32	0	19.4	0	0	0	9.64	75.76	3.76	116.7	34.79	295.5	7.86	12	16	56	6.32	137	12.9	35.7	3.81	2.61	0	0
0	31	1	18.8	0	0	0	6.43	67.38	3.42	109.2	31.49	210.3	8.04	10	15	57	4.54	198	13.7	36.5	4.28	1.042	0	0
0	28	0	16	0	0	0	7.38	71.93	4.05	120.7	36.77	248.7	7.89	26	19	40.3	4.81	251.7	12.6	33.1	3.78	1.833	0	0
0	33	0	26.4	0	0	0	7.03	66.52	3.7	111.9	33.1	212.9	8.61	8	15	35.7	4.31	224.1	12.7	35.9	4.5	0.475	0	0
0	26	0	20.6	0	0	0	6.55	67.28	3.79	125.4	36.68	207.7	8.8	9	16	35.8	4.8	204.8	12.3	32.7	3.52	0.36	0	0
0	33	1	20.55	0	0	0	11.56	79.25	3.72	115.2	33.89	287.4	8.03	7	13	35.3	5.58	310.8	13.2	35.2	4.37	1.35	0	0
0	31	1	20.05	0	0	0	4.93	74.91	3.24	97.9	29.55	242.9	8.37	18	18	46	4.43	155	12.2	36.2	3.64	1.105	0	0
0	30	0	18.3	0	0	0	7.7	74.01	3.91	118	35.6	214.6	9.68	9	14	36.3	4.23	197.8	13.1	34.9	4.33	1.978	0	0
0	26	0	21.5	0	0	0	9.7	83.64	4.28	131.7	39.88	232.6	8.17	10	15	49	2.84	289	13.3	31.5	5.25	1.295	0	0
0	31	0	19.4	0	0	0	7.38	73.55	4.34	126.9	37.72	234.8	7.55	8	13	42.9	4.97	125.5	12	32.4	3.83	1.089	0	0
0	33	1	19.5	0	0	0	7.38	71.28	3.42	111	32.41	232.5	8.81	8	13	67	4.93	178	12.7	39	3.65	0.609	0	0
0	29	1	21	0	0	0	9.81	77.1	4.43	128	37.6	242	9.2	9	13	47.9	4.51	178.4	13.1	35.8	3.4	0.718	0	0
0	25	1	17.2	0	0	0	6.37	64.96	3.83	119.9	36.05	203.8	7.73	18	19	58	5.87	169	13.2	39.2	4.09	1.841	0	0
0	28	0	18.5	0	0	0	4.98	66.43	3.75	121.9	35.8	199	7.27	8	16	50	4.37	229.9	13.9	35.1	3.4	1.834	0	0
0	26	1	16.2	0	0	0	10.89	73.18	4.18	118.3	35.82	265.3	7.24	15	15	69	4.24	258	12.8	30.8	5.61	1.415	0	0
0	26	0	26.7	0	0	0	9.8	68.2	3.76	118.4	35.42	253.3	9.56	43	40	57	4.54	202	12.6	36.6	4.23	1.835	0	0
0	33	1	23.7	0	0	0	8.62	72.72	4	127	38.03	219.6	8.28	18	16	73	4.13	177	13.5	35.5	4.26	0.714	0	0
0	24	1	22.3	0	0	1	9.8	77.63	3.73	109.4	32.95	173	8.6	16	17	52	5.93	252	13.5	34.5	2.61	0.821	0	0
0	28	0	18.7	0	0	0	8.76	80.89	4.17	126.3	37.14	140.5	8.68	24	22	44.7	5.34	229.7	13	35	3.46	1.902	0	0
0	30	0	19.6	0	0	0	9.75	72.96	3.88	121.9	36.15	231.8	9.31	11	12	67	6.04	249	12.1	29.9	3.8	1.85	0	0
0	38	1	24	1	1	0	8.62	67.78	5.65	120.1	38.57	207.7	9.6	21	23	64	4.42	264	12.8	34.9	3.76	0.856	0	0
0	23	0	23.85	0	0	0	5.04	67.7	3.8	113	35.7	171	10.2	11	13	46	4.51	173.7	12.5	39	2.9	0.735	0	0
0	24	0	16	0	0	0	8.86	79.5	3.98	123	35.2	245	9.6	9	14	63	4.32	177	12.8	38.7	4.22	0.611	0	0
0	27	1	21.7	0	1	0	7.02	71.14	4.01	119.6	35.1	178.1	9.2	11	13	29.5	4.48	126.3	12.3	32.3	3.55	0.723	0	0
0	26	0	19.8	0	0	0	8.31	76.07	4.39	133.7	40.23	196.7	8.5	11	20	40.6	4.25	256.1	12.9	34.3	4.04	0.507	0	0
0	33	1	17.9	0	0	0	6.62	72.65	3.34	106	31.45	233.5	7.58	11	17	69	4.51	231	12.9	34.9	4.27	0.805	0	0
0	25	0	20.9	0	0	0	9.37	67.39	4.01	124.3	36.55	255.3	8.41	6	12	43.5	4.56	232.9	12.9	30.8	3.56	1.29	0	0
0	33	0	22.18	0	0	1	9.73	69.4	4.01	117.4	35.38	277.7	8.27	14	14	58	4.4	277	13.1	35.1	3.87	1.836	0	0
0	26	0	25.2	0	0	0	6.11	61.81	4.29	130.9	37.8	206.3	9.11	10	15	35.5	4.81	185	13.2	38.9	3.42	0.645	0	0
0	25	0	21.6	0	0	0	10.57	66.7	4.42	132	39.1	220	9.2	11	16	57	4.33	287	12.4	31.5	4.48	1.649	0	0
0	30	0	20.4	0	0	0	7.96	78.1	3.51	114	33.3	290	7.3	30	29	64	5.01	334	12.7	31.8	4.04	1.26	0	0
0	31	0	18.5	0	0	0	8.21	73.51	3.91	125.5	36.32	269.2	6.82	10	14	66	6.07	243	12.5	35	2.5	1.29	0	0
0	31	1	19	0	0	0	9.9	76.26	3.88	110	33.52	187.3	10.56	12	14	39.4	5.4	233	13.9	36.3	2.83	1.162	0	0
0	33	1	17.6	0	0	1	13.54	72.84	3.97	120.9	36.21	286.8	6.76	10	8	51.7	5.27	237.7	13.1	30.6	4.2	0.73	0	0
0	38	0	20.3	0	0	0	6.25	67.54	3.96	121.9	35.6	203.4	8.49	11	17	58	4.8	210	13.2	36.7	3.33	1.323	0	0
0	29	0	19.5	0	0	0	8.74	65.32	4.03	123.4	36.51	195.8	9.55	11	20	34.7	4.31	295.2	12.7	35.9	3.73	0.502	0	0
0	29	1	24.68	0	0	0	8.43	70.4	3.61	112	32.5	203	9.8	34	26	58	4.17	184	13.3	38.5	4.09	1.13	0	0
0	23	0	15.8	0	0	0	7.6	77.76	3.86	128	37.5	217.6	8.08	23	28	54	4.3	153	12.3	34.9	3.44	1.472	0	0
0	26	0	17.5	0	0	0	5.54	75.94	4.33	137	41.03	199.2	9.14	16	21	65	5.09	175.23	14.5	37.5	2.44	0.658	0	0
0	31	0	19.3	0	0	0	9.22	77.99	4.14	128.9	38.01	187.6	8.35	12	15	55	4.87	178	12.8	36.1	4.08	0.454	0	0
0	30	1	21.1	0	0	0	7.93	72.17	3.33	110.4	32.03	193.1	8.43	9	17	31.6	4.52	110.3	13.2	34.9	3.67	1.64	0	0
0	33	0	21	0	0	0	8.68	79.59	3.8	121.8	36.33	215.6	8.41	21	19	29.1	4.19	194.1	13.4	35.1	3.62	2.277	0	0
0	28	0	18.4	0	0	0	10.11	79.45	4.08	129.7	38.14	212.5	8.79	18	21	43.2	3.9	274.2	12	30.5	4.91	0.872	0	0
0	31	0	17.1	0	0	0	7.75	73	4.16	129.2	38.49	203.6	7.79	13	16	50	5.12	286	12.3	33.3	3.42	1.067	0	0
0	40	1	23.8	0	0	0	10.56	78	4.13	126	37.2	165	13.3	14	20	44.7	4.07	186.2	13.1	35.2	3.79	2.12	0	0
0	27	0	18.3	0	0	0	7.38	68.4	4.3	98	30.2	186	10.39	11	17	41.5	3.98	227.5	13.7	34	3.94	1.843	0	0
0	31	1	18.5	0	0	0	4.53	65.57	3.16	101.9	29.75	182.3	9.05	23	24	67	4.82	267	12.3	36.7	3.54	0.722	0	0
0	33	1	19.5	0	0	0	7.74	76.11	3.57	108.9	32.36	213.3	9.16	27	22	48	6.29	308	13.4	32.3	3.87	1.085	0	0
0	27	1	20	0	0	0	8.01	71.9	4.5	100.3	32.56	302.2	8.9	15	18	47.7	4.3	139.9	12.8	35.5	4.43	0.517	0	0
0	40	1	22.1	0	0	0	8.66	77.76	3.45	115.1	33.09	281.6	7.2	10	16	39.7	4.21	262.5	12.2	32.6	4.47	2.38	0	0
0	29	0	19	0	0	0	6.61	70.2	4.26	122.2	36.85	181.9	10.48	19	26	57	4.4	244	12.9	34.1	4.09	1.772	0	0
0	23	0	17.9	0	0	0	6	72.3	4	121	36.1	110	12.9	17	17	35.9	5.04	254.5	13.1	36.6	3.91	1.532	0	0
0	32	1	23.4	1	0	0	8.62	70.65	3.65	118.6	34.43	268.1	8.06	6	14	43.2	4.71	225.1	13.1	37.5	3.58	1.237	0	0
0	33	0	22	0	0	0	7.52	65.67	4.39	100.4	29.96	272.4	8.21	8	16	59	4.38	258	12.2	33.7	3.37	1.019	0	0
0	28	0	20.4	0	0	0	8.29	70.09	4.04	120.4	35.62	236.6	7.76	19	16	60	6.14	262	13	36.4	3.24	1.559	0	0
0	29	0	29	0	0	0	8.88	72.17	4.18	125.4	37.1	259.5	8.83	12	16	40	5.26	245.8	12.3	35.7	5.45	1.161	0	0
0	32	1	23.2	0	0	0	10.38	67.42	4.75	135.1	42.19	288.2	8.31	19	19	58	4.78	236	12.5	33.3	4.5	0.247	0	0
0	27	0	15.8	0	0	0	6.89	67.89	3.84	123.8	36.58	281.5	7	15	16	57	4.55	231	12.6	31.5	4.96	1.828	0	0
0	32	1	17.4	0	0	0	9.43	78.03	4.17	125.6	37.96	219.6	9.79	97	46	40.9	4.61	207.5	13.1	32	4.06	2.065	0	0
0	31	0	21.3	0	0	0	8.4	77.15	4.11	129.8	37.62	187.1	8.59	13	18	47.5	4.92	265.2	12.1	33.2	4.58	0.603	0	0
0	33	0	21.6	0	0	0	8.48	66.28	3.8	120.8	35.58	249.9	8.15	41	26	32.2	4.05	195.3	13.1	32.8	4.92	1.296	0	0
0	26	0	17.3	0	0	0	8.77	78.03	3.45	111	33.16	260	8.1	11	18	58.9	5.76	246.27	12.6	34.3	3.29	0.826	0	0
0	34	0	17.6	0	0	0	5	62.12	3.93	129.3	38.58	277	7.31	6	14	33	4.21	169	12.1	38	3.59	0.663	0	0
0	31	1	21.6	1	0	0	12.6	74.63	3.76	124	37.41	235.6	8.93	10	15	35	4.2	248.8	12.8	34.4	5.06	1.242	0	0
0	25	0	17.8	0	0	0	8.18	64.94	4.14	125	37.25	267.3	9	11	13	42.2	4.49	348.2	13.2	37.4	3.14	2.246	0	0
0	25	1	19.38	0	0	0	10.53	82.42	3.6	119.7	34.75	165.2	8.49	18	17	43	4.39	216	12.3	34.2	3.37	1.952	0	0
0	24	0	16.5	0	0	0	8.96	73.03	3.64	114.3	34.05	250	7.76	20	19	50	4.45	221	12.6	30.4	4.37	1.399	0	0
0	29	0	23.3	0	0	0	8.27	71.11	3.78	121.1	36.19	222.5	9	27	22	46.4	4.76	235.8	12.9	34.2	4.68	1.751	0	0
0	36	1	26	0	0	0	6.44	72.17	4.24	134.4	40.64	191.1	7.65	14	20	63	5.15	175	12.5	32.2	4.47	0.869	0	0
0	30	0	20.8	0	0	0	11.74	76.56	3.86	119.1	36.12	252.8	10.39	9	12	51	5.06	215	13.2	35.6	4.26	2.369	0	0
0	27	1	26	0	0	0	7.55	71.83	3.17	105.3	30.22	238.1	8.07	9	15	34.5	3.67	243.2	12.4	34.8	3.36	0.983	0	0
0	20	0	19.7	0	0	0	9.43	74.62	4.17	123.9	37.25	184.7	8.6	11	18	35	4.64	187	13	37.3	5.39	2.732	0	0
0	23	0	16	0	0	0	9.96	73.82	4.02	125.8	36.07	211.3	7.82	18	24	66	4.73	429	12.6	31.6	4.46	2.065	0	0
0	26	0	22.5	0	0	0	7.95	70.4	3.9	122	35.6	218	8.7	25	20	47.5	4.9	214.5	12.2	36.2	4.05	1.792	0	0
0	30	1	21	0	1	0	7.8	71.37	4.07	128.9	37.99	191.9	8.85	20	23	32.7	4.21	235.7	13	33	3.96	2.132	0	0
0	30	0	18.2	0	0	0	11.58	77.23	4.01	127.8	38.3	307.4	7.15	16	15	63	5.1	208	11.8	32.1	4.43	0.432	0	0
0	25	0	18.6	0	0	0	9.54	78.73	5.12	116	36.71	256.1	8.98	10	15	39.2	5.94	380.4	13	35.4	4.17	2.691	0	0
0	26	0	23.04	0	0	0	7.64	72.44	4.01	124.4	37.2	218.3	7.61	6	13	35.6	5.28	213	12.9	38.6	3.58	1.928	0	0
0	29	1	26.52	0	0	0	10.49	71.08	4.05	120.9	35.51	281.1	8.65	17	20	67	4.58	410	12.9	35.3	4.51	0.795	0	0
0	27	1	30	0	0	0	9.66	68.1	4.32	136.5	38.89	247.8	7.98	15	18	45	4.79	260	14.1	37.8	4	1.286	0	0
0	26	1	19.5	0	0	0	10.65	75.64	4.49	136.3	41.03	291.1	7.61	10	14	43.9	4.87	315.1	12.3	33.1	5.59	0.668	0	0
0	28	0	21	0	0	0	7.21	73.4	4.99	109	33.2	320	9	25	26	39.1	3.89	277.6	12.7	30.9	4.35	1.079	0	0
0	25	0	20.4	0	0	0	7.93	75.47	4.12	116.8	35.63	191.4	8.47	5	15	43.5	4.87	240.1	12.4	33	3.57	2.247	0	0
0	26	0	18.2	0	0	0	9.02	71.63	5.24	112.8	36.87	309.2	9.42	12	16	47.6	3.96	305.2	12.5	39.1	4.49	1.683	0	0
0	24	0	18.7	0	0	0	10.4	64.26	4.31	141.3	41.59	171.6	10.17	10	18	52.2	4.63	247.2	13	34.2	4.91	2.163	0	0
0	32	0	23.4	0	0	0	8.86	57.8	4.46	137	40.1	303	9.6	13	12.43	53.5	5.62	326.2	12.5	35.4	4.55	2.375	0	0
0	36	0	25	0	0	0	11.74	73.7	3.58	118	33.8	281	9.3	39	30	62	4.52	257	12.5	34.3	3.87	1.7	0	0
0	28	0	18.9	0	0	0	10.51	76.52	3.67	114.4	34.43	281.2	7.48	22	18	59	5.39	279	12.5	31.6	4.77	1.481	0	0
0	32	0	23.2	0	0	0	8.59	75.53	3.74	121.9	35.81	131.3	10.26	20	14	44.1	4.69	254.8	12.6	33.9	3.71	0.507	0	0
0	35	1	22.1	1	0	0	11.94	77.88	4.39	132.9	40.09	338.1	6.7	23	18	40.7	4.66	219.6	13.4	36.1	5.39	1.086	0	0
0	26	0	23.2	0	0	0	6.69	66.18	4.05	122.8	36.9	167.1	7.84	17	19	53	4.29	190	12.4	34.5	3.53	1.319	0	0
0	28	0	20.6	0	0	0	5.01	76.8	3.35	109	32.1	282	9.8	10	14	48.2	4.95	244.8	12.1	32.1	4.77	1.71	0	0
0	36	1	19.7	0	0	0	6.16	63.97	3.74	114.6	34.44	188.3	8.05	13	14	40.2	4.69	158.4	12.9	32.9	3.64	0.651	0	0
0	32	1	21.2	0	0	0	10.63	72.3	4.61	140.2	42.06	264	9.51	9	12	44.1	5.11	297.3	13.3	35.3	3.26	2.205	0	0
0	40	1	24.7	0	0	1	10.97	81.37	3.45	110.6	32.89	159.2	9.33	21	22	57	4.96	192	12.1	30.7	3.26	0.302	0	0
0	26	0	20.7	0	0	0	8.12	75.75	4.18	130.6	38.86	267.8	7.25	18	17	34.5	4.19	282.3	13.3	33.9	3.56	1.745	0	0
0	32	0	20.4	0	0	0	9.3	83.06	4.27	121.2	36.09	193.3	10.46	10	24	34.4	4.7	169	12.5	30.9	4.76	1.474	0	0
0	29	0	19.1	0	0	0	8.56	75.67	4.08	127.2	37.83	231.8	7.98	9	16	55	4.36	140	13.2	39.8	4.36	1.932	0	0
0	31	1	19.2	0	0	0	6.26	71.63	3.15	107.7	31.26	170.7	8.59	12	16	39	3.56	155	12.7	30.6	3.22	2.203	0	0
0	29	1	17.4	0	0	0	7.58	70.14	3.92	115.5	34.12	260.4	7.52	9	16	70	4	360	14.1	37.6	3.34	2.035	0	0
0	38	1	19	0	0	0	11.75	74.21	3.64	115.4	34.41	241.4	8.25	22.87	22.7	35	4.79	179.2	13.3	35.2	3.2	1.268	0	0
0	21	0	18.8	0	0	0	10.13	80.24	4.02	128.4	38.4	204.3	9.02	27	19	58	4.96	257	12.5	32.6	3.67	1.627	0	0
0	29	0	19.6	0	0	0	8.46	68.72	4.4	127.2	38.75	191.7	8.6	10	16	45.7	4.06	242.9	12.4	35.1	4.07	1.249	0	0
0	28	0	17.7	0	0	0	9.17	76.11	3.84	124.3	37.71	191.4	7.22	12	18	66	4.23	290	13	38.4	3.67	0.973	0	0
0	28	0	18.8	0	0	0	6.77	68.28	3.61	115.5	33.95	211.7	7.81	11	14	38.3	4.37	230.2	12.4	33	3.28	2.533	0	0
0	30	0	19.5	0	0	0	4.99	59.31	3.91	123.1	36.27	160	9.66	17	22	61	4.48	249	12	35.1	2.77	0.483	0	0
0	25	0	17.6	0	0	0	9.88	79.76	4.7	135.3	40.52	214.6	8.25	42	26	44.6	5.3	231.3	37.8	37.8	4.55	1.381	0	0
0	29	0	19.7	0	0	0	10.53	65.86	4.62	143.1	42.6	179.9	8.92	30	26	36.2	4.26	235.5	12.2	33.6	3.67	0.717	0	0
0	26	0	22	0	0	0	7.18	68.99	4.96	132.7	39.28	231.6	10.31	16	17	33.3	4.81	167.7	13	35.7	4.03	2.663	0	0
0	29	0	21.5	0	0	0	8.76	60.66	3.68	118	34.75	256.9	9.4	5	16	52	6.44	216	12.2	29.3	3.78	0.665	0	0
0	37	1	21.3	0	0	0	9.38	63.4	5.4	118.6	38.08	247.5	8	8	16	72	4.93	201	12.7	32.2	4	1.191	0	0
0	28	1	18.8	0	0	1	7.02	58.79	4.2	134.6	42.07	270.1	8.5	24	22	45	4.78	209	12	36	4.03	6.638	0	0
0	41	1	21.3	0	0	0	10.91	68.34	3.82	117.5	34.63	232.2	8.45	14	15	67	4.72	170	12.1	34.3	4.91	2.282	0	0
0	30	0	22.9	0	0	0	9.08	71.65	3.79	121.3	36.26	257.7	7.93	12	11	64	4.89	190	12.1	33.7	3.84	0.714	0	0
0	33	1	19.8	0	0	1	7.97	67.34	3.81	122.5	36.94	245.4	8.04	8	14	34.1	4.24	191.3	13.3	42.3	4.81	2.485	0	0
0	23	0	21.7	0	0	0	8.74	72.55	3.59	116.8	34.1	245.2	8.51	95	55	62	4.54	191	12.6	33.2	4	1.494	0	0
0	31	0	20.5	0	0	0	7.12	67.86	3.55	114.9	33.79	279.7	7.3	23	26	37	4.5	197.1	12.5	35.2	4.39	0.371	0	0
0	30	0	20.3	0	0	0	12.63	75.84	3.58	109.7	32.77	318.9	7.86	10	17	53	5.09	228	12.6	36.1	4.4	2.466	0	0
0	28	0	21.3	0	0	0	7.97	79.23	3.73	126.3	36.9	169.3	7.33	7	13	67	4.47	224	12.5	27.3	4	2.224	0	0
0	27	0	20.4	0	0	0	9.96	75.97	4.59	108.9	33.93	236.4	9.34	35	37	41.7	3.93	283.3	13.6	36.1	3.37	1.743	0	0
0	29	1	20.7	0	0	0	9.44	78.62	3.62	116.7	34.76	210.8	8.15	7	13	33.8	4.2	255	13.3	36.6	3.72	0.559	0	0
0	34	0	19.1	0	0	0	9.2	59.69	4.51	133.7	39.94	310.1	8.72	12	18	44.77	5.22	283.23	13.3	35.5	3.97	0.965	0	0
0	23	0	18.6	0	0	0	10.49	86.6	3.91	123	35.4	225	9	12	15	51	4.35	172	12.5	32.4	5.28	0.884	0	0
0	26	0	20.9	0	0	0	9.73	71.85	4.75	137	41.2	228.4	9.1	21	22	43.3	4.36	227.8	12.5	31.9	4.72	1.625	0	0
0	26	0	23.1	0	0	1	10.87	75.29	3.5	117.2	34.13	251.8	8.36	7	17	62	4.68	204	12.4	32.1	4.46	1.625	0	0
0	32	1	16.8	0	0	0	9.31	78.83	3.39	110	32.53	185.1	7.87	11	15	36.9	4.67	224	11.6	30.9	4.56	2.149	0	0
0	33	1	19.8	0	0	0	10.15	81	3.46	121	35.3	220	9.7	24	23	64	4.27	203	12.8	34.6	4.31	0.54	0	0
0	28	0	18.1	0	0	0	6.84	66.89	4.44	134.6	40.05	219.3	8.24	9	17	40	4.64	229	12.4	41.3	4.03	1.902	0	0
0	30	0	18.7	0	0	0	8.5	63.65	4.02	121.7	36.64	270.5	6.57	14	13	55	5.38	335	13.5	34.3	3.33	0.629	0	0
0	32	0	19	0	0	0	10.4	77.92	4.25	139.2	41.25	246.4	7.65	11	14	41.2	5.17	201.5	12.4	31.8	3.42	4.585	0	0
0	26	0	22	0	0	0	8.42	68.66	3.75	121.2	35.69	295.1	7.69	8	17	64	4.77	224	13.8	31.2	4.13	0.929	0	0
0	25	0	20.3	0	0	0	9.36	78.96	4.21	129.1	37.98	325.2	7.68	30	18	33.1	3.6	258.1	11.9	34.5	4.96	0.717	0	0
0	23	0	19.5	0	0	0	9.25	78.06	3.89	120.7	34.9	327.5	7.71	12	15	39	4.47	242	12.7	33.3	4.43	1.158	0	0
0	33	1	18.7	0	0	0	9.21	70.73	3.92	125.4	36.55	274	8.77	7	13	40.7	5.3	182.3	13.9	30.8	4.51	1.227	0	0
0	29	0	18	0	0	0	9.61	71.02	3.28	111.1	32.5	256.2	8.65	6	12	32.9	3.76	204.2	12.4	32.3	4	1.464	0	0
0	27	1	22.5	1	0	0	8.94	73.26	3.74	113.9	34.51	235.3	8.23	8	14	41	4.75	198	12.3	35.2	4.03	0.202	0	0
0	28	0	20.7	0	0	0	11.5	63.89	3.71	118.8	35.84	261.8	8.79	15	19	59	4.42	233	12.2	33.1	4.17	1.783	0	0
0	31	0	19.6	0	0	0	12.78	76.08	3.39	106.1	31.6	251.4	7.98	8	16	34.7	4.44	216.5	13.3	36.9	3.97	1.33	0	0
0	29	0	23.5	0	0	0	6.83	67.23	3.64	116.1	34.15	203.1	9.17	10	14	43.5	4.23	248	12.8	38.8	3.99	2.21	0	0
0	25	1	22	0	0	0	7.95	78.61	3.89	115.3	33.66	228.9	7.54	42	28	31.9	5.86	268.9	12.4	32.7	4.43	2.453	0	0
0	34	1	19.1	0	0	1	8.24	66.44	3.57	108.3	32.79	268.3	7.89	39	32	56	4.88	165	12.4	35.3	3.47	1.258	0	0
0	24	1	18.8	0	0	0	11.4	78.4	3.58	109.9	33.34	250.5	8.69	45	35	62	5.5	229	13	29.5	4.56	1.205	0	0
0	26	0	17.2	0	0	0	8.38	64.96	3.88	126.1	36.37	285.7	7.51	30	20	36	5.36	249	11.9	31.2	3.9	1.482	0	0
0	21	1	18.3	0	0	0	11.08	76.68	3.89	115.3	34.58	232.9	8.28	11	15	52.9	4.19	181.3	13.4	35.7	3.65	0.753	0	0
0	30	0	20.8	0	0	0	7.41	77.47	3.59	124.2	35.59	216.7	8.49	8	17	39.9	6.26	198.7	13.2	32.1	3.24	1.208	0	0
0	26	0	18.8	0	0	0	8.63	72.04	4.1	130	38.63	214.4	8.35	34	27	45	4.62	214	12.8	32.7	3.57	2.245	0	0
0	34	0	19.5	0	0	0	9.59	72.84	4.6	136	40.39	232	8.56	10	15	41.2	4.53	241.3	13.1	35.8	3.49	1.73	0	0
0	32	0	20.5	0	0	0	14.98	75.25	4.43	141	41.47	425.3	8.09	24	19	64	4.85	339	13.3	36	5.77	2.073	0	0
0	24	0	27.9	0	0	0	9.44	66.1	3.88	119	35.5	244	11.3	23	19	55	4.32	254	12.4	34.5	4.51	1.487	0	0
0	27	0	18.9	0	0	0	9.97	74.68	3.79	113.6	34	227.5	6.96	21	18	39.09	3.91	295.5	12.8	32.5	4.01	0.567	0	0
0	28	0	18.2	0	0	0	7.59	68.91	3.38	115.8	33.51	229	8.26	47	25	61	4.68	257	11.8	31.8	4.33	1.468	0	0
0	32	0	28.7	0	0	0	9.47	70.61	3.9	125.2	36.32	260.7	6.7	10	16	35.4	4.34	352.4	12	36.1	3.52	0.695	0	0
0	24	0	22.2	0	0	0	6.47	68.71	4.2	130.7	39.15	285.4	7.79	10	18	41.1	4.68	246.1	12.3	34.5	3.93	1.06	0	0
0	31	1	20.5	0	0	1	6.38	65.52	3.47	111.9	33.62	257.9	7.16	8	12	41	4.95	199	12.7	33.5	3.06	0.746	0	0
0	26	1	17.3	0	0	0	6.74	62.76	3.81	116.3	34.62	192.3	8.01	17	18	47	5.57	242	12.4	32.4	3.97	0.894	0	0
0	30	1	24	0	0	0	8.2	65.39	4.97	111.3	30.56	284.4	7.97	10	28	58	4.08	170	13.4	39.9	3.93	0.728	0	0
0	26	0	19.6	0	0	0	6.16	68.7	4.23	129.6	38.43	131.1	9.33	16	21	42.1	4.3	266.9	12.1	35.3	4.13	2.152	0	0
0	28	0	19	0	0	0	13.44	86.67	5.33	111.4	33.65	317.8	7.07	8	11	67	3.47	369	13.5	31.3	4.24	1.961	0	0
0	31	1	20.1	0	0	1	10.09	73.91	4.13	120.1	35.61	249.7	8.81	43	44	37.8	4.11	229.1	12.4	31.1	4.72	1.103	0	0
0	31	0	23.7	0	0	0	6.4	66.15	4.73	98.9	30.65	209.6	7.61	9	15	41.8	4.4	220.2	13.6	36.3	3.97	0.657	0	0
0	30	0	19.1	0	0	0	5.87	66.57	3.8	119.5	34.97	188.2	7.05	30	21	45.1	4.8	204.4	12.6	36.2	3.24	2.48	0	0
0	28	0	19.1	0	0	0	9.64	67.13	4.5	124.9	37.34	228.1	8.17	12	15	41	4.8	138.9	12.6	37.1	3.52	2.504	0	0
0	31	1	27.2	0	0	0	7.79	70.3	3.84	121	35	212	10.3	8	12	57	4.29	215	12.6	35.4	4.13	0.572	0	0
0	33	1	20.1	0	0	0	6.08	73.19	3.87	124.9	36.69	127.1	8.68	24	21	46.5	4.4	257.8	12.3	34.3	3.57	1.279	0	0
0	26	0	22	0	0	0	6.12	53.3	4.23	117	35.1	264	9.1	10	14	67	3.98	392	12.5	36.6	4	0.773	0	0
0	27	0	16.2	0	0	0	7.33	77.21	3.89	122.5	35.89	142.1	10.65	10	19	47.7	4.35	216.2	12.7	36.3	3.62	1.104	0	0
0	31	0	20.7	0	0	0	8.96	76.74	3.85	122	36.51	253.1	7.94	14	20	40.3	3.92	209.3	12.2	37.3	4.59	1.021	0	0
0	32	0	22.1	0	0	0	6.13	64.73	4.02	121	36.04	275.4	7.98	7	12	51.2	4.93	282.5	12.8	33.6	3.97	3.087	0	0
0	42	1	23.3	0	0	0	10.2	80.23	3.85	118.5	35.27	249.1	8.88	37	23	67	4.81	232	13.2	34.5	3.87	0.351	0	0
0	34	1	23.2	0	0	0	7.56	69.13	4.2	130	38.85	252.2	7.46	23	30	36.8	4.37	202.9	12.3	31.9	4.47	0.403	0	0
0	28	0	18.9	0	0	0	12.67	79.8	4.34	126	40.5	282	11.7	38	21	43	4.49	358.75	13.1	36.6	4.82	1.483	0	0
0	25	0	24.4	0	0	0	6.94	61.54	3.85	114.8	33.84	226.6	7.74	11	19	55.6	4.45	278.8	12.1	33.2	3.49	0.563	0	0
0	29	0	20.7	0	0	0	10.55	70.55	4.28	135.4	40.35	223.1	7.39	15	21	44.8	4.27	240	13	36.5	3.7	0.975	0	0
0	28	1	17.2	0	0	0	8.85	81.79	3.7	109.2	32.41	151.2	8.85	13	17	68	3.65	241	15.2	38.8	4.35	1.412	0	0
0	29	0	21.5	0	0	0	9.76	79.4	4.01	126.5	38.01	271.4	7.7	8	16	49.4	3.83	391.2	12.4	34.1	4.13	0.964	0	0
0	24	0	16.2	0	0	0	8.2	76.3	4.45	139	39.3	188	9.9	10	18	68	6.49	260	13.9	38.2	4.49	0.419	0	0
0	30	0	21.2	0	0	0	9.28	78.01	3.69	118.7	33.65	222.6	7.53	16	16	38.1	4.54	235	12.3	32	5.28	1.546	0	0
0	30	0	24.1	0	0	0	7.93	74.29	3.76	115.6	34.57	200.4	8.71	9	14	44	3.89	229	13	40.9	4.24	0.441	0	0
0	29	0	23.5	0	0	0	8.16	71.43	3.73	117	33.95	240.9	8.05	18	20	57	6.13	186	12.4	34.5	4.96	1.193	0	0
0	35	0	18.6	0	0	0	10.16	78.76	4.24	130.7	39.14	227	7.95	4	12	33.2	4.8	225.2	12.9	33.6	4.39	2.214	0	0
0	32	1	27.8	0	0	0	7.62	66.38	4.18	124.7	37.12	208.2	8.87	15	14	65	4.27	182	12.8	34.7	3.18	0.003	0	0
0	30	0	20.4	0	0	0	7.76	72.63	3.92	131.2	37.37	199	7.73	10	15	65	4.79	288	13.5	30.6	4.13	0.406	0	0
0	39	1	21.9	0	0	0	8.15	74.19	4.64	137.5	40.64	197.5	8.13	35	34	46.5	4.71	247.9	12.4	32	4.1	1.021	0	0
0	29	0	18.1	0	0	0	6.12	66.31	4	127.3	38.24	224.8	8.78	10	14	37.9	5.1	310.4	12.6	34.5	3.87	1.274	0	0
0	28	1	24.2	0	0	0	7.58	62.3	4.22	129.7	37.24	275.5	8.4	18	17	66	4.65	171	13.2	34.5	4.24	0.985	0	0
0	29	1	20.9	0	0	0	11.11	76.64	4.24	131.5	38.66	239.5	7.96	14	18	51	4.4	201	13.2	37.7	3.87	2.326	0	0
0	30	1	17	0	0	0	11.34	78.45	4.23	128.1	37.92	162.1	9.57	20	25	64	4.77	242	12.5	32.1	4.24	1.835	0	0
0	28	0	21.4	0	0	0	7.63	71.84	4.02	122.8	36.25	273.4	7.86	10	13	38.2	4.44	237.7	12.9	33	4.03	1.516	0	0
0	32	1	19.8	0	0	0	13.49	76.85	3.81	118.6	35.45	355.5	8.26	28	20	35.7	4.18	272	12.1	33.3	3.49	1.217	0	0
0	30	1	21.3	0	0	0	9.53	78.83	3.94	121.3	35.41	227.8	9.46	15	18	33.1	4.86	98.5	12.3	34.3	3.9	2.059	0	0
0	26	0	18.9	0	0	0	10.26	63.62	4.05	124.7	36.92	241.6	8.05	17	19	48.7	4.36	267.3	12.5	37	4.8	0.769	0	0
0	27	0	24.9	0	0	0	9.76	75.68	3.2	102.5	29.7	291.2	7.3	8.51	10.26	28.54	5.08	232.73	12.5	34.4	4.42	2.143	0	0
0	26	0	16.52	0	0	0	7.87	75.51	3.44	108.7	30.89	263.4	7.95	44	36	60	5.57	185	12.9	35.8	4.86	1.965	0	0
0	29	0	22.8	0	0	0	7.64	73.78	4.21	125.7	37.7	168.6	8.96	4	18	41.2	4.32	210.6	12.2	35.3	4.51	0.966	0	0
0	32	1	20.7	0	0	0	14.06	61.42	4.88	134.6	41.24	357.2	8.06	29	25	73	6.18	313	13.1	36.6	4.63	1.244	0	0
0	30	1	32.3	1	0	0	7.64	68	4.05	121.9	36.15	184.1	9.05	77	54	36.8	4.03	187.2	12.8	40.1	3.4	0.764	0	0
0	24	0	19.3	0	0	0	10.95	78.81	3.65	112.2	33.11	275.4	8.62	9	16	54	4.31	162	12.5	33.7	3.54	0.931	0	0
0	30	0	20.4	0	0	0	8.82	73.95	3.7	120.3	35.77	231.2	9.23	18	16	58	5.58	243	12.3	36.4	3.97	1.473	0	0
0	33	1	20.7	0	0	0	8.81	73.39	3.27	106.6	31.03	228.3	7.19	15	15	37.4	4.09	294.1	13.2	33.5	3.76	0.406	0	0
0	25	0	18.4	0	0	0	6.86	66.6	3.94	121.4	35.68	227.8	7.58	9	15	34.1	4.2	235.1	12.3	32.6	5.68	0.696	0	0
0	33	1	20.1	0	0	0	8.56	73.09	3.78	117.1	35.28	198.6	8.19	8	13	54	3.83	205	13.7	32.9	3.54	1.559	0	0
0	33	1	17.6	0	0	0	9.49	80.3	4.03	123	39.1	205	9.2	12	20	57.5	4.41	203.3	11.7	30.3	4.27	1.995	0	0
0	27	1	19	0	0	0	6.16	75.87	4.28	126.7	37.79	158.5	8.25	9	13	51	4.54	178	13.2	35.8	3.03	0.446	0	0
0	25	1	18	0	0	0	10.4	63.55	4.01	125	37.7	310.7	8.99	11	16	45.3	4.36	216.4	12.8	38.4	4.03	2.997	0	0
0	25	1	14.5	0	0	0	9.45	68.7	3.92	119	36.2	201	9.8	4	14	70	4.77	145.38	12.2	36.3	4.61	1.322	0	0
0	30	1	21	0	0	0	9.73	77.39	4.34	134.2	39.29	192.5	9.18	11	18	32.5	5.04	231.8	12	34.1	4.9	2.061	0	0
0	27	0	17.5	0	0	0	8.87	69.24	4.32	127.8	38.71	272.2	8.21	26	22	41.3	4.27	221.3	12.4	34.8	3.47	0.706	0	0
0	26	0	20.33	0	0	0	10.67	78.99	4.19	129.5	37.93	197.4	8.25	10	24	74	3.99	385	11.9	38	4.31	1.226	0	0
0	27	0	18.8	0	0	0	5.91	59.7	4.84	143	43.5	265	9.2	28	24	59	4.54	196	12.2	32.2	3.33	0.679	0	0
0	27	1	23.7	0	0	0	9.06	76.67	3.31	110.2	32.87	254.6	9.88	7	14	45.7	2.69	169.3	12.6	36.6	4.35	1.038	0	0
0	27	0	21.5	0	0	0	8.06	68.65	4.71	125.6	38	184.9	8.44	18	16	72	5.53	162	12.2	34	3.54	0.954	0	0
0	28	0	18.7	0	0	0	6.59	73.34	4.9	106.5	33.48	224.2	9.36	16	20	47.4	4.25	254.9	13.2	37	4.06	0.768	0	0
0	26	1	18	0	0	0	5.48	77.31	4.05	129.3	37.57	190	7.71	17	27	49	6.79	272.1	12.1	36	4.51	1.125	0	0
0	31	0	22.08	0	0	0	6.97	75.99	3.59	120.2	35.23	187.3	8.46	11	20	45.4	3.94	182.3	14.5	39.6	3.7	1.338	0	0
0	32	0	20.1	0	0	0	6.28	63.19	3.57	116.6	34.52	205.9	7.88	10	14	40.3	4.4	210.2	12.2	32.9	3.29	2.882	0	0
0	27	0	20.8	0	0	0	9.42	69.23	3.99	119.5	35.28	218	7.54	21	18	62	4.09	246	12.5	34.9	4.51	0.455	0	0
0	29	1	21.3	0	0	0	9.72	81.72	4.17	118.9	36.37	256	8.03	19	24	48.7	4.28	231.4	11.7	30.4	3.97	1.828	0	0
0	32	0	18.1	0	0	0	7.84	71.55	3.45	112.7	33.12	185.4	8.61	26	19	70	6.23	367	12.9	33	4.3	0.972	0	0
0	25	0	26.7	0	0	0	7.07	67.54	4.21	130.8	37.78	171.1	8.17	11	18	38.6	4.6	236.5	12.5	36.4	4.8	1.065	0	0
0	31	0	22.2	0	0	0	7.84	69.56	3.78	115.5	34.42	197.4	8.29	11	15	55	6.88	166	12.3	33.2	4.54	1.984	0	0
0	30	0	23.74	0	0	0	10.13	75.8	4.52	128	38.5	261	9.6	12	17	41	4.46	228	11.8	33.6	4.86	1.275	0	0
0	29	0	26	0	0	0	8.18	75.03	3.89	106.8	32.8	175.2	10.83	5	13	52	5.14	222	12.2	30.8	5.28	1.475	0	0
0	31	0	19.2	0	0	0	13.62	77	3.68	121.3	35.8	273.3	7.92	23	20	68	4.31	321	12.3	31.7	4.1	1.261	0	0
0	27	0	23.5	0	0	0	8.63	68.65	3.79	120.1	34.83	177.8	8.8	25	24	37	3.27	383.9	13.3	33.1	2.74	2.16	0	0
0	34	1	20.47	0	1	0	10.39	78.84	4.03	132.9	38.55	178.5	9.25	11	14	48	4.57	212	12.1	34.6	4.63	0.546	0	0
0	27	1	21	0	0	0	7.15	73.46	4.39	114.7	35.38	254.1	8.35	7	15	59	6.15	173	12.1	35.5	4.39	1.573	0	0
0	25	1	17.9	0	0	0	8.77	71.74	4.12	129.7	37.84	243.4	7.92	18	19	43.1	4.46	259.2	12.5	33.1	4.05	0.982	0	0
0	28	0	25.33	0	0	0	7.16	62.19	4.97	132.7	38.24	249.5	7.16	9	16	66	4.11	223	12.9	36.2	4.17	0.339	0	0
0	32	1	22.3	0	0	0	8.59	69.85	4.04	131.9	38.03	278.1	7.25	8	13	46	4.98	236	12.2	32.9	4.37	1.301	0	0
0	26	1	19.6	0	0	0	10.18	68.02	3.66	114.5	33.51	280.4	7.28	11	17	38.9	4.47	212.3	12.1	34.3	5.22	3.007	0	0
0	24	0	25.5	0	0	0	9.72	78.66	4.25	130.1	38.19	286.9	7.44	17	14	58	5.91	193	13	38.1	3.18	1.605	0	0
0	27	0	17.2	0	0	0	7.9	74.36	3.8	120.3	35.24	299.4	7.7	10	18	40	5.26	298.8	12.1	36.6	4.63	1.328	0	0
0	30	1	23.6	0	0	0	7.83	77.27	3.51	112.6	33.58	202.4	8.07	16	16	56	4.1	199	13.2	37.8	4	2.583	0	0
0	29	0	19.2	0	0	0	9.22	67.58	3.86	129.3	36.82	181.1	9.12	14	18	59	4.75	257	11.9	33.5	4.31	1.496	0	0
0	25	0	19.7	0	0	0	6.04	70.33	4.07	124.6	35.65	195.1	7.53	7	15	41.6	4.73	232.8	11.6	35	4.38	1.61	0	0
0	26	0	20.29	0	0	0	7.24	61.78	3.78	115.9	33.7	192	6.92	6	13	58	4.87	214	12.6	36.6	3.65	2.321	0	0
0	27	0	18.7	0	0	0	11.98	61.83	3.96	125.7	37.71	258.3	7.59	12	16	46.5	4.5	292.5	13.2	33.9	4.85	1.965	0	0
0	26	0	17.6	0	0	0	10.63	67.49	3.77	121.6	35.4	238.6	8.84	10	19	46.3	4	256.2	12.8	34.2	4.1	0.769	0	0
0	26	0	19.4	0	0	0	7.39	68.61	4.23	125.5	38.13	273.3	7.57	12	14	44.5	4.95	220.7	12.6	34.6	4.22	0.827	0	0
0	30	0	17.84	0	0	0	6.36	61.84	3.62	111.5	32.15	205.8	7.75	9	14	46	4.19	201.3	13.4	34.7	3.93	1.615	0	0
0	19	1	17	0	0	0	9.15	69.23	4.25	130.2	39.03	225.6	8.27	14	15	46	5.83	245	13	35.2	2.89	0.322	0	0
0	30	1	22.8	0	0	0	7.84	62.79	3.2	108.4	31.44	226.5	8.38	8	11	54	4.17	210	13	32.1	3.05	0.675	0	0
0	30	1	16.4	0	0	0	7.51	78.06	3.68	111.5	32.09	235.3	8.21	11	13	54	3.95	384	13	32.4	5.6	0.718	0	0
0	25	0	22.3	0	0	0	9.95	76.96	4.19	126.6	37.56	295.6	7.85	11	15	76	4.51	217	12.6	33.1	3.44	0.962	0	0
0	24	0	18	0	0	0	8.8	69.9	4.09	121	35.2	275	9.1	12	13	40.9	5.03	205.3	13.7	38.6	3.33	2.345	0	0
0	19	1	20.7	0	0	0	6.03	73.34	4.1	125.4	36.74	119.2	8.8	9	15	63	4.71	227	13.6	37.5	3.6	0.369	0	0
0	31	1	22.8	0	0	0	9.17	74.43	3.95	121.1	35.63	182.2	7.88	13	18	36.6	3.89	224.9	12.7	32.9	3.7	1.131	0	0
0	30	0	18.2	0	0	0	7.11	70.2	4.25	129.1	38.2	267.7	8.55	13	16	42	4.23	258.7	12.1	33.5	4.46	3.078	0	0
0	26	1	18.8	0	0	0	10.48	75.9	4.75	139	40.5	335	9.4	13	18	46.5	4.41	268.2	12.1	33.8	4	0.465	0	0
0	27	1	20.8	0	0	0	7.24	65.59	3.39	112	32.92	175.4	7.99	18	17	41	3.8	195	12.1	32.2	3.52	1.141	0	0
0	27	0	18.7	0	0	0	9.03	66.08	3.78	117.4	34.4	184.2	10.3	20	19	68	4.67	251	12.2	33.4	4.51	1.949	0	0
0	35	1	20.98	0	0	0	8.32	72.64	4.93	106	32.95	330.5	12.23	13	18	60	6.1	281	12.5	33.6	4.46	2.295	0	0
0	31	0	19.1	0	0	0	7.3	67.09	4.55	101.1	31.92	295.7	8.78	10	11	57	4.34	302	12.5	33.3	4.17	1.004	0	0
0	28	0	19.3	0	0	0	14.02	68	4.33	123.1	36.1	249.2	8.06	15	18	53	4.97	257	13	38	4.46	0.986	0	0
0	30	1	19	0	0	0	9.27	73.34	4.18	104.1	31.03	224.5	7.55	9	12	45	4.71	201	12.6	33.2	3.93	0.747	0	0
0	29	0	20.5	0	0	0	8.45	73.06	3.83	120.9	35.26	176.3	8.54	19	21	59	4.93	171	12	33.9	4.13	0.588	0	0
0	26	0	21.6	0	0	0	8.56	71.46	3.81	123	35.75	279.9	7.29	11	15	44	3.76	193.47	13.3	37.4	3.46	1.135	0	0
0	33	0	18.4	0	0	0	10.44	73.86	4.23	130.1	38.33	280.3	8.24	13	15	45.91	6.03	307.29	12.4	29.5	5	1.244	0	0
0	31	0	23.6	0	0	0	6.55	65.78	3.7	115.8	34.22	153.1	8.49	36	29	70	4.03	182	12.9	37.8	3.97	2.97	0	0
0	29	0	16.2	0	0	0	7.11	71.58	4.11	131.6	38.06	182.5	8.55	16	20	47.4	4.28	313.1	12.3	34.9	4.19	0.874	0	0
0	31	0	20.9	0	0	0	7.15	71.52	4.24	133.8	39.24	280.5	8.13	13	19	41.2	3.7	305.9	12.5	34.7	4.76	0.956	0	0
0	40	1	22.4	0	0	0	9.21	71.54	4.15	119.9	35.74	232.2	7.68	13	19	60	4.39	144	13.1	36	3.51	0.978	0	0
0	31	0	17.02	0	0	0	8.83	67.6	4.04	127	37.3	181	10.2	11	19	59	4.7	182	12.9	29.8	3.81	1.615	0	0
0	28	0	23.08	0	0	0	6.54	65.63	3.89	122.7	36.32	167.6	9.34	6	12	35.5	4.62	240.2	13.1	34.2	3.83	1.847	0	0
0	34	0	20.58	0	0	0	8.35	69.34	3.66	115.3	34.01	204.9	9.22	23	25	43	4.34	162	12.7	33.7	4.85	0.065	0	0
0	28	0	24.1	0	0	0	9.62	71.42	4.19	121.5	36.82	166.5	8.73	14	17	59	4.26	150	12.3	35.5	4.3	1.578	0	0
0	32	0	16.17	0	0	0	5.53	72.31	4.39	97	30.1	249.6	8.71	14	18	41	5.22	209.4	12.6	33	3.84	2.117	0	0
0	26	0	20	0	0	0	17.05	75.1	4.93	103.3	32.61	355.2	7.92	83	59	48	4.08	264	13.2	34.3	4.16	0.947	0	0
0	28	0	18.1	0	0	0	6.32	63.64	3.72	121.3	35.99	195.7	9.01	7	12	36.11	5.43	191.19	13	35.9	4.2	1.09	0	0
0	22	0	14	0	0	0	8.79	75.11	4.09	131.8	38.36	179.8	8.73	20	22	48.8	4.65	266.7	12.9	36	4.15	1.44	0	0
0	29	0	19.8	0	0	0	8.85	69.9	3.43	115.2	33.46	297.1	6.97	10	12	38.5	4.8	256.8	13.1	34.4	4.22	1.753	0	0
0	36	0	21.2	0	0	0	10.8	72.8	4.35	136	39.1	222	10.8	16	18	46.9	4.21	264.2	13	39.7	3.07	0.857	0	0
0	26	1	20.7	0	0	0	9	69.23	4.48	138.3	41.93	278.6	8.78	9	13	67	4.94	236	12.4	29.6	4.38	0.718	0	0
0	29	0	23.36	0	0	0	7.3	68.18	4.12	125.6	37.16	138.1	9.47	14	18	63	4.57	215	13.1	34.4	4.5	0.455	0	0
0	27	1	22	0	0	0	6.12	64.27	4.43	100.7	31.5	206	8.29	7	18	59.6	4.31	286.5	12.8	34	4.34	0.989	0	0
0	28	0	20.4	0	0	0	4.92	51.57	3.36	109.8	32.35	165.6	8.16	8	14	42.6	5.2	264.1	12.8	33.3	3.59	0.638	0	0
0	33	1	19.9	0	0	0	10.12	76.34	4.18	124	37.09	190	10.2	22	20	37.7	4.16	173	12.4	31.4	4.41	0.988	0	0
0	33	1	22	0	0	0	8.38	70.7	4.66	131	39.2	337	8.2	9	14	60	3.94	243	12.9	32.5	4.71	0.593	0	0
0	24	1	17.1	0	0	0	6.76	72.61	3.64	111.3	32.94	268.4	7.97	12	12	46.8	6.99	263.8	12.6	30	4.46	0.739	0	0
0	28	1	26	0	0	0	11.53	73.72	3.38	111.5	32.2	324.7	7.1	25	25	40.8	4.12	252.4	12.4	31.7	3.96	0.79	0	0
0	27	0	18.9	0	0	0	7.2	81.5	4.63	134	38.8	223	8.9	9	13	32.28	5.38	260.27	12.7	32.4	3.87	2.192	0	0
0	30	1	19.5	0	0	0	6.6	62.1	4.29	126	36.4	235	11.3	11	17	35.1	4.51	305.7	12.7	40.5	3.4	1.053	0	0
0	33	1	20.8	0	0	0	12.92	79.02	2.88	127	37.84	255.2	9.39	34	21	63	4.71	275	12.7	34.6	5.05	1.994	0	0
0	26	0	21.44	0	0	0	7.72	70.84	4.07	125	36.99	228.3	9.16	12	14	36.2	4.76	136.4	12.9	41.9	3.67	1.531	0	0
0	31	1	21.5	0	0	0	5.38	60.73	4.3	136.4	39.95	208	7.76	11	16	35.1	4.54	189.5	12.4	34.1	3.67	0.804	0	0
0	32	1	19.4	0	0	0	10.68	59.42	4.4	131.2	38.78	176.6	8.92	9	15	51.7	4.14	358.9	12.7	35.7	4.03	1.654	0	0
0	32	1	21.1	0	0	0	8.93	76.02	3.96	127.3	37.83	243.3	7.52	8	14	43.9	4.28	226.4	12.5	30.9	3.87	0.357	0	0
0	26	0	17.3	0	0	0	6.93	63.3	3.99	124	36.31	257	7.09	8	16	41.3	4.51	378	13.6	34.6	3.52	1.509	0	0
0	19	0	15.6	0	0	0	8.41	68.24	4.81	106.2	32.99	205.7	8.9	11	14	66	6.38	233	12.4	34.2	3.44	0.615	0	0
0	38	1	18.5	0	0	0	11.31	77.14	3.73	118.8	34.76	271.5	7.91	12	16	38.3	4.08	299.6	12.9	31.8	4.02	1.024	0	0
0	29	1	25.2	0	0	0	9.62	78.37	3.94	115.8	34.89	179.7	10.05	6	18	45.3	4.39	214.6	12.6	34.8	3.59	3.381	0	0
0	35	1	17.2	1	0	1	11.15	76.41	3.92	128	37.74	310	7.76	39	25	69	4.72	275	12.3	29.4	5.32	0.504	0	0
0	28	0	22.87	0	0	0	8.74	74.1	4.02	121	36.6	173	10.4	12	14	58	5.2	124	13.8	31.9	3.16	1.256	0	0
0	29	0	18.1	0	0	0	10.3	70.4	4.32	128	38.2	273	9.5	12	14	45.3	4.34	349.2	12.4	36.1	4.33	1.341	0	0
0	29	1	19.5	0	0	0	9.81	68.49	3.74	122.8	36.33	201.6	7.54	7	15	40.1	4.21	271.4	12.8	32.7	4.22	0.637	0	0
0	27	0	18	0	0	0	9.72	71.1	3.94	122.9	36.62	247.8	8.88	10	11	40.4	4.34	337.5	12.9	37.4	2.89	2.854	0	0
0	33	1	23.1	0	0	0	12.92	72.5	4.6	131.7	40.3	333.5	6.82	10	14	33	4.39	213.3	13.5	34.4	4.13	0.558	0	0
0	33	0	20.3	0	0	0	9.1	75.16	3.42	116.2	34.16	272.7	7.31	7	16	57	4.52	218.8	12.5	32.1	4.13	0.402	0	0
0	40	1	19.9	0	0	0	8.8	68.99	4.19	133.9	39.1	221.6	7.67	12	15	60	4.61	255.8	12.6	31	3.73	3.571	0	0
0	25	0	23.1	0	0	0	11.53	72.23	3.67	120.2	35.08	261.3	9.28	6	10	82	4.75	301	12.5	32.4	4.38	1.822	0	0
0	24	0	21	0	0	0	9.22	75.69	3.46	110	35.39	184.4	7.76	12	18	46.4	4.74	192.4	12.7	34.4	3.16	2.013	0	0
0	32	1	16.8	0	0	0	7.48	71.64	3.9	129.2	38.5	190.4	8.09	14	18	71	4.01	244	12.5	33.9	3.16	0.699	0	0
0	27	0	18.2	0	0	0	6.94	73.5	4.2	125.9	37.89	181.5	8.79	8	15	41.1	4.43	231.1	12.9	34.7	3.54	1.751	0	0
0	30	0	17	0	0	0	7.9	67.2	3.95	118	35.7	214	11.1	10	14	39.2	4.11	240.8	12	30.4	4.1	1.506	0	0
0	39	1	17.66	0	0	0	10.12	76.02	3.92	125.5	36.67	226	7.49	17	17	55	5.64	248	13.1	35.8	3.72	1.23	0	0
0	31	0	21.6	0	0	0	8.23	79.28	4.11	132.7	38.78	309.7	7.41	10	15	34.7	4.5	217.8	12.6	37.1	4.95	1.004	0	0
0	32	1	21.31	0	0	0	6.16	58.9	3.94	115	35	210	10.2	8	15	44.8	4.8	207	12.7	32.9	3.57	0.365	0	0
0	30	1	18.3	0	0	0	8.28	67.45	4.18	135.1	39.82	222.4	8.7	13	16	49.5	5.44	275.6	12.3	33.1	3.47	1.381	0	0
0	25	0	18.79	0	0	0	7.75	64.56	3.66	121	35.9	229.9	8.16	9	15	48.2	4.32	232.5	11.8	33.3	4.62	1.102	0	0
0	30	1	18.6	0	0	0	6.98	64.95	3.95	121.7	36.13	242.5	7.46	17	21	44.6	4.02	241.4	12.8	32.6	4.57	1.451	0	0
0	27	0	17.8	0	0	0	7.84	67.76	3.8	121.5	36.08	158.3	9.86	45	39	55	5.2	126	11.5	34.2	3.69	1.91	0	0
0	32	1	17.6	0	0	0	11.25	83.8	4.17	132	39.6	317	9.2	17	19	39.7	4.84	197.6	12.1	34.8	4.46	1.475	0	0
0	32	1	20.6	0	0	0	10.31	66.23	3.84	127.2	37.53	228	9.04	7	10	41.2	4.35	226.5	13.1	33.1	4.31	1.268	0	0
0	34	0	21.25	0	0	0	6.34	69.82	3.22	110.7	32.11	229.4	7.21	9	18	45.7	4.29	244.1	13.1	37	3.84	0.743	0	0
0	30	1	21	0	0	0	9.44	81.6	4.51	146	42	198	8.4	10	16	50.4	4.76	316.2	12.2	30.9	3.64	0.992	0	0
0	30	1	17.1	0	0	0	8.66	75.7	3.8	119	34.1	284	8.8	9	15	45.6	4.46	249.6	12.5	31.1	4.02	1.225	0	0
0	27	0	19	0	0	0	10.02	71.84	4.19	130.6	38.64	313.2	7.97	13	16	58	3.71	263	13	35.8	5.43	3.681	0	0
0	29	1	17.9	0	0	0	11.82	82.05	3.73	117.8	34.5	265.4	8.07	10	15	51.8	4.45	223.3	12	31.3	4.54	0.853	0	0
0	26	0	18	0	0	0	6.83	73.97	3.65	118	34.19	305.8	7.67	20	26	47.4	4.77	238.7	12.4	31.9	4.34	2.834	0	0
0	30	0	19.3	0	0	0	8.43	70.44	2.93	120.2	35.88	321.7	6.52	10	14	39.8	4.23	236.6	12.8	36.3	4.8	0.805	0	0
0	30	0	21.6	0	0	0	8.71	79.9	4.11	124	36.9	205	10.1	6	10	40.4	4.47	219.5	12.2	34	4.68	1.516	0	0
0	31	1	19.1	0	0	0	8.2	84.2	4.59	140	42.5	235	8.3	7	16	49.7	4.28	327.4	12.2	37	4.33	0.83	0	0
0	28	1	19.5	0	1	0	4.75	59.34	3.39	113.8	33.11	161.2	8.77	9	15	50.1	4.46	224.7	12.8	34.7	3.47	1.009	0	0
0	35	1	19.1	0	0	0	9.29	75.2	4	116.4	35.26	295.2	7.75	9	17	39.9	6.55	209.5	13.7	32.4	2.68	0.297	0	0
0	39	1	20.7	0	0	0	11.37	76.38	4.59	103	32.81	329.5	8.35	13	22	46.4	4.37	300.1	12.4	34.3	4.66	0.918	0	0
0	27	0	22.6	0	0	0	8.85	75.2	3.89	131.7	37.76	273.1	6.6	9	14	41.4	4.34	161	12.4	36.9	4.12	1.069	0	0
0	30	0	23.5	0	0	0	7.96	67.68	3.64	123	34.8	256.9	7.17	18	16	53	6.63	222	12.4	33.4	3.07	0.674	0	0
0	30	0	18.7	0	0	0	8.22	69.3	3.92	128	38.11	224.5	7.93	27	26	40.3	5.2	233.3	12.3	33.1	4.46	0.514	0	0
0	28	0	19.07	0	0	0	14.54	78.57	3.87	117.2	35.02	270.1	8.62	12	15	59	4.59	223	12.1	33.3	4.34	0.834	0	0
0	30	0	19.5	0	0	0	8.13	73.41	4.42	112.2	34.8	253.2	7.92	7	12	44.1	5.43	269.9	12.1	30.7	3.69	1.334	0	0
0	34	1	22	0	1	1	9.03	59.77	4.31	136.3	39.52	299	6.38	9	14	37.5	4.56	182.8	12.9	30.6	4.62	0.63	0	0
0	26	0	22.6	0	0	0	9.41	77.12	4.46	125.4	37.78	255.1	8.31	10	12	58	4.64	220	12.8	36.2	3.99	0.546	0	0
0	33	1	22	0	0	0	5.98	68.05	4.16	139.9	41.61	375.3	7.56	44	29	38.9	4.69	195.8	12.1	33.4	5.15	0.744	0	0
0	35	0	22.76	0	0	0	9.44	74.86	4.58	85.6	29.8	322.8	11.39	23	22	38.5	4.7	209	13.1	37.6	4.1	1.479	0	0
0	27	0	21.5	0	0	0	9.31	63.4	4.27	128.4	39.68	300.9	7.02	18	17	60	4.47	194	12.7	32.1	4.34	1.228	0	0
0	29	1	25.6	0	0	0	7.5	59.57	4.47	133.7	39.79	277	7.46	10.8	13.8	39.4	4.25	346.2	13.3	35.2	4.76	0.721	0	0
0	32	0	22.6	0	0	0	8.24	71.73	3.98	134.79	39.79	126.6	9.2	20	19	48.2	4.72	314.3	12.5	33.9	4.2	2.119	0	0
0	28	0	19.43	0	0	0	6.17	77.1	4.23	97	31.6	175	8.67	10	20	48.7	4.65	173.1	12.8	33.8	3.38	1.676	0	0
0	24	1	17.5	0	0	0	9.48	71.82	5.33	108.1	34.72	269.6	8.23	6	12	39.7	4.91	185.7	13	36.4	3.7	0.675	0	0
0	28	0	22.2	0	0	0	6.92	71.49	3.68	115.1	33.7	230.6	7.65	6	14	64	5.78	148	12.7	38.5	4.42	1.807	0	0
0	24	0	18	0	0	0	9.45	73.51	3.91	124.6	37.78	191.7	9.13	17	23	61	5.02	314	12.4	31.9	4.57	1.706	0	0
0	35	0	19.4	0	0	0	11.57	80	4.49	105.3	33.35	255.2	8.64	7	16	70	5.65	207	13.2	34.8	3.38	0.716	0	0
0	24	0	18.6	0	0	0	10.22	66.24	4.39	123.3	37.51	277.1	8.51	11.6	15.6	47.8	4.41	234	12.6	36.1	5.43	0.28	0	0
0	32	0	26.02	0	0	0	8.29	78.66	3.62	105.9	31.81	240.2	8.37	3	13	48	5.93	201	12.5	32.4	3.69	0.86	0	0
0	30	0	21.02	0	0	0	8.8	76.13	4.27	126.4	38.27	239.3	8.13	6	16	40.2	5.04	184.3	12.8	33.5	3.38	1.815	0	0
0	28	1	22.7	0	0	0	9.79	77.68	3.73	113.9	33.95	249.5	8.02	13	16	37.7	4.44	276.2	13.4	31.5	4.9	2.268	0	0
0	27	0	18.7	0	0	0	8.2	70.58	3.78	111.8	33.35	231	7.84	8	15	56	4.19	169	12.9	36.2	4.38	1.672	0	0
0	27	0	21.3	0	0	0	7.01	61.02	3.95	119	37	261.8	9.04	29	21	44	4.44	202	12.7	45.5	3.25	1.826	0	0
0	28	0	20.6	0	0	0	9.01	68.94	3.78	116.8	35.26	264.7	8.15	10	18	37.1	4.35	211.6	12.1	32.8	4.5	2.663	0	0
0	25	1	15.8	0	0	0	6.4	60.12	4.32	134.2	39.9	195	7.51	16	21	48	4.8	207	14.1	42.4	2.99	0.663	0	0
0	26	0	16.8	0	0	0	11.21	72.51	4.12	121.9	36.86	268.8	7.69	11	12	57	4.71	224	12.4	32.6	3.38	1.369	0	0
0	27	0	24.2	0	0	0	9.21	67.86	4.21	129	39.22	248.7	7.87	7	12	34.4	4.52	268.2	12.3	34.6	4.06	0.765	0	0
0	27	1	18.6	0	0	0	7.92	68.08	4.07	125.7	37.3	225.2	7.71	26	20	63	4.78	236	13.3	36.5	3.67	0.642	0	0
0	25	0	21.74	0	0	0	8.62	80.03	4.19	126.9	37.89	114.5	12.12	9	16	49.1	4.59	265.2	12.4	34.9	4.5	1.02	0	0
0	27	0	19.1	0	0	0	11.32	73.9	3.85	114	33.8	241	8.9	34	25	42.8	4.28	282.7	12.3	30.1	4	1.276	0	0
0	30	0	21.8	0	0	0	11.86	80.6	3.86	119	34.91	221.4	8.27	14	19	59	4.85	219	12.7	33.5	4.38	1.07	0	0
0	24	0	21.64	0	0	0	9.21	76.64	5.22	113.3	36.2	373.5	8.59	8	12	39	4.74	239	12.2	34.6	4.1	0.732	0	0
0	31	0	19.5	0	0	0	8.14	72.07	3.68	117.5	35.19	231.6	8.67	10	18	43.1	5.34	181.8	12.7	38.5	4.06	1.123	0	0
0	30	0	20.3	0	0	0	10.52	80.05	4.06	129.9	38.56	287.9	7.68	9	15	55	4.48	250.3	12.7	38.3	5.1	1.008	0	0
0	25	0	21.6	0	0	0	11.42	73.21	3.23	109.9	32.8	207.3	10.39	17	19	53.3	4.53	284.5	12.4	33.9	4.34	1.941	0	0
0	29	0	19.3	0	0	0	14.01	78.42	5.08	103.4	33.36	259.3	8.1	15	17	39.6	4.1	313.1	12.2	30.7	4.5	4.067	0	0
0	27	0	25.6	0	0	0	8.1	70.62	3.52	113.8	33.66	214.7	7.57	9	16	49.2	4.36	252.1	13.1	31.8	4.22	1.608	0	0
0	34	1	19.5	0	0	1	6.91	74.39	3.77	121.8	36.02	163.9	8.22	13	14	46.4	4.26	276.4	12.3	33.5	2.99	1.882	0	0
0	30	1	19	0	0	1	7.93	79.6	4.22	133	39.3	153	8.7	17	19	52.3	5.54	224.1	11.9	34.5	3.31	0.415	0	0
0	30	0	15.78	0	0	0	9.48	75.1	4.36	129.7	40	281.6	8.18	72	41	55	4.71	181	13.3	36.5	4.2	0.86	0	0
0	23	0	22.6	0	0	0	9.68	75.9	4.01	127	35.9	245	10.8	6	13	43.1	4.84	322.1	14.1	33.2	3.03	0.35	0	0
0	30	1	18.7	0	0	0	12.1	66.6	3.66	115.7	34.97	305.9	8.23	10	15	66	4.44	245	11.9	30.7	4.62	1.303	0	0
0	30	1	21.8	0	0	0	8.4	69.83	3.98	118.2	34.91	222.1	8.11	8	14	40.4	4.69	202.7	11.7	32.1	4.34	0.907	0	0
0	28	0	18.27	0	0	0	10.92	73.2	3.89	120.4	36.45	248.1	9.09	18	19	52	4.47	196	12.6	35	4.2	0.945	0	0
0	23	0	24.25	0	0	0	9.78	70.05	4.65	105.7	32.79	227.3	9.88	28	23	65	4.66	183	12.7	31.2	4.31	0.548	0	0
0	30	0	19.7	0	0	0	7.68	74.41	3.32	110.8	32.48	267.4	6.74	27	31	65	4.32	182	12.6	36.8	4	1.097	0	0
0	38	1	19.9	0	0	0	6.68	75.02	3.76	119.3	35.83	193	7.9	12	18	47	4.66	194	12.8	35	3.49	1.905	0	0
0	24	0	17.7	0	0	0	9.31	69.66	3.9	121.9	36.19	262.8	6.95	7	11	49.5	4.52	201.1	13	34.5	3.23	1.159	0	0
0	30	1	20.3	0	0	0	9.53	69.85	4.34	131.6	40.2	241	8.6	9	15	48.9	6.65	325.7	12.3	37.5	4.54	1.926	0	0
0	30	0	22.8	0	0	0	9.03	73.26	4.26	131.1	39.37	263.9	7.4	11	14	76	4.8	326	12.5	34.4	4.03	3.171	0	0
0	30	1	21.42	0	0	0	9.52	77.66	3.43	108.6	31.96	189.4	8.62	13	19	41.4	5.01	230.6	12.4	32.5	3.73	1.792	0	0
0	27	0	18.5	0	0	0	13.14	76.84	3.85	118.4	35.98	160.4	9.59	14	18	57	4.14	250	13.3	32.8	5	0.946	0	0
0	30	0	18.1	0	0	0	7.32	69.09	3.97	117.8	33.96	233.4	8.4	8	14	32.2	6.58	273.2	13	36.7	4.23	1.003	0	0
0	30	1	26.35	0	0	0	10.01	77.84	4.46	130.2	39.2	215.9	8.17	9	17	60	4.36	387	12.1	33.2	3.37	0.186	0	0
0	30	1	18.8	1	0	0	11.72	75.96	4.37	125.1	36.44	260.8	8.19	7	13	38.4	6.66	196.2	12.9	31.1	6.03	0.404	0	0
0	28	1	22.6	0	0	0	8.25	68.9	3.97	125	37.2	223	9.5	8	15	43.8	5.17	196	12.3	31.8	4.06	1.066	0	0
0	32	1	23.1	0	0	0	7.73	81.35	3.69	118.6	35.05	303.5	7.45	10	20	54	4.71	198	12.2	35.2	5.15	0.915	0	0
0	32	0	23.09	0	0	0	10.37	74.76	4.53	129.5	38.37	288.8	7.81	10	14	49.7	5.54	340.2	12.9	32.2	3.78	1.246	0	0
0	33	1	18.05	0	0	0	5.53	65.63	3.78	117.9	34.85	196.8	8.41	10	12	39.1	5.19	247	13.3	32.1	3.11	1.299	0	0
0	25	0	18.9	0	0	0	10.11	72.7	4.12	126	36.6	298	9	26	24	46.2	4.46	246.3	11.9	30	3.57	1.457	0	0
0	38	1	21.5	0	0	1	7.45	68.1	5.05	141	42.1	258	8.3	22	36	39	5.06	159	12.8	31.8	3.65	0.359	0	0
0	38	1	23.2	1	0	0	7.36	63.6	4.33	132	37.7	242	9.4	7	13	44.2	5.9	245	13.8	34	3.87	0.971	0	0
0	27	1	18	0	0	0	9.64	73.2	4.02	131	37.6	200	9.8	7	16	49	4.15	261.3	12.2	31.9	3.6	1.158	0	0
0	30	1	16.6	0	0	0	7.26	73.33	4.1	132.6	39.06	188.2	8.6	10	17	55	3.96	272	13	35.6	3.01	0.604	0	0
0	33	1	20.3	0	0	0	6.04	59.16	3.65	111.2	32.64	217.9	7.34	10	17	65	4.64	183	12.8	37	4.2	0.449	0	0
0	32	0	18.8	0	0	0	8.26	64.16	3.5	108.1	32.11	228	8.2	11	13	50	4.22	226	12.5	29.8	4.06	1.339	1	0
0	28	1	22.2	0	0	0	10.23	68.1	4.31	132	39.9	337	9.1	9	16	37.4	4.59	242.3	11.9	32.2	4.13	0.761	0	0
0	31	1	21.3	0	0	0	8.56	77.9	3.48	113.4	34.07	210.5	9.81	11	15	57	6.54	245	13.6	34.4	3.47	1.114	0	0
0	25	0	17.52	0	0	0	9.01	82.27	3.64	119.1	35.49	277.1	8.01	12	14	41.5	4.06	310.8	13.9	37.4	4.1	1.132	0	0
0	26	0	15.6	0	0	0	7.89	70.24	3.4	107.5	31.13	190.5	9.48	16	20	43.4	5.73	185.8	12.4	37.2	4.85	0.895	0	0
0	29	0	18.55	0	0	0	6.7	72.89	4.16	113.4	34.95	235.3	8.87	18	14	43.3	4.52	286.4	12.3	33.7	3.73	0.784	0	0
0	38	0	18.9	0	0	0	6.4	62.37	3.86	119.8	35.76	261	7.73	15	18	45	5.54	126	12.8	33.7	3.51	1.165	0	0
0	27	0	19.86	0	0	0	11.36	74.66	4.31	127.9	38.65	347.6	6.49	12	15	38.6	4.58	170.2	13.5	35.6	4.2	2.362	0	0
0	30	1	19	0	0	0	6.25	52.27	4.07	130.8	38.14	217.4	7.37	8	16	49.5	4.27	242.2	12.4	34.8	3.38	1.299	0	0
0	34	1	22	0	1	1	7.71	74.8	4.28	122.7	38.39	278	7.58	9	18	36.7	4.56	139.2	11.8	33.4	4.9	1.353	0	0
0	32	1	19.3	0	0	0	10.85	72.9	4.4	104	33.2	366	7.5	11	12	52.2	4.78	221	13.3	36.2	5.26	1.187	0	0
1	25	1	21.5	0	0	0	9.09	79.4	3.86	114	33.8	182	10.7	13.8	15.2	50	4.55	221	11.1	26.3	3.75	0.35	1	0
1	33	1	17.96	1	0	0	7.38	73.6	2.92	93	28	227	6.6	32	23.8	49	4.9	271	11	28.5	3.44	0.18	0	0
1	26	1	15.8	0	0	1	10.48	74.1	3.75	116	34.6	233	9.1	10.6	20.4	51	4.2	206	10	25	3.97	0.34	0	0
1	31	1	19.14	0	0	0	8.84	73.4	4.12	124	37.5	320	9	17.4	20	50	4.43	258	10.4	24.3	4.44	0.55	0	0
1	31	1	25.24	0	0	0	10.31	72.4	4.16	125	38.7	271	9.7	25.4	20.9	48	4.65	294	10.9	30.5	3.75	0.53	0	0
1	26	1	18.7	1	1	0	8.18	71.1	4.35	128	38.6	221	11.8	3.5	12.7	42	5.27	273	11.2	27.8	4.39	1.06	0	0
1	30	1	25.1	0	0	0	9.32	76.2	3.68	113	33.6	230	10.4	10.6	10.3	47	3.93	295	10.8	26.7	4.14	0.56	0	0
1	29	1	19.7	0	0	0	10.34	80.5	4.05	121	36.2	321	9.4	12.3	17.2	43	3.89	187	10.8	26.9	5.75	1.67	0	0
1	31	1	22.3	0	0	0	8.95	73.7	4.56	136	42	264	11	6.5	10.8	48	4.1	145	11.8	24.3	3.49	0.48	0	0
1	22	1	18.11	0	0	0	7.98	70.8	3.97	115	33.7	186	12.6	15.7	14.3	51	4.11	297	10.8	26.3	4.26	2.11	0	0
1	31	1	23.04	0	0	0	8.8	72.3	4.11	121	36.5	296	9.2	19	18.3	42	4.86	284	10.4	24.5	5.77	0.89	0	0
1	26	1	19.3	0	0	0	8.17	72.9	3.87	107	33.4	208	10.7	5.2	11.3	46	5.74	232	9.9	24.4	4.32	0.8	0	0
1	32	1	23.33	0	0	0	11.97	68.6	3.54	107	32.7	224	9	16.9	13.6	54	4.41	235	11.3	29.4	4.75	0.62	0	0
1	28	1	31.62	0	0	0	11.4	74.9	4.23	121	36.7	244	9.8	8.9	14.9	52	4.44	195	12	24.4	6.11	0.39	0	1
1	32	1	20.81	0	0	0	9.42	79.2	4.83	105	34.6	323	10.3	23.5	21.9	53	3.89	231	10.5	31.6	4.46	0.58	0	0
1	29	1	25.64	0	0	0	9.73	79	4.96	107	33.7	322	11.6	20	21.1	40	3.73	263	10.8	30.3	4.67	0.45	0	0
1	24	1	18.37	0	0	0	8.62	73.1	3.88	116	35.4	234	10.2	35.5	21.2	54	3.42	194	10.9	26	3.89	1.86	0	1
1	27	1	20	0	0	0	6.86	68.6	5.14	149	44.6	280	9.9	13.9	12.9	50	5.17	214	11.4	29.6	5.93	0.77	0	0
1	28	1	23	0	0	0	6.93	73.3	4.85	103	32.6	300	10.8	7	14.4	47	4.74	270	10.6	30.1	3.16	1.35	0	0
1	28	1	28.8	0	0	0	10.41	76.3	4.75	94	30.4	357	11.3	53.1	60.9	46	4.33	288	11.1	27.3	4.53	0.51	0	0
1	34	1	22.86	0	0	0	12.42	84.4	4.1	121	37.2	200	11.5	29.6	34.2	58	4.47	301	10.8	25	4.34	0.31	0	1
1	24	1	21.64	0	0	0	11.91	74.4	3.78	118	35.9	195	11.3	7.6	11.8	47	4.19	183	10.3	28.5	5.31	1.56	0	0
1	28	1	19.6	0	0	0	9.82	77.56	3.51	108	33	240	10.1	22.2	15.5	35	4.27	225	10.6	27.2	4.13	0.66	0	0
1	27	1	24.03	0	0	0	8.78	75.7	3.94	122	35.4	261	10.3	18.8	17.1	49	4.51	224	10.7	29	4.44	0.29	0	0
1	28	1	19.2	0	0	0	7.81	81.8	3.6	112	33.3	199	11.1	16.9	10.9	42	4.03	316	10.4	26.9	4.77	2.16	0	0
1	29	1	18.59	0	0	0	11.99	81.7	3.79	110	33.9	384	9.8	9.8	13.6	53	3.94	276	10.6	26.3	4.57	0.83	0	0
1	33	1	24	0	0	0	10.47	72.7	4.7	134	40.6	229	9.2	9.2	12.8	41	4.29	218	10.3	26.2	4.82	0.98	0	0
1	33	1	31.25	0	0	1	12.54	74.9	4.28	123	36.5	325	10	4.1	7.5	55	4.54	245	11	28.3	5.36	1.42	0	0
1	30	1	19.78	1	0	0	7.82	71.2	3.58	106	31.2	194	10.9	11.6	14.1	55	4.78	197	10.6	26.8	4.02	0.67	0	0
1	32	1	22.6	0	0	0	11.57	75.3	3.83	128	38.6	278	9.4	11.1	12.2	47	4.62	229	10.6	29	4.05	0.54	0	0
1	33	1	20	0	0	0	13.62	77.2	3.64	112	33.7	287	9.8	20.9	20.6	54	4.48	276	10.8	26.6	3.67	1.07	0	0
1	28	1	28.08	0	0	0	9.96	74.8	4.05	118	35.9	293	10.1	10.6	12.4	54	5.86	322	11	22.8	4.26	0.55	0	0
1	33	1	18.36	0	0	0	8.03	71.7	4.25	133	39.3	291	11	11.7	16.1	47	4.24	161	10.2	27.2	4.82	1.13	0	0
1	30	1	21.6	0	0	0	9.94	73.5	3.9	115	36	394	9.6	7.1	12.7	47	5.12	224	10.4	26.5	4.76	0.28	0	0
1	21	1	17.44	0	0	0	12.88	73.6	3.93	109	32	279	9.6	22.6	22	44	4.29	442	10.7	24.9	3.02	0.89	0	0
1	33	1	24.2	0	0	0	11.89	69.5	4.67	100	32.8	391	10.9	14.3	15.9	62	5.14	265	10.4	28.2	4.74	2.75	0	0
1	29	1	18.6	0	0	0	8.01	72.8	3.67	123	36.5	315	9.4	27	19.5	49	5.2	316	10.5	28.3	4.7	0.64	0	0
1	31	1	17.6	0	0	0	13.38	80.8	3.6	100	36	317	10	25.4	22.3	45	4.37	180	10.5	25.3	4.88	1.09	0	0
1	28	1	18.99	0	0	0	8.29	81.6	3.65	110	32.2	222	9.1	10.3	16.8	53	4.49	282	10.5	25.7	4.5	0.41	0	0
1	34	1	23.06	0	1	0	7.95	66.6	4.47	125	39.9	249	10.4	8.7	10.8	61	4.65	294	12.1	27.6	3.99	0.69	0	0
1	32	1	23.7	0	0	0	9.74	57.2	4.03	120	38	277	8.9	15.7	23.6	45	5.29	385	10.4	25.6	4.75	0.54	0	0
1	28	1	23.4	0	0	0	10.17	80.2	3.9	113	36.1	237	10.9	4.2	12.9	45	5.06	245	11.1	28.9	4.74	0.78	0	0
1	30	1	19.52	0	0	0	10.5	80.8	4.1	131	36.4	214	10.1	12.7	13.3	48	4.21	239	10.6	27.7	3.66	0.47	0	0
1	29	1	27.5	0	0	0	10.48	72.9	3.96	117	34.7	239	10.9	61.2	36.6	51	3.91	205	9.9	26.1	4.52	0.71	0	0
1	26	1	22.2	0	0	0	10.93	69.1	3.81	116	33	264	10.5	10.7	14.4	47	5.3	268	10.8	26	4.2	0.88	0	0
1	29	1	20.2	0	0	0	9.64	83.7	4.28	127	37.3	200	9.4	6.8	12.8	44	4.74	239	10.6	27.4	4.04	0.45	0	0
1	23	1	21.83	0	0	0	11.4	77	4.03	119	37.1	283	10.4	15.5	17.3	62	4.59	337	10.5	25.8	4.59	0.58	0	0
1	27	1	26.23	0	0	0	8.18	70	3.81	123	34.7	267	9.5	13.6	20.1	45	4.6	219	10.8	24.6	3.84	1.37	0	0
1	32	1	28.28	0	0	0	9	63.3	3.95	120	36.6	224	9.8	17.4	18.4	58	4.68	241	10.2	26.3	6.81	0.3	0	0
1	29	1	22.07	0	0	0	10.07	74.2	4.05	101	31.7	256	10.5	7	11	37	4.5	185	10.4	27.4	4.34	0.73	0	0
1	25	1	18.2	0	0	0	8.02	64.8	3.67	109	32.4	245	11.6	33	30.8	41	4.23	210	10.5	25.9	3.56	0.68	0	0
1	30	1	18.75	0	0	0	10.48	75.2	4.04	118	35.7	187	10.5	15	14.9	49	4.21	259	9.7	25.7	4.57	0.6	0	0
1	30	1	25.18	0	0	0	12.26	80.5	4.26	124	36.2	299	10.6	12.3	17.5	49	4.1	313	10.4	28.7	3.66	0.62	0	0
1	32	1	24.3	0	0	0	8.85	63.7	4.33	119	36.8	344	9.8	8.6	11.9	48	4.08	229	10.3	27.5	4.98	1.32	0	0
1	28	1	19.1	0	0	0	11.34	73.3	4.15	120	36.4	189	12	30.5	27.2	56	3.58	230	10.9	28.2	3.53	0.77	0	0
1	27	1	21.77	0	0	0	11.26	79.1	4.46	139	41.3	248	11.2	7	11.9	40	4.43	294	11.2	27.9	3.71	1.34	1	0
1	32	1	23.1	0	0	0	7.62	72.6	3.72	107	35.3	246	10.4	14.2	16.1	49	5.14	267	10.7	23.6	4.28	0.45	0	0
1	31	1	18.07	0	0	0	10.9	69.9	3.81	126	34.9	168	11.1	11	18.4	54	4.04	289	10.2	27	4.14	1.2	0	0
1	27	1	31.4	0	0	0	12.07	73.8	4.62	132	39.6	256	9.7	12.7	11.8	54	4.86	351	10.7	27	4.2	0.64	0	0
1	22	1	21.48	0	0	0	9.95	59.6	3.88	131	38.4	217	11	10	12	45	4.14	239	11.2	28.4	4.5	0.21	0	0
1	27	1	18.5	0	0	0	8.54	72.9	4.55	132	37.9	239	9.5	34.4	22.7	38	4.54	253	9.7	25.9	3.99	1.5	0	0
1	26	1	21.1	0	0	0	10.3	70	4.42	132	39.9	204	10.4	13.5	16.6	52	4.36	230	10	28.6	4.07	1.53	0	0
1	32	1	20.23	0	0	0	7.81	76.9	3.64	116	33.9	212	10.4	4.7	11.7	41	4.51	156	10.5	29.5	4.74	1.59	0	0
1	29	1	23.04	0	0	0	8.73	77.9	4.28	128	37.8	183	12.1	6.9	11.1	48	4.22	180	10.9	28.6	4.07	0.43	0	1
1	28	1	30.04	0	0	0	7.04	81.7	3.5	90	27.9	210	10.6	7.5	14.4	48	4.24	285	11	24.5	4.46	0.61	0	0
1	32	1	24.03	0	0	0	9.47	75	4.29	122	37.1	406	9.8	16.8	16.4	57	4.47	279	10.8	29.2	5.58	0.78	0	0
1	33	1	19.7	0	0	0	9.36	81.9	3.98	124	35.8	289	9.6	9.1	11.1	48	4.27	321	11.3	24.7	4.96	0.45	0	0
1	35	1	26.04	0	0	0	12.03	80.6	4.45	141	40.3	255	9.7	12.4	12.1	40	4.04	139	10.6	23.6	3.76	1.1	0	0
1	29	1	22.9	0	0	0	8.19	70.8	3.92	118	35.4	271	9.4	11.6	15.2	48	3.7	221	11	30.2	3.52	0.63	0	0
1	32	1	23.4	0	0	0	11.44	75.5	4.9	139	40.4	209	9.8	6.7	11.9	39	4.07	371	11.4	25.8	4.59	1.74	0	0
1	31	1	19.2	0	0	0	10.78	74	4.48	134	39.1	203	11.5	2.9	12.4	43	4.2	173	10.4	27.7	5.56	0.98	0	0
1	31	1	25.5	0	0	0	9.29	72.9	3.97	124	37.9	243	10.5	10	10.8	40	5.13	278	11.1	25.8	3.86	0.4	1	0
1	30	1	20.1	0	0	0	11.65	73.2	3.15	104	31.2	219	10.2	23.2	21.4	54	4.46	283	10.9	24.7	5.66	1.04	0	0
1	29	1	21.37	0	0	0	9.5	76.9	4.05	114	34.8	213	9.9	4.2	7.7	36	4.22	205	10.9	25.9	4.34	0.52	0	0
1	24	1	23.19	0	0	0	11.32	72.7	4.13	128	37.6	239	10.5	17.6	22.3	58	4.38	263	10	25.9	4.44	0.52	0	0
1	29	1	20.83	0	0	0	6.36	71.8	3.7	116	34.2	198	8.5	13.6	14	50	4.05	168	9.8	25.4	4	1.02	0	0
1	33	1	32.05	0	0	0	8.61	74.9	4.64	143	43.2	214	10.2	14.3	15.3	45	3.92	234	11.3	26.1	4.32	0.93	0	0
1	32	1	20.47	0	0	0	7.97	72.5	4.17	123	36.9	313	9.7	5.9	12.6	43	4.71	308	11.1	25.8	4.15	1	0	0
1	27	1	25.07	0	0	0	10.73	77.1	4.29	124	37.8	305	10.4	8.4	11	36	4.25	191	10.5	27.4	5.13	1.49	0	0
1	29	1	26.8	0	0	0	9.44	73.2	4.85	137	41.5	306	9.8	4.6	13.2	36	4.49	196	11.5	28.4	4.13	0.19	0	0
1	29	1	20	0	0	0	8.29	78.3	4.21	130	40.2	142	12.2	14.8	14.4	41	4.29	224	11	27.4	3.79	0.81	0	0
1	31	1	20.5	0	0	0	12.31	79.14	3.7	109	34	190	10.4	16.5	13.6	42	4.98	219	10.3	24.3	4.28	1.7	0	0
1	30	1	21.6	0	0	0	9.94	73.5	3.9	115	36	394	9.6	7.1	12.7	47	5.12	224	10.4	26.5	4.76	0.28	0	0
1	30	1	25.11	0	0	0	9.65	75.8	4.1	123	37	271	9.6	9	14.6	32	4.57	274	11	27.6	4	1.2	0	0
1	33	1	20.93	0	0	0	7.47	70.8	3.71	103	30.6	215	10.3	12.9	15.4	49	4.18	254	10.6	25.8	3.47	0.95	0	0
1	34	1	26.03	0	0	0	9.54	71.5	3.72	108	31.7	249	9.6	3.2	9.2	51	4.69	443	10	25.5	3.42	0.39	0	0
1	27	1	21.9	0	0	0	9.25	75.7	3.63	118	34.6	273	9.02	17.4	19.5	46	4.14	240	11	27.5	4.53	0.69	0	0
1	31	1	22	0	0	0	9.75	80.4	4.32	124	36.6	266	10.5	8.1	7	49	4.53	335	10.8	25.7	4.98	0.88	0	0
1	32	1	19.9	0	0	0	8.93	75.3	3.97	117	36	202	9.3	24.6	18.2	46	4.78	269	10	25.9	7.75	1.28	0	0
1	33	1	18.25	0	0	0	9.05	80.4	4.07	131	37.8	220	9.7	8	14.7	44	4.65	148	10.5	26.7	3.7	0.54	0	0
1	30	1	20.5	0	0	0	11.29	75.6	3.55	114	33.9	251	8.6	6.8	10.8	40	4.43	241	11.2	27.7	3.12	0.77	0	0
1	26	1	19.2	1	0	0	8.78	65.3	3.73	119	36.4	263	8.1	22	14.6	44	4.87	217	10.3	29.4	4.82	0.49	0	0
1	29	1	24.45	0	0	0	12.76	80.1	3.81	112	32.9	219	11.5	9.7	12.9	47	3.55	247	12.4	31.4	3.97	1.26	0	0
1	27	1	19.58	0	0	0	6.05	73.4	3.56	113	32.2	176	9	15.3	18.9	56	4.39	197	9.9	29.2	3.2	0.99	0	0
1	33	1	24.7	0	0	0	12.89	71.7	3.97	122	36.1	219	11	7.8	7.3	49	3.98	276	9.7	24	4.02	0.56	0	1
1	28	1	24.43	0	0	0	11.91	78.1	4.06	120	36.6	299	10.6	11.3	14.6	47	4.24	183	10.8	28.3	6.68	0.3	0	0
1	30	1	21.64	0	0	0	10.23	76.7	3.93	99	31.4	298	10.1	7.4	13.2	43	5.73	269	10.3	28	5.1	1.39	0	0
1	28	1	23.21	0	0	0	9.43	73.1	3.86	111	34	238	9.9	6	11.9	50	4.47	268	10.2	26.6	4.88	0.71	0	0
1	30	1	31.23	0	0	0	11.54	80.7	3.89	118	35.9	185	11.9	22.4	18.1	48	4.26	232	10.1	26.2	3.45	0.72	0	0
1	31	1	18.5	0	0	0	10.55	77.4	4.12	95	29.6	274	11.1	11.9	17.5	50	4.25	180	10.1	23.4	3.96	0.41	0	0
1	30	1	19.9	0	0	0	8.69	73.1	3.82	130	37.4	197	8.9	10.6	12.1	47	4.14	147	10.5	33.5	4.45	0.88	0	0
1	28	1	16.7	0	0	0	15.31	80.7	3.37	107	33.3	189	10.2	24.1	24.1	40	4.9	269	12	25	3.89	0.64	0	0
1	27	1	21.8	0	0	0	17.31	75.5	4.28	129	36.7	287	9.4	11.7	11.7	43	4.75	177	10.1	29.4	4.48	0.78	0	0
1	23	1	18.7	0	0	0	7.78	68.4	3.35	107	31.1	279	8.2	19.6	19.6	47	4.12	243	11.7	30.1	3.43	0.54	0	1
1	30	1	22	0	0	0	6.95	69.6	4.13	134	39.2	232	9	10.7	10.7	58	4.36	229	10.6	26.4	3.52	1.51	0	1
1	33	1	24.8	0	0	0	11.66	76.4	3.81	116	35.2	253	9.5	11.8	9.5	44	4.1	263	10.9	25.7	4.81	0.44	0	0
1	30	1	18.32	0	0	0	7.95	70.3	4.81	105	31.5	262	10.2	3.8	2.8	45	3.92	291	10.3	28.9	3.32	0.48	0	0
1	26	1	17.22	0	0	0	11.25	83.8	4.42	135	39.6	196	10.4	9.7	9.7	43	4.54	239	11.3	26.4	3.57	1.14	0	0
1	26	1	24.84	0	0	0	7.98	71.3	4.09	133	36.5	234	9.5	8	8	44	3.7	202	10	25.1	3.98	0.87	0	0
1	25	1	25	0	0	0	9.76	63.3	4.18	120	35.2	252	9.5	8.9	8.9	49	4.93	260	11	25.9	3.02	0.76	0	0
1	30	1	21.7	0	0	0	12.62	64.7	4.15	123	36.2	325	10	28.2	19.9	47	4.83	239	10.2	27.7	4.25	1.57	0	0
1	30	1	17.44	0	0	0	15.04	76.02	3.25	106	31.4	213	9.7	17.5	40.2	46	5.29	250	10.5	25.2	3.68	0.78	0	0
1	32	1	17.3	0	0	0	11.4	71.6	3.44	113	31.9	277	9.6	10.6	13.8	51	4.07	256	9.8	28.9	4.19	0.77	0	0
1	23	1	16	0	0	0	9.16	70.3	3.78	112	33.1	305	10.8	8.3	13.7	43	4.01	146	10.8	29	3.49	1.07	0	0
1	26	1	16	0	0	0	9.22	70.6	4.14	121	37.7	192	10.1	14.1	15.1	43	4.31	200	10.4	24.8	3.68	0.97	0	0
1	29	1	23.34	0	0	0	11.72	75.4	4.94	132	41.1	287	9	28	43.5	44	4.75	215	11.3	29.5	4.47	1.03	0	0
1	32	1	21.1	1	0	0	11.88	75.5	4.28	130	39.3	248	11.1	14.2	13.6	41	4.21	173	10.8	27.5	4.54	1.18	0	0
1	28	1	18.82	0	0	0	10.63	77.8	4.53	131	37.5	247	9.7	13.5	14.5	61	4.5	417	10.3	28.7	3.77	1.04	0	0
1	32	1	18.4	0	0	0	6.03	77.2	3.95	122	35.9	156	10.9	7	12	46	4.2	163	9.2	31.1	3.87	2.4	0	0
1	26	1	26.8	0	0	0	10.98	75.1	3.46	107	29.8	224	10.7	12.9	21.7	57	5.21	267	10.9	25	4.9	1.17	0	0
1	22	1	18.1	0	0	0	9.24	71.2	4.21	130	37.5	173	10.5	10.2	17.5	50	4.33	284	12.2	34.5	2.84	0.77	0	0
1	28	1	21.67	0	0	0	13.05	77.1	4.48	101	32.3	224	11.7	15.3	13.7	46	4.75	228	11.2	25.3	4.19	0.39	0	0
1	34	1	23.5	0	0	1	7.29	78.4	3.84	117	33.8	267	9.8	13.9	15.6	66	4.34	269	12.8	25.1	3.44	0.78	0	1
1	34	1	27.8	0	0	0	10.33	67.1	4.62	151	41.6	232	10.4	11.1	8.1	61	5.83	283	10.5	27	4.81	1.04	1	0
1	19	1	20.7	0	0	0	15.98	82.4	4.35	133	39.1	291	9.9	11.1	13.1	45	7.86	203	11.1	27.4	4.34	2.79	0	0
1	29	1	21.35	1	0	0	10.43	68.2	4.05	126	35.7	310	8.6	11.4	15.2	53	4.51	223	10.9	27	4.07	0.62	0	0
1	31	1	24.2	0	0	0	8.04	77.8	3.51	117	36.9	151	10.4	7.6	10.6	51	5.1	245	10.8	26.7	2.7	2.53	0	0
1	30	1	20.8	1	0	0	8.24	72.2	3.81	114	39.9	249	9.6	10.6	13.8	54	4.63	238	10.2	27.8	3.56	1.16	0	0
1	31	1	21.1	0	1	0	6.4	69.5	3.68	117	33.1	233	10	9.9	12.2	38	4.26	208	10.1	24.9	3.91	0.64	0	0
1	26	1	21.99	0	0	0	12.54	71.6	3.51	114	34.8	247	10.7	9	13.6	66	5.14	284	10.3	28	4.15	0.86	0	1
1	32	1	20.04	0	0	0	8.72	76.1	5.18	104	32	262	9.9	34.4	27.6	53	3.8	188	11.2	27.2	3.44	0.69	0	1
1	27	1	29.9	0	0	0	8.26	72.7	4.4	124	35.6	301	11	22.6	19.1	48	4.83	291	10.2	26.6	4.83	0.92	0	1
1	28	1	21.33	1	0	0	8.75	66.5	4.16	129	36.1	257	9.1	9.6	12	57	4.04	167	10.5	26.9	4.37	0.7	0	1
1	28	1	21.7	0	0	0	10.77	80.3	3.99	124	34.1	267	10.4	11.1	13.6	41	4.31	199	10.7	27.5	5.23	0.94	1	1
1	30	1	23.4	0	0	0	9.43	77.1	4.29	137	39.8	212	10.1	6.4	11.2	54	4.7	243	10.3	29.1	4.54	2.83	1	0
1	29	1	23.7	0	0	0	15.62	83.9	3.52	116	34.4	328	9.9	18.3	19.8	55	4.42	296	10.6	24.5	3.81	0.64	0	0
1	27	1	20.8	0	0	0	6.11	68.8	3.34	108	30.9	152	10.7	34.7	25.8	61	4.58	175	10.2	27.1	3.96	1.18	0	0
1	31	1	19.33	0	0	0	9.68	65.7	4.19	126	36.5	302	10.7	36.5	33.9	45	5.42	289	10.9	26	6.8	0.81	0	0
1	30	1	28.13	0	0	0	5.57	71	4.12	130	36	248	10.5	7.2	7.6	55	4.49	193	10.4	28.7	3.76	0.32	0	0
1	25	1	23.31	0	0	0	10.1	76.2	4.34	125	37.5	219	9.9	7.7	12.7	53	4.09	213	10.7	27.7	4.27	1.56	0	0
1	28	1	21.2	0	0	0	6.69	69.1	3.32	89	26.5	233	9.1	10.4	24	53	5.13	417	9.9	26.7	3.92	0.88	0	0
1	29	1	19.14	0	0	0	7.7	73.9	3.39	112	33.1	244	10.3	11.2	17.9	54	4.07	247	10.6	28.6	3.58	0.46	0	0
1	30	1	24.13	1	0	0	11.43	71	3.97	124	37.1	197	11.4	15.4	16.6	69	5.49	272	10.9	26.6	3.86	1.68	0	0
1	28	1	19.38	0	0	0	7.09	69.5	4.1	117	35.3	201	10.2	7.6	17.7	43	4.57	199	10.7	30.6	4.15	0.74	0	0
1	31	1	24.8	0	0	0	6.98	70.7	3.69	96	30.2	240	11.4	23.7	23.4	39	4.92	308	10.6	27.1	4.83	1.01	0	0
1	27	1	17.22	0	0	0	11.25	83.8	4.42	135	39.8	196	10.7	9.7	14.9	43	4.54	239	11.3	26.4	3.57	1.14	0	0
1	30	1	20.1	0	0	0	10.31	59.8	3.34	109	35.5	219	10.8	8.1	15.5	54	4.23	298	10.3	29.4	3.47	0.64	0	0
1	27	1	21.03	0	0	0	7.87	76.7	4.19	120	34.8	233	10.8	6.1	15.2	62	4.38	178	10.6	27.4	3.81	1.87	0	0
1	32	1	22.89	0	0	0	7.68	76.2	3.84	120	38.2	218	9.7	12.3	15.2	55	4.48	287	10.3	27.3	3.93	0.76	0	0
1	23	1	18.7	0	0	0	7.78	68.4	3.35	107	31.1	279	8.2	19.6	17.6	47	3.72	243	11.7	30.1	3.43	0.54	0	1
1	26	1	22.3	0	0	0	10.55	76.6	3.6	108	32.8	267	10.1	6.1	13.7	45	4.43	300	10.6	26	3.57	1.25	0	0
1	30	1	18.8	0	0	0	11.89	80.8	3.42	109	31.8	271	9.8	8.9	13.4	58	3.9	428	10.2	29.8	3.98	0.59	1	0
1	26	1	24.84	0	0	0	7.98	71.3	4.09	133	38.2	234	10.3	8	13	44	3.7	202	10	25.1	3.98	0.87	0	0
1	25	1	25	0	0	0	9.76	63.6	4.18	120	35.2	252	9.5	8.9	10.2	49	4.93	260	11	25.9	3.02	0.76	0	0
1	25	1	16.4	0	0	0	8.9	77.1	3.92	118	33.4	252	9.4	13.8	15.4	46	4.71	368	10.5	25.3	4.44	1.54	0	0
1	32	1	21.3	0	0	0	9.99	79.3	4.36	117	35.7	317	9.1	22.6	19.1	58	3.97	228	11.4	25	4.21	0.4	0	0
1	33	1	21.91	0	0	0	10.2	68.9	3.6	114	32.2	273	11.2	7	14.5	57	4.56	176	10.3	28.5	4.09	0.97	0	0
1	28	1	28.04	0	0	0	10.54	83	4.03	129	37.9	228	9.8	14.9	13.2	69	5.57	285	10.7	25.3	3.98	0.64	0	0
1	31	1	17.58	0	0	0	7.68	75.3	3.66	118	32.7	216	10.3	9.5	15.3	61	4.42	279	9.7	27.6	3.82	0.39	1	0
1	33	1	20.8	0	0	0	7.07	68.1	3.88	122	35	259	9.9	13.9	14.8	47	3.97	195	9.8	28.7	3.98	0.31	0	0
1	28	1	19.33	0	0	0	8.17	69.9	3.71	124	37.2	185	11.7	9.3	14.6	52	3.78	218	10.4	26.5	4.4	0.49	0	0
1	29	1	22.43	0	0	0	5.74	52.1	3.75	111	32.2	221	8.8	14.4	16.1	60	4.03	233	11.1	28.1	3.24	0.97	0	0
1	28	1	21.9	0	0	0	9.32	71.9	3.52	111	32.6	277	9.8	11.1	12.6	53	3.98	261	9.4	30	3.92	0.56	1	1
1	28	1	19.5	0	0	0	13.97	74.8	3.96	123	33.5	352	10.4	12.6	33.5	51	4.4	301	10.8	27.1	4.78	1.24	0	0
1	32	1	29.3	0	0	0	10.67	76.4	3.84	116	37.4	306	10.4	6.6	12.5	51	4.54	207	10.3	26.1	4.41	0.45	0	0
1	32	1	20.7	0	0	0	11.66	73.6	3.87	106	36.3	354	9	4.8	11.3	60	4.6	268	10.2	26.5	4.28	0.98	0	0
1	28	1	18.6	0	0	0	9.79	71.6	5	110	33.5	209	10.9	23.7	19.8	44	4.62	160	10.8	26.1	3.72	0.91	0	0
1	34	1	24.39	0	0	0	8.63	71.7	3.16	106	31.6	229	9	13.3	14	49	5.14	298	10.5	28.6	3.58	1.41	0	0
1	25	1	19.1	0	0	0	9.58	78.4	3.69	111	33	233	9.5	8	14	55	3.92	388	10.2	27.8	4.03	0.94	0	0
1	30	1	25.4	0	1	0	8.84	68.8	4.16	119	35.3	264	9.8	8.9	10.4	56	4.71	290	11.5	28.2	3.62	2.15	0	0
1	33	1	23.05	0	0	0	10.16	76.2	3.83	112	32.4	256	9.7	14.8	17.3	42	3.78	206	10.5	25.9	4.21	1.09	0	0
1	32	1	21.4	0	0	0	13.33	79.5	3.71	107	31.3	319	9.5	5.2	10.8	60	4.04	224	11.6	31.5	4.5	0.72	0	0
1	29	1	20.77	0	0	0	8.1	59	4.13	131	37.4	226	10	16.3	17.4	39	4.37	264	10.2	30.3	3.52	1.47	0	0
1	30	1	22.34	0	0	0	10.84	79.8	3.62	121	37.5	331	9.6	18.9	22	64	4.48	307	11.3	27.2	4.99	0.35	0	0
1	31	1	27.9	1	0	0	10.2	65.9	4.44	130	39	340	10	7.4	12.6	43	4.95	338	10.5	25	4.31	0.9	0	0
1	29	1	25.4	0	0	0	13.8	77.5	4.42	133	37.2	357	9.7	6.7	9.9	59	4.3	432	10.4	23.7	4.13	1.09	0	0
1	30	1	23.1	0	0	0	11.06	73.5	4.48	135	39.5	259	9	17.3	17.6	39	4.73	223	10.6	27.4	3.63	0.73	0	0
1	26	1	18.8	0	0	0	13.18	78.9	3.64	114	32.8	266	9.9	11.8	52.1	52	3.85	221	10.2	27.7	3.78	1.14	0	1
1	28	1	27	1	0	1	10.99	76.5	3.79	114	34.8	206	9.1	8.3	8.3	48	5	322	10.4	27.4	4.61	1.43	0	0
1	28	1	20.6	0	0	0	9.53	74.2	5.1	108	35	278	10.2	15.7	13.8	44	4.77	322	10.3	25.8	3.63	1.33	0	0
1	29	1	19	0	0	0	9.09	71	5.25	113	35.8	366	10.8	22.6	25.9	54	4.27	218	10.3	27.6	4.34	1.55	0	0
1	29	1	20.19	0	0	0	11.69	72	3.67	112	33.3	279	11.3	9.5	11.5	50	4.73	249	11.1	25	4.39	1.45	0	0
1	31	1	24.37	0	0	0	11.48	78.6	4.34	139	38.3	301	12.7	7.8	13.5	37	5.01	290	10.8	32.8	4.52	0.87	0	0
1	31	1	26.35	0	0	0	10.51	78.7	3.97	123	36.4	151	11.7	7.6	10.6	40	4.37	228	10	30.7	3.49	0.69	0	0
1	33	1	21.9	0	0	0	7.55	73	3.37	109	30.5	169	11.5	8.4	16	46	4.03	182	11	27.4	3.68	0.46	0	0
1	30	1	26.7	0	0	0	6.85	74.7	4.13	122	36	252	10.5	7.9	10.2	49	4.46	369	10.3	28.4	4.3	1.22	0	0
1	30	1	22.5	0	0	0	12.3	76.8	4.13	132	36.4	321	9.6	21.5	18.8	20	4.82	339	9.9	31.1	4.77	1.72	0	0
1	32	1	18.7	0	0	1	8.13	72.7	4.19	94	30.1	247	11.6	37.9	24.7	41	4.66	245	10.6	26.7	3.96	1.14	0	0
1	29	1	18.7	0	0	0	10.77	81.2	4.34	133	36.3	264	9.9	18.7	18.4	59	4.53	204	10.8	27.8	4.15	0.88	0	0
1	24	1	19.7	0	0	0	13.18	72	4.4	132	39.4	351	10.7	10.3	13.2	40	4.8	368	10.1	32.2	3.96	0.57	0	0
1	32	1	21.48	0	0	0	10.49	70.3	3.75	120	34.8	176	10.4	7.3	10.4	48	4.14	206	11.4	29.5	3.28	0.83	1	0
1	30	1	18.8	0	0	0	9.53	71	4.04	119	36.4	315	9.2	4.9	12	49	4.23	142	11	30.1	4.65	0.44	0	0
1	23	1	16	0	0	0	9.16	70.3	3.78	112	33.1	305	10.8	8.3	13.7	43	4.01	146	10.8	29	3.49	1.07	0	0
1	30	1	19.03	0	0	0	10.08	61.2	4.03	114	32.4	261	9.6	11.8	13.4	53	4.87	212	10.8	25	3.74	0.55	0	1
1	28	1	30.04	0	0	0	9.64	66.6	3.75	103	31.5	298	11	6.3	6.8	54	5.76	380	10.1	26	4.4	2.27	0	0
1	25	1	20.12	0	0	0	11.74	76	4.15	124	34.9	248	9.9	13.9	18.4	47	4.55	303	9.7	27	4.47	1.72	0	0
1	28	1	21.8	0	0	0	9.67	69.8	4.14	114	34.2	169	10.8	9.7	12	44	4.87	249	10.4	27.2	3.58	0.57	0	0
1	29	1	24.61	1	0	0	10.75	68.2	4.59	142	40.7	376	9.3	12.8	10.7	44	4.73	265	10.6	27.8	3.99	1.17	0	0
1	29	1	21.6	1	0	0	8.78	67	3.89	113	34.6	287	9.1	4.8	11.3	44	4.55	314	10.8	28	4.58	0.33	1	0
1	32	1	18.2	0	0	0	9.8	81.5	3.77	114	33	230	11.5	8.3	15.2	44	4.05	183	10	29.8	4.06	0.59	0	0
1	33	1	24.7	0	0	0	9.63	76.4	4.01	121	36.8	283	10.6	7.9	11.7	43	4.69	214	10.5	29.5	4.54	0.62	0	0
1	28	1	17.1	0	0	0	12.92	73.3	4.14	126	38.3	262	10.4	8.8	12.5	49	4.53	246	10.7	33.4	4.33	1.27	0	0
1	30	1	21.7	0	0	0	12.62	64.7	4.15	123	36.2	325	10	28.2	19.9	47	4.83	239	10.2	27.7	4.25	1.57	0	0
1	22	1	17.01	0	0	0	10.14	76.5	4.47	132	36.3	185	10.9	4.4	15.6	63	4.28	304	10.6	26.5	3.68	1.08	0	0
1	32	1	19.3	0	0	0	12.11	79.2	4.23	121	35	214	9.4	34.2	31.8	54	4.78	220	10.2	28.2	4.79	0.64	0	0
1	33	1	20.2	0	0	0	7.06	80.6	4.26	126	36.7	223	10.3	17.2	15.1	52	4.15	241	10.3	28.4	3.8	1.43	0	0
1	33	1	20.21	0	0	0	10.81	71.7	3.97	121	35	193	9.8	10.9	12.6	41	4.24	160	11.3	28.7	3.69	1.29	0	0
1	30	1	22.2	0	0	0	14.72	77.9	3.49	111	30.8	286	9.8	14.4	15.4	43	5.13	271	11.4	30.1	4.86	0.57	0	0
1	32	1	20.2	0	0	0	7.09	74.4	3.77	120	35.3	235	9.7	14.1	35.5	46	4.4	276	10	27.1	5.39	0.63	0	0
1	31	1	20.03	0	0	0	5.92	75.1	3.62	113	32.4	191	9	6	12.6	47	4.42	356	10.4	26.3	4.24	0.69	0	0
1	33	1	18.67	0	0	0	9.9	81.5	4.07	122	36.6	261	10.5	9.7	9.7	20	4.39	228	10.6	29.8	4.52	1.47	0	0
1	31	1	20.81	0	0	0	11.09	72.2	3.49	109	30.2	209	10.5	24.3	16.1	42	4.56	276	10.8	29.8	4.27	0.71	0	0
1	32	1	17.3	0	0	0	11.4	71.6	3.44	113	31.9	277	9.6	10.6	13.8	51	4.07	256	9.3	28.9	4.4	0.77	0	0
1	34	1	27.6	0	0	0	8.44	74.9	3.63	117	33.6	262	8.9	13.2	17	48	5.18	300	10.1	30.1	4.24	0.81	0	0
1	26	1	18.82	0	0	0	15.84	80.1	4.19	115	35.3	237	10.2	15.5	15.7	47	4.62	221	10.2	26.9	4.24	1.12	0	1
1	24	1	23.92	0	0	0	7.9	74.1	4.29	132	38.6	205	10.3	8.8	13.7	42	4.38	242	10.9	29.8	3.43	0.48	0	0
1	33	1	20	0	0	0	10.47	71.7	4.05	122	34.9	283	9.4	11.4	16.6	47	5.09	292	10.1	28.2	3.94	0.71	0	0
1	29	1	25.59	0	0	0	7.92	63.6	4.31	125	36.3	301	9.5	8.4	10.6	49	5.24	191	10.1	28.1	4.01	1.41	0	0
1	34	1	21.5	1	0	0	9.49	73.4	3.67	110	33.2	231	9.5	10.4	15.8	45	4.34	400	10.3	28.2	4.36	0.79	0	0
1	33	1	20.2	0	0	1	10.14	70.1	3.51	108	32.3	347	10.3	11.1	20.5	64	4.14	242	9.9	28.1	4.24	1.77	0	0
1	32	1	19.9	0	0	0	11.89	74.3	3.9	118	34	284	9.1	13.1	36.6	42	3.98	231	10.2	25.8	3.96	0.67	0	0
1	28	1	19.2	0	0	0	11.97	76.9	3.8	108	29.7	234	10.2	9.4	13.1	42	4.87	193	10.5	28.8	4.25	1.19	0	0
1	25	1	19.78	0	0	0	9.46	66.5	3.37	108	31.6	176	9.4	13.1	15.7	49	4.67	229	10.4	25.9	3	1.28	0	0
1	30	1	17.2	0	0	0	12.7	85.2	3.84	113	35.3	208	9.2	14.5	14.6	46	4.52	258	10.1	29	3.84	1.41	0	0
1	27	1	30.61	0	0	0	9.01	66.1	4.69	140	41.4	192	10.7	10.3	17.5	49	4.16	365	10.3	28.8	5.37	1.06	1	0
1	33	1	23	0	1	0	9.17	71.9	3.8	117	32.4	167	9.8	19.4	16	49	4.63	220	10.6	29.7	3.39	0.43	0	0
1	33	1	24.46	0	0	0	11.65	67.9	3.66	118	33.6	200	10.9	6.7	9.7	61	5.31	281	10.8	27.2	4.94	0.73	0	0
1	25	1	18.6	0	0	0	9.63	73.6	4.17	125	36.7	207	10.3	9.6	10.9	59	5.14	308	10.2	28.9	4.2	0.64	0	0
1	30	1	24.03	0	0	0	11.86	81.3	3.94	122	34.9	233	10.5	7.1	9.3	49	4.99	322	10.4	26.6	4.06	1.22	0	0
1	27	1	28.6	0	0	0	15.82	79.4	3.79	120	36.3	310	9	18.2	17.2	47	4.4	195	11	31.6	5.5	0.73	0	0
1	30	1	23.1	0	0	0	9.74	75.2	3.39	109	31.1	210	10.9	19.8	13.7	63	4.81	278	10.1	28.2	4.47	0.78	0	0
1	33	1	19.5	0	0	0	7.62	72.4	3.94	121	36.6	185	8.7	8.7	14.9	46	4.76	213	10.7	28.5	3.99	0.47	0	0
1	31	1	21.7	0	0	0	10.3	79.4	4.26	140	39.1	155	11.9	9.6	12.8	36	5.14	208	10.7	26.8	4.3	0.83	0	0
1	26	1	17.02	0	0	0	7.5	68.5	3.66	116	32.5	202	10	15.2	15.4	44	3.85	167	10.4	28.5	4.53	0.57	0	0
1	27	1	20.5	0	0	0	7.29	74.8	3.92	125	34.9	212	9	19.2	11	64	4.78	300	10.1	28.9	3.88	0.83	0	0
1	33	1	20.89	0	0	0	9.06	76.8	4.29	137	36.6	180	10.1	15.6	12.7	55	5.08	261	10.3	28.5	4.34	1.3	0	0
1	30	1	18.3	0	0	0	11.98	72.5	3.63	111	32.5	243	9.6	7	13.5	40	4.37	269	10.3	30.2	3.95	2.75	0	0
1	28	1	20.3	0	0	0	10.3	69.1	3.56	108	32.3	184	12.6	6.4	9.1	42	4.48	237	11.2	29.2	4.46	0.55	0	0
1	28	1	31.6	1	0	0	8.56	65.6	4.33	132	38.3	202	10.1	6.5	8.7	39	3.75	353	10.1	26.5	3.84	0.47	0	0
1	30	1	19.1	0	0	0	9.36	80.4	3.69	119	36.1	288	10.8	9.1	13.9	48	4.92	165	10.8	28.2	4.87	0.78	0	0
1	30	1	20	0	0	0	10.18	75.3	3.41	114	34.5	218	10	10.5	12.9	44	4.69	296	11.7	27.5	3.86	0.34	0	0
1	28	1	27.2	0	0	0	13.64	75.4	3.82	113	33.2	178	10.8	11	15.7	52	5.13	386	10.8	26.7	4.86	1.47	0	0
1	26	1	26.04	0	0	0	11.47	77.4	4.03	126	36.6	236	10.2	11.8	14.7	57	5.12	246	10.2	26.9	3.88	1.46	0	0
1	30	1	19.2	0	0	0	6.82	83.3	3.42	114	31.4	167	10.6	5.8	14.2	50	5.16	188	11	28.2	3.47	0.61	0	0
1	26	1	15.82	0	0	0	13.83	67.4	4.31	134	39	205	11.4	20.5	15.8	48	4.4	183	10.6	28.3	3.63	1.24	0	0
1	29	1	18.8	0	0	0	12.54	81	4.08	122	36.2	168	11	8.8	12	35	4.32	249	11.2	27.5	3.73	0.65	0	0
1	29	1	19.4	0	0	0	9.09	69.8	4.05	124	36.5	192	10.3	6.9	12.9	48	4.19	230	9.6	29.8	3.23	0.95	0	0
1	28	1	19.6	0	0	0	9.51	80.6	3.98	117	34.8	286	10.9	8.8	23.1	40	4.22	179	10.6	27.9	3.95	0.71	0	0
1	32	1	21.1	1	0	0	12.21	76.8	4.02	127	39.3	210	11.1	11.3	13.6	43	4.21	224	10.8	27.5	4.54	1.18	0	0
1	25	1	28.7	0	0	0	11.28	79.1	4.4	134	37	230	10.2	10.3	9.3	51	5.58	360	11.4	31	4.87	0.65	1	1
1	26	1	18.6	0	0	0	8.54	77.3	3.62	112	34.5	182	10.4	13.8	17	46	4.86	163	10.9	30.2	3.76	0.77	0	0
1	24	1	18.99	0	0	0	9.45	67.1	4.17	128	36.9	197	9.5	10.9	15.6	53	4.33	327	11.2	27.5	4.24	1.64	0	0
1	22	1	24.3	0	0	0	12.77	79.8	4.17	117	34.6	193	12.7	11.7	14.8	43	4.28	199	10.4	27.8	5.37	1.71	0	0
1	25	1	20.55	0	0	0	6.87	65.9	3.52	110	30.8	258	9.9	7.2	12.5	57	3.92	262	10.2	26.3	5.81	0.63	0	0
1	27	1	21.37	0	0	0	8.18	76.2	3.91	117	35.4	252	9.3	5.7	12.9	42	4.15	224	10.5	29.2	4.4	0.76	0	0
1	29	1	20.07	0	0	0	8.43	71.8	4.03	120	34.7	236	10.3	18.3	18.6	50	4.72	200	10.3	27.7	3.89	1.81	0	0
1	32	1	23.5	0	0	0	13.07	72	3.13	103	30.7	229	11.7	8	12.1	46	4.31	173	10.1	29.9	3.73	1.25	1	1
1	27	1	20.31	0	0	0	14.41	78.6	3.7	118	33.4	265	10.8	35.6	24.1	44	4.72	322	11.1	28.6	4.33	0.87	0	0
1	33	1	22.7	0	0	0	9.61	72.3	4.08	132	38.3	225	8.8	8.2	10.6	48	4.15	194	10.3	26.7	3.35	1.5	0	0
1	28	1	17.63	0	0	0	10.24	70.5	4.24	121	35.1	215	12	11.2	34.4	47	4.43	128	10.6	29.4	4.52	1.36	0	0
1	26	1	17.44	0	0	0	9.2	77.8	3.47	109	30.3	195	9.2	7.8	16.9	48	4.33	294	10.4	26.1	3.84	0.83	0	0
1	25	1	19.6	0	0	0	6.03	58.9	4.72	138	30.6	209	9.9	7.9	11.5	45	5.5	287	10	26.4	4.52	1.66	1	1
1	28	1	20	0	0	0	6.81	69.3	3.79	116	32.8	244	10.8	16.9	24.2	52	4.4	235	10.8	30.8	3.99	0.56	0	0
1	30	1	21	0	0	0	9.94	72.8	4.21	131	38.3	264	10.2	21.2	22.4	53	4.37	166	10.1	28.4	4.4	1.62	0	0
1	34	1	22.9	0	0	0	11.41	80.1	4.05	122	36.5	274	10.4	10.8	18.8	54	3.7	267	11.5	27.6	4.04	1.25	0	0
1	34	1	20	0	0	0	9.96	78.6	4.19	119	36.6	303	9.7	7.9	14.8	52	4.37	265	10.8	29.1	4.42	0.89	0	0
1	28	1	22.03	0	0	0	7.02	72.4	4.68	145	38.5	186	9.5	6.9	11.7	47	4.08	281	10.4	28.4	4.13	0.96	0	0
1	33	1	19.7	0	0	0	8.61	69.9	3.39	105	30.4	269	10	10.5	20.8	44	5.67	179	11.1	28.1	4.46	0.83	0	0
1	24	1	16	0	0		9.19	70.1	3.47	111	32.5	209	11.7	19.6	22.1	50	4.27	199	10.2	29.1	4.65	1.07	0	0
1	26	1	18.4	0	0	1	6.86	69.4	3.63	110	31.9	196	10.8	9.1	10.4	39	4.45	182	11.4	28.7	4.18	1.35	0	0
1	32	1	18.36	0	0	0	10.38	73.2	5.68	117	36.5	331	10.4	8.9	13	48	4.6	232	10.5	31.9	4.8	0.63	0	0
1	30	1	26.9	0	0	0	12.86	77.1	3.43	101	30.4	365	10	9.2	7.6	53	4.84	216	10.6	26.3	4.01	1.98	1	0
1	27	1	21.5	0	0	0	11.45	75.6	3.29	107	31	188	12.3	7.9	14.2	46	4.15	268	10.8	27.9	2.55	0.63	0	0
1	29	1	19.87	0	0	0	9.87	71.3	4.05	113	32.3	218	11.4	8.1	15.2	48	4.13	220	10.6	27.5	6.06	1.38	0	0
1	23	1	25.21	0	0	0	13.02	70	4.07	128	35.4	237	9.3	26	16.8	38	5.59	319	10.6	30.8	4.29	1.15	0	0
1	31	1	21.48	0	0	1	7.35	75.5	3.85	120	35	297	11.3	22	26.6	52	5.55	282	10.8	29.2	4.39	0.39	0	0
1	32	1	21.2	0	0	0	12.59	80.9	3.6	107	31.1	186	10.2	5.4	7.9	51	4.93	329	10.2	29.9	4.77	0.93	0	1
1	31	1	17.6	0	0	0	9.78	73.4	4.62	93	29.5	386	10	9.6	15.5	43	3.86	257	10.2	32	3.63	0.69	0	0
1	31	1	20.3	0	0	0	11.22	84.4	4.15	124	36.2	213	10.2	10.2	13.5	46	5.01	191	10.7	28.3	3.94	0.65	0	1
1	29	1	18.8	0	0	0	13.11	72.4	4.38	109	33.6	256	10.2	11.2	15.6	45	4.2	188	10.4	27.4	4.18	0.3	0	0
1	31	1	23.33	0	0	0	12.98	79.1	4.05	124	37.1	316	10.4	14.1	15.5	51	4.78	265	9.9	25	3.83	0.99	0	0
1	32	1	18.8	0	0	0	10.67	75.1	3.81	119	33.3	331	9.3	13.1	11.4	42	4.23	286	10.3	29.7	3.58	1.03	1	0
1	28	1	24	0	1	0	9.66	69.3	3.85	121	34.1	256	10.3	8.4	19.9	43	5.17	325	10.7	26.8	4.18	2.01	0	0
1	31	1	13.9	0	0	0	6.68	70.7	3.42	106	32	227	9.2	9.9	18	51	4.17	227	10.5	29.2	3.59	0.98	0	0
1	28	1	25.7	0	0	0	9.11	73.8	5.07	104	32.8	280	10	6.9	10	52	4.96	258	11.2	28.1	3.94	2.1	1	0
1	30	1	18.26	0	0	0	10.99	76.5	4.28	116	35.8	279	9.3	8.6	14.5	46	3.9	176	10.4	27.3	4.34	0.77	0	0
1	29	1	22	0	0	1	12.69	75	3.75	116	33.5	268	10.1	10.3	11.7	45	4.2	264	10.4	25.4	4.23	0.95	0	0
1	28	1	21.4	0	0	0	12	77.3	4.57	134	40.5	299	10.1	15.6	8.1	52	5.45	283	10.6	28.1	5.17	0.57	0	0
1	30	1	27.6	0	0	0	9.6	77	5.19	147	37.6	271	9.2	6.7	11.9	47	5.01	232	10.6	26.2	3.98	1.06	0	0
1	30	1	22.1	0	0	0	11.71	78	3.66	124	34.9	244	8.8	11.6	14.5	59	5.64	277	10.8	25.7	4.52	0.21	1	0
1	31	1	16.2	0	0	0	9.3	73	3.69	108	31.8	245	9.5	7.4	15.1	47	3.57	277	9.9	26.5	3.25	0.25	0	0
1	26	1	26	0	0	0	12.59	77.7	3.52	105	31.6	244	10.1	18	18.8	39	5.55	348	10.7	26.8	5.45	0.86	0	0
1	31	1	22.2	0	0	0	10.92	72.7	3.88	121	35.7	161	9.8	29.3	34.6	49	4.53	252	9.8	29.3	5.01	0.59	0	1
1	31	1	17.4	0	0	0	6.52	70.9	4.75	139	41	215	10	15.1	14.6	48	5.23	244	10.7	26.7	6.04	0.29	0	0
1	29	1	19.6	0	0	0	6.86	72.1	5.42	117	38.6	160	10	12.4	16.2	58	4.45	254	9.6	26.9	4.65	0.71	0	0
1	26	1	18.3	0	0	0	8.7	77.9	4.15	126	36.6	243	9.8	15.2	14.9	47	4.36	319	10.3	25.7	4.13	1.16	0	0
1	30	1	22	0	0	0	9.18	68.7	3.67	117	33.6	300	10.2	11.5	15.2	50	4.19	249	10.6	26.5	4.33	2.04	1	1
1	32	1	21.6	0	0	0	10.33	72.8	4.77	103	32.6	209	12.2	10.1	11.2	43	4.79	298	9.8	26.8	4.41	0.77	0	0
1	31	1	18.9	0	0	0	10.1	70.6	5.01	103	33.7	258	10	11.5	18.3	59	4.44	191	9.9	27.3	4.33	1.61	0	0
1	33	1	21.12	0	0	0	6.16	78.2	3.63	110	33.9	202	11.6	27.5	19.3	47	3.92	173	10.5	29	4.67	1.08	0	0
1	26	1	19.2	0	0	0	9.65	71.1	3.18	107	32.1	225	8.7	10.6	15.2	50	5.34	254	10.6	29	4.66	0.92	0	0
1	32	1	18.8	0	0	0	12.61	77.8	4.23	119	37.2	176	10.8	14.6	16.6	54	4.33	224	10.7	25.8	4.02	0.89	0	0
1	33	1	22.46	0	0	0	9.88	74.8	3.13	97	29.5	210	9.3	10	8.2	54	4.96	326	10.5	26.4	342	1.27	0	0
1	28	1	26	1	0	0	9.15	62.4	5.55	110	35.4	340	10.6	6.2	9.9	64	5.27	296	10.9	25.1	4.39	0.28	0	0
1	27	1	24.8	0	0	0	12.69	82.5	4.17	126	38.5	255	9.8	10.5	30.7	50	4.18	242	9.8	27.2	4.79	2.11	0	1
1	23	1	19.5	0	0	0	10.33	69.2	3.77	124	35.2	221	10.7	6.3	13.1	35	4.64	181	10.7	27.5	4.4	1.46	0	0
1	33	1	22.22	0	0	0	8.34	66.8	4.12	127	36.1	270	8.5	9.8	12.8	53	5.22	343	9.7	25.8	4.65	0.95	0	0
1	24	1	16.2	0	0	0	6.63	83.9	4.06	118	34.4	281	9.7	8.2	20	42	4.3	199	10.2	26.4	3.94	1.6	0	0
1	27	1	23.93	0	0	0	9.31	71.2	3.81	109	34.7	261	9.8	13.1	62.3	48	3.99	301	10.2	27.5	5.57	1.09	0	0
1	31	1	22.08	0	0	0	7.32	68.7	3.65	111	33.1	188	8.9	11	14.4	47	4.49	237	10.5	27.8	3.84	1.09	0	0
1	29	1	24.11	0	0	0	9.46	75.9	4.55	129	38.6	242	10	10	14.4	46	4.62	297	10.8	28.8	4.86	0.67	0	0
1	33	1	18.3	0	0	0	11.53	78	4.28	124	38.1	211	9.8	8.7	11	40	4.42	224	10.5	26.9	5.02	0.28	0	0
1	27	1	25	0	0	0	8.33	74.8	3.67	109	33.4	318	8.9	7.7	13.2	48	5.16	258	10	27.2	5.72	1	0	0
1	30	1	24.3	0	0	0	7.78	66.9	4.02	117	34.7	218	9.5	8.4	10.8	54	4.44	191	9.9	24.7	3.73	0.92	0	0
1	31	1	20.8	0	0	0	10.3	79.2	4.05	121	36.6	252	9.7	19.9	18.9	45	4.15	273	10.8	25.9	4.02	0.7	0	0
1	26	1	24	0	0	0	12.31	72.7	3.75	117	35.4	295	9.3	9.3	12.1	50	4.33	343	9.8	25.6	4.48	0.41	0	0
1	31	1	24.3	0	0	0	6.73	74.4	4.09	116	35.5	243	10.3	10	17.7	52	4.03	409	10.2	28.8	4.01	1.64	0	0
1	27	1	24.8	0	0	0	8.28	72.3	3.48	105	31.6	300	9.5	6.3	9.5	48	4.67	240	10.5	31.7	6.17	0.86	0	0
1	28	1	20.7	0	0	0	8.09	79.3	4.82	110	35.9	193	10.4	14.9	14.9	56	4.3	217	10.4	28.1	4.65	0.71	0	0
1	28	1	18.47	0	0	0	10.9	79.9	3.79	123	37.3	186	11.3	7.9	15.2	50	4.21	218	10.9	30	4.23	0.6	0	0
1	44	1	27.1	0	0	0	10.12	70.64	4.17	127.9	38.07	197	8.13	17	17	38	4.92	211	11.9	34.2	4.54	1.023	0	0
1	27	0	19.8	0	0	0	13.91	74.22	4.04	129.8	38.37	242.2	8.14	16	16	56	5.98	284	13	34.9	4.38	3.094	0	0
1	23	0	24.3	0	0	0	7.81	69.9	4.63	133	40	176	11.8	31	22	52.6	4.36	171.5	13.1	32.3	3.65	1.819	0	0
1	36	1	20.8	0	0	0	7.76	72.06	3.98	128	37.49	240.2	7.89	39	34	46.2	4.18	263	12.6	32	3.66	1.631	0	0
1	36	1	20	0	0	0	10.9	75.68	3.94	121.6	36.39	229.8	8.75	29	23.62	42	4.21	208.18	13.6	34.7	5.44	1.157	0	0
1	36	1	19.8	0	0	0	8.41	72.85	3.71	114	33.94	277.8	7.24	11	12	52	5.49	200	11.5	32.5	3.79	1.679	0	0
1	42	1	21.6	0	0	0	8.55	81.89	3.6	113.6	33.01	240.8	7.61	15	12	44.5	4.53	199.3	13.5	32.4	2.92	0.601	0	0
1	27	1	18.4	0	0	0	7.39	76.9	3.78	116	33.5	163	10.2	23	25	52.4	5	306.7	12.4	32.3	4.59	0.447	0	0
1	44	1	22.4	0	0	0	8.89	85.7	3.95	122	35	147	10.2	16	17	35	4.27	209	13.9	35.6	3.79	2.261	0	0
1	31	0	21.1	0	0	0	12.61	78.43	3.87	118.3	35.05	251.1	8.22	70	45	42.9	4.43	276	12.2	34.2	4.95	1.336	0	0
1	35	1	17.2	0	0	0	10.66	74.1	4.14	128	36	210	10.1	21	10	45	5.38	254	13.9	33	4.46	0.211	0	0
1	30	1	18.4	0	1	0	6.75	73.6	4.25	129	38.5	231	9.8	16	18	40.6	4.26	408.4	12.8	31.3	4.67	1.166	0	0
1	32	1	23.4	0	0	0	13.82	75.63	3.86	116.7	35.94	212.3	8.33	34	25	49.4	5.32	266.2	12.5	28.9	3.79	2.07	0	0
1	41	1	21.3	0	0	0	8.36	61.63	3.84	117	34.32	257.3	9.8	9.44	13.09	44.85	6.1	243.27	13.3	35.5	3.94	1.686	0	0
1	28	1	22.6	0	0	0	10.43	75.4	4.43	137	38.9	321	10.4	16	16	42.1	4.56	350.1	13	32	4.63	0.813	0	0
1	39	1	25	0	0	0	9.46	76.1	3.99	120	34.7	225	9.7	20.02	21.25	61.28	4.64	190.18	12.6	33.6	3.79	0.932	0	0
1	35	1	19.3	0	0	0	11.43	72.5	4.48	130	38.9	301	9.1	10	15	43.6	4.82	215.5	13.6	35.9	3.68	1.748	0	0
1	30	1	20.4	0	0	1	13.81	75.6	4.56	135	39.1	352	9.8	11	13	42.6	4.56	280.4	12.5	33.6	4.54	0.918	0	0
1	27	0	30.4	0	0	0	10.06	81	3.82	117	35.2	216	11.2	10	15	23	4.53	253	12.3	33.7	4.23	0.306	0	0
1	31	1	18.7	0	0	0	5.75	62.9	4.24	131	37.4	113	11.2	9	18	52.2	3.66	246.3	11.8	35.5	3.85	1.119	0	0
1	32	1	19.8	0	0	0	9.4	68.24	5.48	92.3	31.69	258.1	10.9	14	16	34.2	5.59	314.7	13.8	32.8	3.65	2.647	0	0
1	34	1	24.6	0	0	0	10.2	75.35	4.83	133.2	40.44	228	7.9	10.2	15.8	47.95	5.95	223.66	12.3	31.7	4.81	1.322	0	0
1	27	1	22.6	0	0	0	5.77	66.1	3.91	116	35.6	178	11.8	29.6	22.9	47.6	5.49	209.7	11.8	32.7	4.31	0.76	0	0
1	35	0	20	0	0	0	10.87	75.2	4.01	117	34.3	201	11	18	15	41	5.07	192	11.9	42	5.39	3.468	0	0
1	28	0	22	0	0	0	12.88	76.12	4.27	122.5	37.59	409.2	6.86	7.5	13.2	53.8	4.74	274.9	12.8	32.8	6.22	0.952	0	0
1	38	1	23.4	1	0	0	9.74	68.3	4.2	132	37.8	195	10.5	22	22.68	51.2	4.15	363.3	12.3	30.4	3.87	0.881	0	0
1	28	0	20	0	0	0	8.93	75.8	4.57	133	39.6	290	9.2	13.7	18.3	41.7	4.74	238.3	12.8	35.7	4.42	2.366	0	0
1	32	0	17.4	0	0	0	10.12	72.5	4.1	124	36.1	247	10.5	32.79	24.62	46.8	5.23	280	12.3	31.8	4.38	1.372	0	0
1	29	1	20.3	0	0	0	12.84	75.63	4	117	36.09	281.6	6.89	23.9	9.5	53.5	5.19	260.3	12.8	30.8	4.31	0.226	0	0
1	39	1	22.7	1	0	0	10.17	73.47	3.67	111.4	34.17	298.8	8.63	34.2	26.5	41.3	5.52	288.2	12.4	33.9	4.55	1.088	0	0
1	37	1	24.7	0	0	0	9.26	67.7	4.73	146	41.8	301	10.1	13.9	14.4	56.1	5.37	233.5	15	32.9	5.58	1.748	0	0
1	31	0	29.4	0	0	0	11.33	78.9	3.7	118	34.6	176	10.7	12.1	17.2	48.3	5.21	407	13.7	36.2	4.11	1.64	0	0
1	24	0	20	0	0	0	9.87	66.12	4.16	133.6	40.56	328.2	7.69	8	12	43	4.63	214	12.1	31.7	4.14	0.988	0	0
1	35	1	22.8	1	0	0	3.85	66.66	3.74	108	32.9	218.4	7.62	12.1	18.7	33.3	5.09	133.6	12.7	36.2	4.16	1.473	0	0
1	39	1	23.1	0	0	0	9.21	71.58	4.26	135.4	40.75	201.7	8.39	10.1	14.9	48.7	4.9	321.6	12.8	37	4.36	0.766	0	0
1	28	0	15.4	0	0	0	10.8	75.17	4.58	136.9	41.44	207.3	9.63	11.7	19	43	5.4	247.7	12.3	34.6	4.31	0.764	0	0
1	34	0	23.7	0	0	0	8.18	64.22	4.28	127.7	39.11	341.8	7.39	22	16	35	4.92	235	12.1	35.5	4.59	0.971	0	0
1	29	1	34.9	0	0	0	12.98	67.56	3.49	114.6	34.35	314	9.16	16.8	14.6	39.8	6.13	273.4	14	33.5	5.26	0.703	0	0
1	39	1	24.4	1	0	0	7.9	68.84	3.61	118.5	36.03	230.8	9.82	4.6	15.4	52.3	5.93	212	12.1	29.1	4.39	3.263	0	0
1	34	1	19.4	1	0	0	5.51	65	4.02	130	37.8	216	10.1	12.1	16	38.2	4.98	175.2	12.2	32.1	4.06	2.203	0	0
1	38	1	19	0	0	0	7.25	76.1	3.88	118	34.6	235	10.2	18	19	48	4.37	235	12	31.3	5.31	0.722	0	0
1	32	0	20.3	0	0	1	8.3	73.1	3.91	111	33.8	198	10.8	9.9	14.6	43.4	5.08	257.2	12.4	34	3.72	2.005	0	0
1	37	1	19.9	0	0	0	10.44	72.9	4.28	124	35.6	244	9.7	17	19	44	4.62	282	12.1	34.2	3.87	2.439	0	0
1	30	1	17.7	1	0	0	8.3	73.43	4.04	122.4	36.67	186.4	9.58	13.8	14.3	34.9	5.25	166.8	12	29.6	3.87	1.529	0	0
1	35	1	25	0	0	0	7.75	68.2	3.95	127	37.2	256	8.5	9.5	16.4	47.6	6.24	238.9	12.3	31	4.8	0.383	0	0
1	33	1	25.3	1	0	0	8.12	78.6	3.95	118	34.6	160	11.6	8	17.4	42.9	4.8	215.4	13.7	36.8	3.86	3.116	0	0
1	29	1	18	1	0	0	8.6	75.5	3.65	114	33.5	228	10.4	13	13	41	5.22	230	12.6	33.3	3.99	0.618	0	0
1	37	1	21.5	1	1	1	6.48	60.86	4.14	129.2	38.57	271.3	7.37	19.6	18.49	62.6	6.42	308.2	12.8	32.7	4.2	1.901	0	0
1	27	0	24	0	0	0	10.76	68	4.11	121.7	36.2	237.2	9.2	7.5	13.11	40	4.92	289.8	12.6	30.4	4.43	1.16	0	0
1	31	0	26.6	0	0	0	12.52	64.88	3.75	113.3	35.18	258.3	6.98	22.6	21.9	35.4	4.6	217.7	12.5	33.9	3.9	0.849	0	0
1	35	0	18.1	0	0	0	5.55	74.6	4.18	116	35.2	149	11.6	14	17	36.4	4.35	185.9	13.8	34.5	4.01	1.649	0	0
1	40	1	20	0	0	0	11.54	74.91	3.44	103.8	32.17	259.9	9.42	10	11	40	2.14	283.6	12.3	33.4	3.74	1.006	0	0
1	28	1	19.8	0	0	0	11.07	71.68	4.07	119.3	36.56	264.5	7.67	55	33.6	40.1	4.33	289.7	12.7	34.2	5.08	0.749	0	0
1	28	0	18.9	0	0	0	8.59	71.01	3.85	114.9	34.74	373.2	8.15	14	18	44	5.6	265	12.5	33.1	6.56	0.849	0	0
1	39	1	30.4	1	0	1	9.27	72.9	3.62	110	32.4	237	10	15	16	39.6	4.41	304.7	12.7	36.3	4.18	1.553	0	0
1	29	1	16.4	0	0	0	8.53	73.4	3.88	126	36.4	312	9.3	8	12.5	39.3	4.67	173	12.1	31.1	5.53	0.788	0	0
1	38	1	24.9	0	0	0	7.78	79.02	4.04	125.2	37.37	193.8	7.3	30.68	30	61	5.57	284	13.1	31.8	5.37	0.564	0	0
1	38	1	26	0	0	0	10.67	83.1	3.87	126	36.8	259	11.1	12.5	19.5	48.3	4.69	275.9	12.3	31.6	4.55	0.531	0	0
1	38	1	22.9	0	0	0	8.11	72.39	3.92	121	36.77	249.7	8.68	9	9	49	5.47	236	12.2	34.6	4.43	0.417	0	0
1	26	1	23.5	1	0	0	11.51	69.5	4.41	129	35.9	251	9.7	10	13	45.4	4.28	201	13.3	35.7	3.08	0.985	0	0
1	22	1	20.7	1	0	0	12.57	79.46	3.82	112.5	34.94	207.8	8.37	11	17	41.4	6.15	239.6	12.5	41.5	4.33	0.752	0	0
1	35	0	24.7	1	1	1	10.48	74.9	3.51	108.4	33.04	220.2	7.35	18	21	46.8	3.84	432.8	12.7	33.6	3.72	1.224	0	0
1	27	0	25.5	0	0	0	12.19	74.16	4.43	126.9	37.93	264.9	9.21	15	17	42	4.58	243	13.6	39.8	4.92	0.484	0	0
1	26	0	26.9	0	0	0	10.68	78.91	3.86	117.1	35.33	237.6	7.41	12	15	45.6	4.36	222.8	12.5	31.3	4.65	1.609	0	0
1	35	1	25.7	0	0	0	10.91	80.4	5.05	144	41.8	297	10.5	10	14	55.7	5.06	308.2	13.3	34.7	5.35	0.339	0	0
1	43	1	29.3	0	1	0	6.87	65.45	4.04	122.8	37.51	220.3	8.5	7	16	49.7	4.22	206.5	12.5	35.1	3.3	1.465	0	0
1	23	0	17.2	0	0	0	10.97	67.93	4.45	124.5	38.18	312.3	7.71	7	12	40.4	4.07	251.8	12.1	33.5	3.74	1.685	0	0
1	22	1	20.5	0	0	0	10.85	73.99	4.08	125.7	38	209.7	9.77	14	16	43.7	4.66	273.2	13.2	37.9	4.4	1.104	0	0
1	27	1	19	0	0	0	10.13	72.33	3.42	112.4	32.67	304.4	7.44	13	18	47	4.59	213	12.4	30.9	4.36	1.189	0	0
1	42	1	21.4	0	0	1	10.04	67.75	4.44	123.1	38.5	181.7	10.04	13	16	50.5	4.59	235.4	12.6	32.4	4.69	2.369	0	0
1	43	0	24.2	0	0	0	12.43	68.11	4.05	125.2	38.1	182.9	9.96	16	15	41.2	4.23	276.7	13.5	35.5	5.27	1.306	0	0
1	27	1	25.8	0	0	0	7.49	78.16	4.32	127	38.22	177.1	9.04	6	10	52	4.58	295	12.6	33.8	3.61	0.988	0	0
1	26	0	19.6	0	0	0	7.42	74.7	4.1	129	36	216	8.9	8	17	51.2	4.4	238.1	13.1	36.3	4.69	2.463	0	0
1	29	0	18.3	0	0	0	11.16	70.01	3.98	118.9	36.59	272.5	8.37	37	31	48	4.89	278.5	12.2	34.2	4.61	2.007	0	0
1	30	0	20.1	0	0	0	11.03	78.02	4.01	115.2	35.51	203.5	9.81	80	42	42.6	4.26	257.6	11.7	32.3	4.48	1.03	0	0
1	28	0	20.6	0	0	0	10.72	71.45	3.84	121.9	36.88	302.4	9.5	6	12	37.9	4.2	189.1	12.7	39.1	5.13	0.444	0	0
1	35	0	24.4	0	0	1	9.41	68.38	3.77	118.2	35.64	238.6	8.3	18	18	45.8	5.16	279.4	12	32.4	3.98	2.168	0	0
1	31	0	20	0	0	0	9.86	73.6	3.35	105.4	31.31	235.7	7.79	20	24	50.7	4.64	227.3	12.9	34.7	3.75	2.102	0	0
1	34	1	20.7	0	1	0	13.25	64.9	3.83	125	35.4	285	9.7	48	34	44.8	5.06	224.1	12	38.4	3.92	1.605	0	0
1	36	1	19.3	0	0	0	12.36	79.76	4.23	124.6	38.34	328.2	8.41	25	21	58.7	4.51	294.9	11.4	30	4.69	0.976	0	0
1	43	1	20.5	0	0	0	7.61	69.21	3.31	107.5	32.81	214.9	8.47	10	15	46.1	4.39	185.6	12.1	34.4	4.44	0.735	0	0
1	30	0	20.1	0	0	0	6.65	79.51	3.47	108.4	33.03	167.6	9.26	10	13	47	4.15	249	13.6	33.8	3.66	0.587	0	0
1	25	0	19.8	0	0	0	14.2	76.85	4.36	115.6	36.05	363.2	8	34	25	42.4	3.94	208.1	12.7	36.2	4.05	0.84	0	0
1	32	1	20.5	0	0	0	4.93	51.5	4.44	92	27.7	244	10.1	8	18	43	4.54	191.3	12.4	36.5	4.29	0.627	0	0
1	32	1	19.1	1	0	0	10.52	69.88	4	120.8	36.58	300.9	7.34	19	16	49.4	4.51	314	12.3	33.3	4.35	1.429	0	0
1	27	0	21.4	0	0	0	9.82	72.58	4.37	126	38.31	245.4	7.9	31	25	43.5	4.35	230.4	11.6	30.7	4.53	0.34	0	0
1	31	1	20	1	0	0	11.14	75.53	4.83	94.7	31.06	235.6	9.79	8	15	41	4.44	287	12.9	37	3.74	0.501	0	0
1	25	1	18.5	0	0	0	9.23	70.3	3.61	114	32.2	158	12.1	39	35	30	5.23	224	12.3	31.7	3.87	1.036	0	0
1	25	0	27.3	0	0	0	9.34	71.67	3.46	112	32.91	192.3	8.17	8	13	44.9	3.96	165.5	12.8	38.1	3.02	0.939	0	0
1	28	0	18.8	0	0	0	7.13	76.08	4.12	115.9	36.05	218	8.74	37	29	43.3	4.53	188.8	12.7	34.3	3.46	1.297	0	0
1	23	0	19.2	0	0	0	10.52	73.23	4.12	131.6	39.07	183.9	9.5	11	14	46.8	4.2	294.2	12.6	36	3.58	0.936	0	0
1	30	0	17.6	0	0	0	12.35	64.6	4.31	131	37.1	291	10.5	14	19	45.4	4.52	291.4	12	36.4	4.69	0.429	0	0
1	29	0	19	0	0	0	9.53	72.73	4.4	122.1	37.26	303.2	7.25	9	14	51.8	4.69	205.9	12	31.6	4.61	1.182	0	0
1	30	1	17.6	0	0	0	6.4	53.72	4.3	126.8	38.62	224.1	8.38	11	13	35	6.66	183	12.8	31.4	3.93	1.191	0	0
1	39	1	19.7	0	0	0	12.33	77.6	4.18	124	36.3	103	13.2	23	32	51	4.84	199.9	11.9	32	4.45	0.852	0	0
1	30	1	22.8	0	0	0	10.16	73.78	3.68	111.7	33.41	276.1	7.46	33	26	42.5	4.65	191.7	12	32.9	4.09	0.445	0	0
1	28	0	20.2	0	0	0	10.75	75.41	3.94	118.8	34.92	197.5	8.66	17	18	38	3.99	243.4	12	30.4	3.6	1.969	0	0
1	28	1	17.9	1	0	0	10.61	61.58	4.61	139	41.78	306.4	7.61	16	13	54.85	5.35	260.76	12.2	38.9	3.39	0.689	0	0
1	40	1	30.8	0	0	0	12.6	77.6	4.12	125	37.6	263	9.9	14	17	35	5.76	248	12.3	38.9	5.88	0.766	0	0
1	39	1	25.6	0	0	0	7.55	75.7	3.79	134	37.8	179	12.9	25	24	51.9	4.62	141.6	11.3	31.4	4.47	1.756	0	0
1	29	0	19.5	0	0	0	9.16	73.83	4.3	131.4	40.44	272	7.72	11	13	40.9	4.87	205	11.8	30.2	4.57	0.883	0	0
1	36	1	21.5	1	0	0	9.3	75.5	3.99	123	36.7	260	8.5	95	38	35.6	4.9	351.7	12.9	35.9	3.99	1.278	0	0
1	35	1	20.3	0	0	0	6.78	70.3	4.29	122	35.2	241	11.1	10	12	42.6	4.05	294.7	12.8	35.5	3.65	0.646	0	0
1	34	1	23.5	0	0	0	8.78	67.27	4.85	137.5	41.57	183.9	9.42	12	17	40.5	5.44	237.4	13.1	37.7	4.67	0.654	0	0
1	35	0	21.1	0	0	1	10.03	75	3.63	115	32.5	170	10.1	10	14	47.4	4.66	260.1	13.2	29.1	3.43	7.033	0	0
1	31	1	24.6	1	0	0	7.68	64.63	3.45	115.4	35.17	214.1	7.63	10	19	43.8	4.56	196.6	12.8	34.7	3.45	1.523	0	0
1	30	0	18.7	0	0	0	8.25	63.7	3.99	119.4	35.99	209.1	8.89	21	20	41.6	4.41	288.1	12	33.5	4.61	1.302	0	0
1	37	0	21.5	0	0	0	10.5	69.8	4.03	121	36.9	293	8.8	24	20	37.5	4	220.4	12.2	34.4	4.7	1.084	0	0
1	29	0	17.1	0	0	0	7.45	62.82	3.99	120.9	36.55	174.3	11.52	13	18	36.3	4.6	206.8	13.7	36.9	3.93	0.84	0	0
1	42	1	23.2	0	0	0	8.97	64.28	4.12	124	37.31	278.4	8.62	34	30	48.6	4.38	237.2	13.4	33.8	5.75	1.21	0	0
1	24	0	21.8	0	0	0	7.33	68.88	4.18	126.7	39.13	220.3	8.05	9	15	42	6.06	160	14.4	31.8	5.01	1.779	0	0
1	36	1	19	0	0	0	11.2	73	4.29	123	37.9	215	10.3	11	11	38	3.06	214	13.2	34.5	5.27	3.568	0	0
1	31	0	23.9	0	0	0	13.6	77.65	4.41	127.8	38.77	341.8	7.91	15	16	45.5	5.46	391.5	12.7	31.3	5.08	1.191	0	0
1	36	1	24.2	1	0	0	9.43	80.7	3.93	128	36.1	158	10.3	17	18	53	4.18	195.4	12.1	32.1	3.6	0.775	0	0
1	27	0	18.5	0	0	0	7.97	79.74	4.08	127.3	37.79	219.2	9.36	10	15	49.1	4.39	167.4	13.6	33.7	4.43	1.552	0	0
1	27	1	24.8	1	0	0	10.56	77.5	4.49	140	40.6	179	11.2	19	21	43.1	6.28	261	12.7	31.9	3.79	0.98	0	0
1	36	1	26.3	1	0	0	10.3	71.6	4.17	120	37.6	239	9.4	14	12	44	4.65	167	13.2	32.3	4.37	1.095	0	0
1	29	1	23.6	0	0	0	11.54	74.7	4.68	144	40.7	163	10.3	42	26	42.1	5.59	209.6	12.4	30.9	4.23	0.908	0	0
1	27	0	27.3	0	0	0	8.11	68.38	3.82	126.4	38.43	245.4	7.87	15	14	38	5.33	290.2	13.9	32.8	3.99	1.087	0	0
1	30	1	22.3	1	0	0	8.7	78.3	3.86	114	35.2	122	9.2	36	26	40	4.22	297	12.2	34.5	4.45	1.82	0	0
1	28	0	18.6	0	0	0	6.2	64.9	4.1	122	37.7	197	7.9	18	18	41.4	4.93	131.1	13.2	35.2	4.33	2.114	0	0
1	29	1	25	1	0	0	11.63	74.26	3.95	121.2	36.79	191.1	9.47	11	16	45.6	4.05	211.8	12.6	33.5	4.26	0.309	0	0
1	32	1	19.4	1	0	0	6.9	72.7	3.67	115	34.9	172	9	7	13	58.8	4.42	269.3	12.6	34.5	4.12	1.303	0	0
1	34	1	23.8	1	0	0	11.6	83.2	3.56	110	34.1	316	7.9	39	40	36.8	4.47	201.5	12.6	34.3	5.17	0.328	0	0
1	37	1	20.4	0	0	0	9.8	77.4	4.01	123	38.2	254	8.9	14	17	44.5	4.45	264.3	11.6	33.8	3.93	2.76	0	0
1	34	1	21.2	1	0	0	9	67.8	4.14	120	36.3	269	8.4	18	18	46.4	3.77	297	12.7	41.5	4.37	1.34	0	0
1	27	0	30.1	0	0	0	13.3	79.9	4.31	127	39.6	233	9.1	88	47	46.3	4.59	212.5	13.2	33.4	4.37	0.763	0	0
1	30	0	24.3	0	0	0	11.94	81	3.84	121	35.3	246	10.4	20	19	42	4.82	246	12.4	36.2	4.92	2.346	0	0
1	37	1	22.3	0	0	0	10.9	70.1	4.24	117	36.2	286	8.5	26	19	47.2	5.31	265.5	12.3	32.2	5.27	0.585	0	0
1	31	0	32	0	0	0	10.4	77.8	3.76	120	34.5	273	10.7	17	19	34.1	5.63	252.5	12.2	30.8	4.22	0.509	0	0
1	34	0	23.4	0	0	0	11.31	78.1	4.01	128	36.1	197	12.5	19	19	38.9	6.54	222.5	13.1	32.6	4.69	0.653	0	0
1	27	1	20	0	0	1	7.26	75.5	3.92	111	33.9	197	9.8	28	28	44	5.04	213	13.2	35.8	4.3	0.923	0	0
1	32	1	21.8	0	0	0	7.53	73.2	3.96	126	36.6	263	10	13	18	39.3	4.08	211.6	12.3	31.5	4.82	0.859	0	0
1	31	0	18.3	0	0	0	10.4	63.2	4.33	131	40.4	201	9.6	33	26	46.4	4.84	222.2	12.5	30.8	4.45	1.14	0	0
1	29	0	19.8	0	0	0	9.8	72	4.53	132	37.7	259	10	13	15	35	4.17	200	13.4	34.3	3.71	0.942	0	0
1	31	1	21.3	0	0	0	9.6	70.6	5.33	113	37.4	287	8.8	17	18	44	5.02	284	12.4	30.1	4.92	1.326	0	0
1	33	1	24	0	0	0	9.72	77.2	3.58	110	31.3	220	10.8	38	27	51.4	4.5	295	12.5	32.9	5.7	0.577	0	0
1	29	1	20.6	1	0	0	8.94	61.9	3.58	115.3	34.17	232.7	7.55	7	16	38.3	4.68	223.5	12.6	32.4	5.9	0.793	0	0
1	27	0	18.7	0	0	0	8.36	73.82	3.73	117.6	34.88	237	8.37	41	26	40.9	4.98	384.1	12.1	29.9	4.65	2.017	0	0
1	26	0	25	0	0	0	7.2	66.8	4.36	124	39.2	212	10.4	13	15	42	4.59	211.8	12.6	33.2	4.87	1.069	0	0
1	33	1	23.2	0	0	0	5.26	71.5	3.18	106.8	31.37	249.1	6.8	20	17	46	4.99	388	12.4	31.6	5.62	0.505	0	0
1	36	1	20.3	1	0	0	9.85	72.9	3.72	116	34	207	11.1	8	13	38.6	4.67	283.07	12.5	34.2	5.02	1.212	0	0
1	31	1	21.5	0	0	0	8	66.4	4.25	129	39.2	218	9	12	17	42.8	4.9	234.2	12.4	37.5	4.53	1.391	0	0
1	29	0	19.9	0	0	0	7.92	68.75	3.76	119.7	34.72	258.1	7.64	15	18	47.5	4.37	152.2	13.1	30	4.25	2.277	0	0
1	26	0	19.1	0	0	0	10.56	78.94	4	125.5	37.79	243.9	8.35	9	11	45.8	4.64	246	13.1	35.1	4.22	2.599	0	0
1	30	0	21.4	0	0	0	8.4	65.3	4.05	125	37.6	200	8.6	9	14	43	4.69	230	13.3	35.2	3.58	1.54	0	0
1	27	1	22.9	1	0	0	8.44	70.3	3.75	110	32.2	262	9.3	15	18	38.6	4.55	199.1	13	34.4	4.08	1.622	0	0
1	35	1	21.14	0	0	0	7.78	61.07	4.42	128.4	38.58	201.6	8.56	11	15	47.6	4.83	223.5	13	35.1	4.44	1.463	0	0
1	34	1	19.8	0	0	0	8.05	75.2	4.27	132	37.2	293	10.9	25	19	46	5.6	212	13.4	34	4.97	0.935	0	0
1	33	1	23.6	1	0	0	6.54	64.78	3.87	121.3	34.95	225.3	8.88	24	18	41	5.43	201	12.7	31.4	4.44	0.404	0	0
1	33	1	25.8	0	0	1	10.5	77.61	3.66	115.8	34.4	167.4	9.42	11	14	48.3	5	329.4	12.8	35.4	4.18	0.898	0	0
1	32	1	23.5	0	0	0	10.37	73.49	4	127.1	36.93	284	7.2	22	20	44	4.65	241	11.9	30.1	4.59	1.766	0	0
1	37	1	20.9	0	0	0	7.95	72.7	3.91	124	36.5	202	11.3	17	19	39	5.01	247	13.4	30.6	3.86	2.962	0	0
1	32	1	18.1	0	0	0	12.89	81.92	3.98	123	37.13	267.7	8.05	16	12	40	4.4	311	12.8	28.2	5.39	0.378	0	0
1	35	1	22.1	0	0	0	12.23	79.62	3.94	120.5	37.14	319	7.97	18	18	47	5	254	11.3	31.2	4.48	0.63	0	0
1	37	1	26.5	1	0	0	9.75	66.65	3.9	120.24	34.58	238.42	8.99	42	22	37	6.6	208	12.2	32.2	3.08	2.081	0	0
1	34	1	25.9	1	0	0	10.55	70.8	4.31	136	37.8	308	8.7	57	38	43.7	4.08	218	11.5	33.1	5.06	1.251	0	0
1	35	0	17.9	0	0	0	11.22	69.57	4.48	131.1	29.93	326.8	8.18	24	20	37.4	4.8	173.1	13.2	34.2	4.36	2.361	0	0
1	35	0	20	0	0	0	9.29	75.35	4.46	136	40.51	194.3	9.46	11	15	41	5.98	235.1	12	35.2	4.52	0.564	0	0
1	30	0	21.6	0	0	0	12.78	62.3	4.13	119	37.3	273	10.6	13	8	63	5.23	253.73	11.6	37.7	3.63	2.078	0	0
1	30	1	25.3	1	0	0	8.6	74.17	4.32	131.4	39.59	271.2	6.48	11	16	51.2	4.71	370.6	12.8	32.6	3.43	0.93	0	0
1	33	1	19.6	0	0	0	8.35	69.6	3.62	109.5	32.49	206.6	8.13	8	16	52.5	3.9	393.4	12.7	33	3.27	0.734	0	0
1	30	1	20.3	1	0	0	14.56	82.01	5.34	110.7	35.38	314.7	8.76	16.81	15.15	47.27	5.03	252.32	12.2	31.4	4.44	0.701	0	0
1	31	1	21.8	1	0	0	5.52	60.13	3.53	115.3	34.79	186.8	8.22	15	16	45.2	4.93	203.7	12.6	30.4	3.68	0.349	0	0
1	41	1	23.1	0	0	0	10.37	66.43	4	122.9	36.54	211.2	8.66	78	42	43.6	4.76	150.8	12.7	37.1	5.38	2.27	0	0
1	35	0	24.8	0	0	0	4.98	65.82	3.77	119.6	35.33	184.1	10.37	27	21	40	4.27	231	12	35.6	3.7	1.591	0	0
1	34	0	17.5	0	0	0	10.65	80.3	3.75	117	34.4	285	10.1	32	21	38.2	4.32	290.9	13	31.2	5.12	0.255	0	0
1	27	0	17.5	0	0	0	8.6	56.7	4.8	138	39.4	267	10.5	19	20	37.4	6.01	319.9	12.4	36.6	4.09	0.255	0	0
1	26	1	26.6	0	0	0	8.87	60.01	4.28	130.8	39.14	209.4	8.71	19	18	46	5.12	250.5	11.7	31.6	4.37	0.886	0	0
1	35	0	18.8	0	0	0	12.42	78.59	4.12	133.4	39.5	243	8.5	13	12	47	5.36	238	11.7	33.1	4.86	2.647	0	0
1	30	1	23.3	0	1	0	6.27	66.09	5.3	109.1	35.39	302.7	7.97	16	14	46.1	5.44	269.5	12.2	30.6	3.81	1.501	0	0
1	39	1	22.3	0	0	0	7.9	80.1	5.35	117	35.7	238	9.4	9	16	44.3	4.86	231.2	12.8	34.6	3.35	1.46	0	0
1	33	1	18.5	1	0	0	10.57	75.06	5.45	123	39.25	232.8	9.53	21	13	47	6.18	205	12.1	34.2	3.84	0.691	0	0
1	32	1	19.5	1	0	0	7.66	67.81	4.48	135.9	41.18	201.7	9.87	16	17	35.4	4.9	233.7	12.4	31.8	4.77	1.049	0	0
1	33	1	21.9	1	0	0	6.48	66.3	3.7	115.6	33.69	234.6	8.27	12	18	36.3	4.93	229.5	12.5	31.5	3.6	0.659	0	0
1	30	1	20.8	0	0	0	12	75	4.15	130.6	39.19	237.1	7.28	14	8	41.7	4.52	304.8	13.7	36.6	3.78	1.108	0	0
1	33	1	23.2	0	0	0	7.78	68.1	4.42	133.5	39.67	172.1	7.52	13	15	42	5.02	198	12.2	36.5	4.4	0.65	0	0
1	36	1	23.3	1	0	0	10.95	66	2.83	123	36.4	250	9.6	22	18	49.4	3.81	307.2	12	32.5	4.29	1.346	0	0
1	35	1	25.5	0	0	0	7.33	65.2	4.02	113	33.2	213	9.3	11	13	44	3.36	222	12.6	36.7	4.05	0.493	0	0
1	26	0	20.3	0	0	0	8.19	68.77	4.24	131.8	39.57	220.5	8.5	9	15	31.8	4.73	225.5	12.7	34.2	3.3	0.678	0	0
1	32	0	20.3	0	0	0	12.03	81.89	3.89	117.1	36.39	242.6	8.52	49	37	40.6	4.15	219.1	13.7	32.8	3.83	0.955	0	0
1	36	0	23.4	0	0	0	11.68	78.73	3.72	111.1	34.89	365.2	8.77	13	11	57	4.25	196	12.6	35.4	4.08	0.829	0	0
1	40	0	21	0	0	0	7.43	55.8	4.17	133.4	40.13	229.5	8.51	12	14	41	5.24	241	13.6	37.2	3.24	0.591	0	0
1	27	0	21.8	0	0	0	10.51	77.43	3.82	117.8	34.9	259.9	9.84	32	25	38.7	5.16	156.5	13.4	43.2	5.76	1.291	0	0
1	35	1	22	0	0	0	7.59	72.04	4.27	133.5	38.86	152.8	11.26	12	13	42	4.22	231	12.1	33.3	4.4	0.83	0	0
1	33	1	26.7	0	0	0	8.96	72.48	4.46	140.6	41.84	257	8.67	8	11	37.3	4.67	230.5	13.1	33.4	4.86	0.507	0	0
1	29	1	26	0	0	0	8.14	76.12	4.28	133.1	40.1	192.8	9.04	17	17	42.3	3.9	279.5	12.5	38.1	3.55	0.529	0	0
1	31	0	20.8	0	0	0	6.86	71.2	3.61	108	32.8	152	11.2	7	16	39.6	4.04	209.9	12.9	36.7	4.87	0.938	1	0
1	31	0	23.1	0	0	0	14.49	75.1	4.28	126	39.39	200.7	10.1	43	26	40.3	4.61	214.5	12.6	33.4	4.48	1.574	0	0
1	36	0	21.5	0	0	0	9.05	71.8	3.82	118.2	35.78	229.6	9.34	73	38	43.2	3.6	287.3	12.7	34.7	4.08	1.294	0	0
1	32	0	21.4	0	0	0	5.37	68.49	4.58	141.9	42.39	159.8	8.81	48	36	44	4.21	183	13.4	35.4	4.56	2.128	0	0
1	35	0	20.8	0	0	0	11.57	73.26	4	124.2	38.28	231.5	9.47	13	17	48	4.22	264.8	12.8	32.7	4.8	0.901	0	0
1	30	0	21.3	0	0	0	9.06	73.49	3.78	118.2	34.66	205	8.2	11	16	32.5	4.49	203.2	13.9	35.7	3.8	1.311	0	0
1	39	1	21.1	1	0	1	8.18	66.26	4.22	122.4	37.59	286	8.46	12	14	50	4.52	196	12.2	36.3	3.61	1.286	0	0
1	26	0	19	0	0	0	8.53	66.21	3.8	120.4	35.71	256	8.89	5	18	43.9	5.31	357.5	12.4	31.9	4.05	1.36	0	0
1	31	0	19.2	0	0	0	10.34	64.39	4.6	136.7	42.13	294.9	8.74	34.51	19.22	52	5.77	319	12	37.2	3.55	1.47	0	0
1	29	1	26.4	1	0	0	10.69	81.16	4.11	137.3	40.55	266.6	8.34	21	16	45.5	6.34	387.6	11.9	31.4	4.82	1.284	0	0
1	30	0	24.8	1	0	0	8.22	76.2	4.21	127	37.6	187	11.4	13	15	46.6	4.41	216.1	11.9	32.9	4.69	0.521	0	0
1	38	0	19.4	0	0	0	9.03	69.79	3.73	117.4	34.7	227.5	8.82	16	16	43.6	4.86	215.8	12.3	32.8	4.64	1.383	0	0
1	28	0	21.1	0	0	0	9.73	71.96	5.78	120.7	39.31	271.5	8.55	36	26	44.8	4.59	268.7	13.2	36.7	4.33	1.928	0	0
1	33	0	19.5	0	0	0	9.28	76.17	4.12	120.5	36.61	201.5	9.75	6	11	44	5.04	338.6	12.7	30.3	3.83	1.547	0	0
1	33	1	21.3	1	0	0	10.92	80.34	3.98	133.6	39.03	218.4	8.72	11	16	51.2	5.48	181	12.5	34.5	4.69	1.143	0	0
1	43	1	23.4	0	0	0	11.64	79.6	4.18	131.9	40.03	299.4	7.33	18	18	39.2	5.27	254.8	12.3	33.7	4.05	0.657	0	0
1	26	0	21.7	0	0	0	11.54	65.8	4.07	121.3	36.97	276	7.59	20	9	54	4.9	253	12.5	38.5	4.48	0.702	0	0
1	30	0	22.5	0	0	0	8.3	71.2	5.16	118	35.5	218	9.91	4	16	42.8	4.22	220.7	12.8	35.1	3.98	1.109	0	0
1	36	1	22.2	0	0	1	11.2	78.61	4.2	126.8	38.46	193	8.97	28	21	48.9	6.96	202.1	12.3	30.7	4.97	0.878	0	0
1	30	0	25.5	0	0	0	8.4	61.1	3.87	124.3	36.7	227	8.94	12.47	13.34	45.87	4.74	390.91	13.07	31.39	2.77	0.9	0	0
1	32	0	23.9	0	0	0	10.56	66.9	4.6	141	41.5	332	10.1	10	14	50.9	5.41	251.4	12	36	4.36	0.538	0	0
1	30	0	28.1	0	0	0	6.96	66.58	3.88	130.7	37.82	234.2	8.47	18.7	11.35	39.95	3.99	207.85	12.7	35	5.63	0.734	0	0
1	35	0	21.2	0	0	0	9.65	58.77	5.98	127.7	40.44	289.4	9.65	23	21	51	4.45	214.5	12	30.6	4.69	2.053	1	0
1	27	0	22.2	0	0	0	7.56	81.45	4.89	115.7	36.22	260.2	8.39	28	25	43.4	4.7	304.6	12.8	32	4.18	2.485	0	0
1	31	0	16.4	0	0	0	7.81	72.09	3.93	129.9	38.21	139	9.3	22	21	46.7	3.36	243.1	12.1	33.6	3.8	1.007	0	0
1	38	0	17.5	0	0	0	7.49	68.12	3.93	118.3	35.6	204.8	8.85	10	16	44	5.53	201	11.8	30.8	4.69	2.567	0	0
1	29	1	20.3	0	0	0	8.68	66.5	4	114	36.4	270	10.7	31	25	41.88	5.03	279.91	13.09	35.04	5.18	1.085	0	0
1	28	0	19	0	0	0	7.12	76.86	3.97	128.1	37.54	232.6	8.06	17	13	39	4.87	205	12.1	33.9	4.36	1.299	0	0
1	38	1	25.4	1	0	0	13.84	82.65	3.94	130.7	38.55	301.8	8.06	18.54	14.38	41.7	5.06	253.9	11.7	28.9	4.08	1.534	0	0
1	35	1	18.2	0	0	1	8.8	70.26	4.22	126.2	37.23	281.6	8	31	24	35.9	4.34	235.9	12.4	36	4.69	1.056	0	0
1	32	0	18.7	0	0	0	3.95	54.5	4.28	136	40	263	8.7	13	19	41	5.14	287.2	13.4	33.8	4.64	0.906	0	0
1	35	1	21.2	0	0	0	14.33	74.08	3.86	122.3	36.32	200.8	11.17	21	21	42	4.16	278.2	12.9	30.9	4.25	0.716	0	0
1	31	0	20.4	0	0	0	4.5	66.49	3.62	115	34.56	148.3	10.1	16	20	40.3	5.1	204.9	12.2	33.9	4.44	1.772	0	0
1	22	0	24	0	0	0	9.11	65.7	3.78	119	34.4	311	11.2	8	13	38.1	4.28	231.9	12.5	35.6	4.44	1.023	0	0
1	31	0	18.1	0	0	0	6.51	60.65	4.32	135	40.32	135	7.32	24.85	17.56	58.26	4.25	220.48	12.9	31.9	4.11	1.094	0	0
1	32	0	24	0	0	0	6.34	69.15	4.14	129.3	38.29	154.8	9.09	22	23	53	4.83	243	12.1	33.4	4.56	1.692	0	0
1	30	0	21.3	0	0	0	6.48	68.93	3.65	113	33.72	180.3	10.15	21	18	43.6	4.19	218.8	12.3	33.9	3.92	3.152	0	0
1	31	0	23.7	0	0	0	7.23	68.1	4.3	127	38.1	284	13.2	10	18	53.7	4.64	226.8	12.1	32	4.52	1.687	0	0
1	32	1	21.4	1	0	0	10.93	72.5	4.83	149	43.3	299	9.3	14	13	40	4.15	283	12.4	31.1	4.05	2.704	0	0
1	31	0	19.1	0	0	0	9.65	76.6	4.08	129.7	39.27	259.1	8.54	10	25	36.8	4.35	311.9	11.9	29.8	4.6	0.412	0	0
1	35	1	19.6	1	0	0	8.04	70.1	3.91	113.9	33.7	311.5	7.94	10	17	50	4.37	149	12.2	32.9	4.29	0.826	0	0
1	39	1	18.7	0	0	0	8.02	78.43	3.83	116.3	34.45	284.8	8.82	9	10	39	5.1	279	12.6	34	4.5	0.692	0	0
1	30	1	18.7	0	0	0	9.95	75.24	4.93	117.8	36.47	335.5	7.36	16	14	39	4.85	248	12.7	33.6	4.94	0.74	0	0
1	40	1	24.4	0	0	0	10.49	76.35	4.78	135.8	41.28	258	8.85	15	17	43	4.49	216	12.1	32.7	5.36	0.534	0	0
1	29	0	26.3	0	0	0	11.18	76.96	3.76	118.4	35.14	169.6	11.15	52	25	45	5.67	205	12.17	32.3	4.54	0.855	0	0
1	32	0	21.9	0	0	0	11.54	65.86	4.24	134.7	40.4	282.6	8.32	14	33	59	5.38	332	12.3	30.1	5.63	1.427	0	0
1	33	0	28.1	0	0	0	8.88	77.41	3.97	125.9	36.81	204.7	9.29	18	21	51	4.07	311	13.3	34.4	4.48	0.557	0	0
1	35	1	23.5	1	0	0	15.91	76	4.28	134	39.48	256.1	7.34	14	18	42	5.06	257	12.6	32.5	4.78	3.531	0	0
1	30	0	20.4	0	0	0	6.25	76.1	3.65	115	33.7	182	9.6	20	17.91	38.4	4.43	239.5	12.3	32.7	3.83	0.433	0	0
1	34	1	19.6	0	0	0	6.42	68.9	5.04	108	32.8	278	7.69	10	17	45	5.27	214	13.5	35.2	3.89	1.999	0	0
1	29	1	20.4	0	0	0	8.2	77.9	3.48	109	32.5	276	8.9	20	18	45	4.47	234	11.8	31.8	3.83	0.73	0	0
1	34	0	17.1	0	0	0	7.06	66.14	4.05	124.3	37.89	185.4	10.04	12	18	40.8	4.73	212.7	12.6	32.1	3.86	1.877	0	0
1	37	1	18.1	1	0	0	12.9	82.2	4.25	131	38.2	273	9.9	32	23	37.7	5.03	217.7	12.2	36.9	3.78	1.182	0	0
1	31	0	18	0	0	0	12.13	79.99	4.38	139.8	41.31	245.5	8.18	34	21	47.8	5.2	443.4	13	31.3	4.05	0.35	0	0
1	39	1	21.9	0	0	0	8.57	72	5.22	115	35.8	217	7.65	18	23	44.6	4.43	283.4	12.01	31.97	4.98	0.769	0	0
1	39	0	24	1	0	0	9.2	55.98	4.12	126.5	37.6	274.2	8.57	11	13	46.6	5.03	241.1	12.2	31.9	3.96	0.784	0	0
1	34	1	22.4	1	0	0	8.67	74.17	5.31	112.1	36.22	314.5	7.62	16	21	49	4.7	334.8	12.2	35.5	4.99	0.568	0	0
1	40	1	23.1	1	0	0	10.06	72.69	4.08	128.5	37.95	419.3	7.08	12	17	41.5	5.55	332.7	12.5	35.1	4.29	1.436	0	0
1	38	0	21.1	0	0	0	13.29	75.06	4.24	132	38.89	208.4	8.6	19	17	56	4.73	293	12.4	36.7	3.61	1.114	0	0
1	30	0	20.2	0	0	0	8.73	71.99	4.59	100.2	32.48	262.1	7.77	8	18	48.3	4.1	291.1	12.9	36	5.62	1.283	0	0
1	21	0	20.9	0	0	0	6.58	68.58	4.42	103	32.36	210.5	8.94	25	25	41.4	4.04	142.6	12.2	36	4.19	2.455	0	0
1	29	1	27.5	0	0	0	7.9	64.9	4.5	136.1	40.38	254.6	8.1	21	19	39.4	4.85	196.7	13.4	36.7	4.18	0.475	0	0
1	26	0	19.8	0	0	1	12.33	75.8	4.35	134	39	257.4	9.54	15	16	40.3	5.28	296.9	12.5	31.7	4.89	1.48	0	0
1	40	1	29.1	0	0	0	7.53	70.32	4.23	134.6	39.31	240.1	8.13	12	18	49.5	4.6	269.4	12.4	36.8	5.12	0.322	0	0
1	30	1	17.6	1	0	0	7.77	70.07	3.84	119.4	35.62	279.4	8.17	12	15	52	4.82	284	12	29.4	4.08	1.378	0	0
1	40	1	22.5	1	1	0	11.9	75.48	3.8	106.36	33.63	271.84	7.73	17.49	13.51	45.1	5.31	259.1	11.8	29.4	5.6	0.594	0	0
1	31	0	19	0	0	0	7.78	73.4	3.96	120.2	35.03	285.3	8.23	11	16	41.5	4.79	242.6	12.9	35.8	3.64	0.441	0	0
1	24	0	16.3	0	0	0	9.72	81.8	4.13	129	38.1	264	9.7	13	19	63	4.58	232	12.5	35.4	4.19	1.738	0	0
1	35	1	18.7	0	0	0	8.42	68.4	4.16	124	37.2	301	8.5	13	17	46.33	4.8	282.71	13.43	34.22	4.68	1.815	0	0
1	34	1	24.4	0	0	0	11.15	72.2	3.85	118	35	225	8.5	11.87	14.94	39.89	4.42	108.09	11.17	35.72	3.19	0.98	0	0
1	39	1	19.7	0	0	0	6.79	61.6	3.85	121.6	35.85	199.4	8.22	20	21	47.5	5.11	211.1	12.7	31.9	3.81	0.812	0	0
1	27	0	20.6	0	0	0	6.98	73.3	4.43	131.01	39.39	151.13	10.08	11	17	40	5.31	216.9	12.1	32.7	3.83	0.736	0	0
1	29	1	21.5	0	0	0	13.96	78.18	3.79	120.9	35.29	345.7	8.36	52	32	36.8	4.02	237.7	13	31.6	6.08	1.381	0	0
1	28	0	22.6	0	0	0	7.14	59.22	4.24	102.5	31.29	234.2	9.18	22	16	35.1	5.78	372.1	13.2	30.7	4.33	0.766	0	0
1	30	0	20.6	0	0	0	7.83	73.59	3.66	117.4	34.57	228.2	6.83	14	17	40.9	4.93	237	12.2	29.6	3.72	0.48	0	0
1	35	1	17.1	1	0	0	7.74	69.53	4.23	140.3	41.2	214.2	8.3	8	19	49.5	4.37	267.2	12.6	36.6	3.86	0.522	0	0
1	33	0	19.7	0	0	0	8.84	61.89	4.26	127.6	37.89	242.4	7.2	9	11	33	5.44	322.1	12.9	31	3.81	0.333	0	0
1	31	1	22.9	0	0	0	8.62	69.38	4.18	127.1	37.3	272.6	8.38	15	18	53.9	4.22	341.2	12.2	30.8	4.7	0.311	0	0
1	34	0	20	0	0	0	13.69	71.3	4.03	127.6	38.85	291	8.56	52	39	42.5	5.13	283	11.8	33.3	4.66	1.333	0	0
1	30	0	28.4	0	0	0	8.2	75.05	3.83	118.7	34.53	194.1	9.39	5	12	46.6	5.31	278.5	13.2	29.5	4.37	0.82	0	0
1	37	1	22.7	0	0	0	8.54	70.55	4.04	128.7	37.63	312.2	7.72	11	16	37.7	4.72	219.1	12	34.2	3.78	0.79	0	0
1	33	0	21.9	0	0	0	9.52	70.33	3.98	129.3	38.34	286.6	8.44	21	21	46.6	4.55	262.2	12.3	29.2	4.54	2.291	0	0
1	35	0	22.3	0	0	0	5.23	62.93	3.86	110.9	34.3	145.6	11.53	9	14	41.74	4.7	124.37	13	34.9	3.83	0.81	0	0
1	33	1	18.4	0	0	0	10.7	78.1	4.76	140	41.9	267	10.3	13	13	43.4	4.73	204.1	11.4	33.18	4.62	0.639	0	0
1	32	1	25	0	0	0	6.84	76.75	4.27	134.7	40.68	213.4	7.88	12	18	41.7	5.07	202.7	12.8	31.8	4.3	0.825	0	0
1	29	0	21.1	0	0	0	8.3	72.8	3.09	106	29.6	215	9.6	9	15	47.5	4.39	338.3	12	33.5	4.86	0.821	0	0
1	29	0	22.5	0	0	0	8.33	78.53	3.37	107.2	31.99	202.5	8.89	7	12	47.5	4.58	223.6	12.5	33.6	4.71	0.69	0	0
1	30	0	21.6	0	0	0	12.78	74.94	4.2	125	40.03	345.3	7.65	12	16	33	5.11	259.1	15.2	32.3	5.55	1.081	0	0
1	32	0	22	0	0	0	11.71	70.34	3.64	114.5	34.5	327.7	7.34	11	15	62	6.57	239	12.4	37.3	4.12	0.898	0	0
1	33	1	21.8	0	0	0	10.13	76.62	4.05	116.6	34.43	220.3	8.84	10	20	44.5	4.44	195.4	12.4	31.7	3.97	1.344	0	0
1	29	0	22.8	0	0	0	8.34	70.23	4.42	132.7	39.66	211.5	9.06	22	16	49	5.83	181	12.4	30.4	3.22	1.012	0	0
1	32	0	22.5	1	0	1	8.93	63.51	4.16	125.5	37.76	243.2	9.16	16	18	41	4.87	263.5	12.5	34.9	3.57	0.946	0	0
1	37	1	16.4	0	0	0	9.46	67.08	4.52	137.5	41.22	304.2	7.92	20	16	52	5.29	193	12.8	33.9	4.41	0.703	0	0
1	35	1	24	0	0	0	9.86	64.23	4.46	91.8	28.44	311.5	8.71	13	18	59	4.63	216	13	43.5	5.62	0.373	0	0
1	29	1	20.7	1	0	0	14.48	68.6	4.81	130	40.8	282	10	20	17	64	6.09	271.77	12.7	31.6	3.73	2.172	0	0
1	36	1	16.24	0	0	0	10.57	74.38	4.04	126.9	37.65	199.8	9.11	22	19	63	4.72	185	12.3	32.9	3.49	0.013	0	0
1	33	1	18.2	0	0	0	9.96	73.18	4.1	124.1	36.74	282.9	8.34	10	18	52	5.74	190	12.8	38.8	3.65	2.096	0	0
1	35	1	20.6	0	0	0	14.16	73.78	4.54	104.2	33.31	334.5	8.92	41	40	47.1	5.07	252	12.1	32	4.58	0.515	0	0
1	28	0	20.3	0	0	0	10.86	64.78	4.61	140.8	40.55	274.2	8.92	21	23	45.9	4.15	248.7	12.9	31.7	4.15	1.233	0	0
1	30	0	19.1	0	0	0	8.04	63.79	4.42	109.9	34.18	244.1	9.08	16	21	44.5	4.69	242.1	11.5	33.4	4.23	1.776	0	0
1	29	0	18.3	0	0	0	8.04	71.55	4.45	132.8	39.67	235.9	8.93	14	11	45.5	5.54	288.2	12.3	29.3	4.57	1.127	0	0
1	41	1	24.8	0	0	0	6.9	64.1	4.51	135	40.1	330	9.6	14	16	51	6.42	199	12.3	34.5	3.73	1.594	0	0
1	32	1	26.3	0	0	0	10.54	78.47	4.08	123.5	36.56	212.4	7.89	18	21	40.9	4.33	192.8	12.9	32.6	3.93	0.769	0	0
1	27	0	26.83	0	0	0	12.66	80.4	4.28	128	38.1	225	9.8	10	15	45.1	4.84	314.9	13.1	33.3	4.23	2.634	0	0
1	30	1	20.5	0	0	0	6.04	78.61	3.68	121.5	35.8	194.5	8.37	12	16	56	4.52	98	12.9	34.3	3.65	0.271	0	0
1	37	1	19.7	0	0	0	9.87	69.11	4.32	142.7	42.1	294.4	7.53	9	12	33.3	5.22	203	14.68	34.83	4.76	2.766	0	0
1	35	1	26.8	0	1	0	8.67	77.75	4.48	138.1	40.06	237.1	9.13	13	17	46.7	4.73	229	13.1	35.7	4.8	1.009	0	0
1	30	0	22.6	0	0	0	9.24	72.06	4.3	137.5	40.27	233.6	9.17	19	21	49	5.67	298	13.5	34.6	3.73	1.172	0	0
1	32	1	22.6	0	0	0	8.8	76.87	3.8	116.1	34.78	327.7	7.09	5	10	41.1	4.47	236.6	12.6	33.6	4.63	1.094	0	0
1	34	1	22.7	0	0	0	8.65	71.29	4.2	139.6	40.05	205.6	7.57	11	15	37.4	5.61	185.1	14.3	37.3	4.23	0.412	0	0
1	33	0	21	0	0	0	8.58	76.46	4.33	128.9	38.7	186.4	9.36	26	22	44.2	4.66	232.8	12.9	31	4.2	1.113	0	0
1	28	0	19.9	0	0	0	7.99	71.46	5.31	117.9	37.63	305	7.25	7	14	49.2	5.09	169.5	12.1	34.9	5.15	1.284	0	0
1	33	0	20.8	0	0	0	11.39	78.88	4.12	134.4	39.01	243.5	8.06	13	18	62	5.04	191	12.7	38.9	4.03	0.493	0	0
1	32	1	21.5	0	0	0	7.38	71.43	4.27	115.6	35.71	293.6	7.18	10	15	62	5.06	238	12.6	34.3	3.99	1.274	0	0
1	45	1	22.4	0	0	0	10.91	70.9	3.87	119.2	36.18	217.8	8.89	4	15	47.6	3.73	226.7	12	33	3.69	1.191	0	0
1	36	1	20.3	0	0	0	10.16	67.59	4.84	125.3	39.3	311.3	8.48	11	15	49.3	4.44	448.7	13.1	32.6	4.9	0.603	0	0
1	43	1	19.26	0	0	0	6.98	63	3.11	123.3	36.6	291.5	7.79	27	26	42.2	5.06	189.6	13.2	31	4.34	0.319	0	0
1	35	0	20.8	0	0	0	6.12	72.72	4.11	125.4	37	228.3	7.38	42	33	60	4.94	162	13.7	32.3	3.81	1.819	0	0
1	38	1	22.8	0	0	0	7.93	56.55	3.4	103.6	29.8	240.7	7.2	17	8	71	4.71	196	12.8	35.8	3.81	0.778	0	0
1	32	0	23.87	0	0	0	11.13	72.49	4.04	123	37.27	291.2	7.81	20	16	33.8	6.56	223.6	12	29.1	5	0.296	0	0
1	35	0	23.9	0	0	0	8.61	77.48	5.13	128.5	39.61	250.4	8.37	16	19	34.9	4.32	329.9	13.3	33.8	3.93	1.005	0	0
1	26	0	23.3	0	0	0	10.17	75.75	3.8	116.4	35.48	269.1	9.07	12	17	47.8	4.53	216.3	12.6	35.5	5.32	2.268	0	0
1	22	0	28.6	0	0	0	12	66.18	4.75	136	41.5	268.3	8.3	40	20	60	4.77	238	12.4	40.9	4.23	1.733	0	0
1	28	0	23.1	0	0	0	10.58	81.58	3.91	124.6	37.56	327	7.72	37	33	55	4.03	255	11.3	34.3	2.99	0.965	0	0
1	37	1	17.9	0	0	0	6	66.37	3.73	121.7	35.34	231.5	8.92	9	13	41.2	5.34	224.7	13.5	42.2	3.57	0.542	0	0
1	23	0	22.1	0	0	0	8.08	69.3	4.29	119	36.78	166	9.05	11	16	63	4.71	251	11.8	32.4	4.46	0.401	0	0
1	44	1	24.2	0	1	0	13.28	82.82	4.19	129	38.56	249	7.25	13	15	33.1	6.4	265.1	12.3	30.4	4.71	1.027	0	0
1	33	1	22.9	0	0	0	8.3	71.71	4.11	122	36.15	173	8.88	19	16	67	4.58	285.72	13.5	34.1	3.47	0.688	0	0
1	31	0	25.2	0	0	0	8.69	71.46	4	124	37.66	180	9.43	41	27	45.7	4.71	278.4	12.5	34.5	3.67	0.451	0	0
1	29	0	26	0	0	0	12.33	65.75	3.85	117.6	35.67	391	7.5	11	18	45	6.99	208	12.5	35.3	4.13	0.517	0	0
1	26	0	20.8	0	0	0	9.87	79.74	3.74	122.8	36.92	131.9	10.33	8	11	39.3	4.49	209.5	11.7	32.6	3.62	0.419	0	0
1	32	1	22.92	0	0	0	6.94	64.55	4.24	129.8	40.3	163.7	8.89	17	18	52	6.29	175	12.2	40.3	3.84	1.337	0	0
1	36	1	19.4	1	1	0	9.95	81.82	3.8	119.2	35.14	176.1	10.23	20.73	15.43	58	5.68	553	12.5	31.9	3.97	1.743	0	0
1	35	1	22	0	0	0	9.15	69.47	3.96	128.1	38.12	242.3	9.96	9	16	65	5.15	176	11.7	33.9	3.65	1.199	0	0
1	33	1	21.5	0	0	0	9.21	83.55	3.68	118.3	34.69	189	8.02	25	21	57	4.38	254	13.5	29.5	3.87	0.74	0	0
1	34	1	23.7	0	0	0	6.86	57.81	4.32	137.9	40.64	274.9	7.58	9	15	47	5.36	203	12	32.8	3.65	0.625	0	0
1	36	1	21.4	0	0	1	9.33	70.48	4.41	134.5	40.31	251.8	7.95	11	21	55	4.87	182	12.6	32.5	3.7	1.849	0	0
1	36	0	23.66	0	0	0	9.67	70.22	4.56	137.4	41.07	342.1	6.74	56	47	49.2	4.98	236.3	12.8	37.1	5.81	1.647	0	0
1	34	0	22.6	0	0	1	9.68	69.4	4.35	135	38.9	228	10.5	16	16	43.82	4.37	221.43	11.83	31.12	4.89	1.536	0	0
1	27	1	18.8	1	0	0	10.36	74.08	4.46	129.7	39.12	279.5	8.24	15	17	57	5.16	156	12.2	34.2	4.2	1.369	0	0
1	34	0	22	0	0	0	6.55	61.1	4.03	121.5	36.2	175.5	8.93	13	14	32	3.83	162	12.3	32.2	3.84	1.043	0	0
1	31	1	21.71	0	0	0	7.21	68.09	3.92	125.8	37.51	162.7	8.95	12	15	46.6	4.71	180.8	12.2	32.1	3.67	1.034	0	0
1	32	1	17.2	0	0	0	12.13	67.82	4.54	137	41.65	287.3	8.63	14	19	56	4.93	212	13.3	35.3	4	1.163	0	0
1	31	0	19.68	0	0	0	6.53	71.19	3.69	119.4	35.45	174.6	8.76	11	18	44.5	4.6	240.3	12	33.4	3.6	1.44	0	1
1	31	0	19.5	0	0	0	10.07	80.17	3.86	126.9	38.09	209.4	9.72	60	26	45	4.48	168	12.1	33.6	4.27	0.853	0	0
1	32	0	21.83	0	0	0	9.19	67.43	3.9	130.2	38.36	205	8.81	16	17	57	6.17	205	12.2	32.6	4.06	1.98	0	0
1	32	0	17.9	0	0	0	9.93	64.78	3.66	118.4	35.17	203.9	8.36	7	19	58	5.92	263	12.5	34.2	3.78	0.571	0	0
1	27	0	17.2	0	0	0	10.47	68.31	4.04	124.4	36.95	320.5	7.29	67	38	42	4.96	265.3	12.1	31.4	4.42	1.127	0	0
1	35	1	25.58	0	0	0	8.69	59.17	4.02	126.8	37.1	219	8.93	21	20	45.6	4.42	426.6	12.3	31.5	4.63	0.771	0	0
1	31	0	21	0	0	0	8.4	68.88	3.74	117.9	35.42	208.4	9.29	13	16	59	5.19	195	11.8	34.2	5.15	0.93	0	0
1	33	1	24.4	0	0	0	8.95	81.5	4.66	101	31.2	334	10.2	11	19	48	4.56	193	12.6	33.3	5.75	1.814	0	0
1	35	0	17.3	0	0	0	7.25	70.48	4.8	107.8	34.56	250.7	10.03	22	25	66	4.48	222	12.4	31.6	3.97	2.25	0	0
1	30	0	19.5	0	0	0	7.03	66.66	4.85	109.3	33.72	220.3	9.77	6	13	51.5	5.01	150.1	12.7	31.4	4.03	1.191	0	0
1	32	1	19.3	0	0	0	6.78	68.02	4.14	124.9	36.32	218.7	7.74	30	22	62	4.84	212	11.7	40.6	3.9	1.95	0	0
1	26	0	24.5	0	0	0	11.01	74.36	4.33	137.8	40.43	154	10.26	10	15	56	3.75	231	13	35.4	4.16	1.089	0	0
1	28	0	19.58	0	0	0	7.25	71.4	4.23	129	38.6	203	10	14	16	46.91	3.99	271.76	12.2	34.6	4.34	3.256	0	0
1	32	0	26.79	0	0	0	8.47	65.74	3.72	120.8	35.1	189.3	8.69	36	26	41.6	5.03	263.5	12.1	32.7	3.26	1.184	0	0
1	33	1	25.5	0	0	1	10.42	72.68	4.29	124.3	37.03	251.9	6.69	12	14	43.4	4.82	242.4	12.4	32.4	3.2	0.636	0	0
1	35	1	20.2	0	0	0	6.77	66.08	4.27	132.8	40.03	238.8	8.39	25	28	60	5.14	371	12	29.2	4.95	1.589	0	0
1	35	1	23.4	0	0	0	10.36	76.5	3.65	117.8	34.11	228.3	6.7	11	16	31.3	4.32	314.7	12.1	30.5	4.12	1.652	0	0
1	31	1	21.3	0	0	0	6.17	81.8	4.24	133.4	39.46	174	10.25	46	25	50	4.52	324	13.4	32.5	3.14	1.417	0	0
1	31	1	25.95	0	0	0	8.6	73.73	3.67	123.9	36.58	186.7	9.73	20	24	49.6	4.62	274.6	13.8	32.5	3.57	1.037	0	0
1	33	1	24.9	0	0	1	8.01	69.67	4.41	134.4	39.77	244.2	6.51	13	12	55	4.62	235	12.2	29.5	3.46	1.582	0	0
1	26	1	23.3	1	0	0	10.02	71.84	4.19	130.6	38.64	313.2	7.97	13	16	58	3.71	263	13	35.8	5.43	0.773	0	0
1	29	1	17.9	0	0	0	10.45	68.9	4.57	146	41.9	231	11.3	10	13	36	5.22	299.8	12.1	36.3	4.23	0.853	0	0
1	33	1	19.81	0	0	1	10.94	76.53	3.98	127.4	36.5	246.1	8.8	7	14	38	4.83	321	12.2	32.5	4.49	1.979	0	0
1	31	1	23	0	1	0	5.6	66.68	3.94	112.6	34.99	312.7	7.31	10	16	63	4.26	203	12.3	32	4.26	1.074	0	0
1	29	0	16.05	0	0	0	5.72	63.2	4.53	131	40.3	367	8.6	25	27	42	6.47	226	13.2	33.9	4.9	1.454	0	0
1	39	1	30.4	1	0	1	11.91	71.12	4.21	130	38.42	258.1	8.59	52	28	72	4.46	218	12.8	31.2	4.22	1.879	0	0
1	29	0	20.74	0	0	0	11.15	76.41	3.92	128	37.74	310	7.76	39	25	69	4.72	275	12.3	29.4	5.32	0.277	0	0
1	28	0	20.06	0	1	0	5.66	70.85	3.67	114.7	33.3	177.9	8.05	4	9	42	4.95	179	14	33.1	2.5	2.492	0	0
1	31	1	19.4	0	0	1	5.99	77.6	4.27	135	38.3	185	11.8	11	13	40	6.94	274.2	12.7	29.1	3.7	2.149	0	0
1	39	1	23.7	1	0	1	11.94	81.85	4	121	35.85	254	8.69	12	9	37	4.84	324.3	12.3	33.1	4.5	1.3	0	0
1	29	0	23.7	0	0	0	6.52	69.08	4.22	134.6	39.62	264.6	8.38	18	20	40.3	4.76	214	11.9	31.5	4.41	1.356	0	0
1	35	0	24.2	0	0	0	7.55	69.51	3.79	119.5	35.19	206.2	8.16	20	16	39.7	4.27	298.1	12.3	33.2	4.09	1.361	0	0
1	38	0	21.36	0	0	1	9.21	67.18	3.58	118.8	34.32	188.7	10.25	24	20	38.8	4.55	222.6	12.3	33.6	4.27	1.709	0	0
1	34	0	24.65	0	0	0	9.34	68.92	4.32	132.1	38.85	191.6	8.46	96	47	67	4.48	261	13.9	32.3	4.45	1.501	1	0
1	33	1	22.4	0	0	1	9	69.48	3.83	118.2	35.38	257.8	8.26	9	13	34.7	5.02	191.2	12	29.4	3.22	0.588	0	0
1	35	1	21.5	0	0	0	11.56	75.44	4.31	130.2	38.96	184.8	10.43	16	16	45.2	4.06	252.6	13.5	31.2	3.32	0.595	0	0
1	29	0	19.7	0	0	0	7.44	76.66	3.73	113	32.91	189.6	8.93	10	14	40.7	4.65	270	12.4	30.7	3.64	1.133	0	0
1	34	1	20.3	1	0	1	13.82	77.58	3.58	115.7	33.1	223.6	7.68	11	14	54	4.12	201	12.5	35.8	3.01	2.42	0	0
1	27	1	22.5	0	0	0	7.87	70.69	3.7	115.7	33.19	193.9	8.41	17	17	61	4.41	209	12.9	34.6	4.85	0.611	0	0
1	30	1	19.5	0	1	0	9.9	70.48	4.55	98.8	31.07	228.4	9.98	11	16	48	4.29	260.7	12.7	32.9	4.2	1.075	0	0
1	34	1	18.9	0	0	0	10.08	69.12	4	120.2	35.06	295.4	7.84	24	20	49.4	4.45	406.1	13	33.5	4.89	1.453	0	0
1	32	0	25.88	0	0	0	5.95	46.55	4.02	123.8	36.27	165.6	9.55	19	23	58.03	4.79	266.93	14.7	31.1	3.81	1.488	0	0
1	25	0	15.2	0	0	0	7.36	75.75	3.51	125.5	36.98	204.5	8.61	14	19	37.1	4.3	269.5	12.8	34.7	3.23	1.862	0	0
1	27	0	19.6	0	0	0	9.7	80.82	3.57	111.5	31.8	183.4	9.6	15	17	51	6.18	208	12	34.1	4.59	1.405	0	0
1	37	1	20.3	0	0	1	7.2	71.88	4.02	126.9	36.84	279.2	6.49	8	13	49	4.58	193	12.2	30.1	4.94	2.449	0	0
1	32	1	23.3	0	0	0	9.08	70.07	3.53	110.6	31.68	216.8	8.23	14	14	41.4	4.66	332.9	12.5	32	4.8	0.658	0	0
1	29	0	22.17	0	0	0	10.9	69	4.39	131.1	38.77	299.1	8.45	17	13	56	6.36	347	12.3	33.7	3.62	0.756	0	0
1	29	1	25.4	0	0	0	5.25	64.71	3.31	110.1	31.65	205.9	7.64	8	13	37.7	3.92	307	13.2	36	3.67	0.912	0	0
1	24	0	21.9	0	0	0	8.61	60.85	4.09	124.6	36.13	255.5	8.01	10	13	51	5.16	195	12	34.2	5.01	0.508	0	0
1	30	1	20.7	0	0	0	8.72	65.2	5.48	108	34.2	216	9.3	12	14	52	5.57	162	13.3	31.7	3.27	1.11	0	0
1	31	1	19.5	0	0	1	4.08	72.42	4	125.2	36.66	169.5	7.56	9	18	39	4.29	225.2	13.1	36.5	5.49	1.451	0	0
1	33	0	21.86	0	0	0	9.87	72.68	3.87	118.5	34.96	240.8	7.88	22	22	42.2	4.24	226.9	13.3	29	3.93	0.754	0	0
1	35	1	23.7	0	0	0	9.84	75	3.85	124	36.7	218	9.6	11	14	35.6	4.87	245.9	12.9	33.4	3.14	2	0	0
1	26	1	20.8	1	0	0	8.33	71.27	3.78	123.1	36.53	194.1	8.28	7	14	44.7	4.33	273.8	11.9	29.3	4.03	1.411	0	0
1	29	0	19.8	0	0	0	6.27	56.33	3.45	110.1	31.58	173.1	8.24	8	16	41.3	4.77	280.7	12.7	34.4	4.13	1.022	0	0
1	33	0	20	0	0	0	11.59	68.34	4.03	128.2	37.59	232.8	8.31	23	20	68	4.48	251	11.6	32	3.23	0.586	0	0
1	37	1	19.6	0	0	0	8.61	69.23	4.05	131.7	38.26	309.6	8.49	16	15	70	5.47	305	12.9	33.3	2.93	0.852	0	0
1	32	1	29.4	0	0	0	8.6	72.26	4.06	128.4	36.85	219.2	8.21	10	13	43.8	3.78	290.6	11.4	31.1	3.49	1.662	0	0
1	33	1	19.8	0	0	0	8.8	68.3	4.76	119	36.8	234	9.9	24	20	44	4.44	250.6	12.4	30.2	5.17	1.364	0	0
1	31	0	20.9	0	0	0	9.19	74.77	3.72	123.2	36.34	251.2	8.11	10	17	37.5	6.44	273.6	12	32.8	3.81	0.631	0	0
1	39	1	23.6	0	0	0	8.63	77.23	4.04	130.8	38.06	191.3	8.75	13	16	40.7	4.42	272.8	12.4	33.9	4.17	1.392	0	0
1	27	0	22	0	0	0	5.36	69.8	3.62	107	31.8	223	9.8	10	20	41.9	3.99	273.6	13.3	36	3.65	1.754	0	0
1	26	0	18.3	0	0	0	6.64	62.67	3.97	121.7	36.33	268	7.15	11	14	67	5.13	182	12.9	35.1	3.33	2.205	0	0
1	32	1	19.1	0	0	0	12.58	77.7	4.07	125	37	297	9.4	16	14	63	5.26	256	12.2	31.3	4.31	0.96	0	0
1	31	1	31.9	0	0	0	8.58	72.66	4.17	132.8	39.26	132.8	10.3	12	12	84	5.75	331	12.6	34	4.1	0.655	0	0
1	36	1	24.1	0	0	0	7.84	72.18	3.62	119	34.59	219.1	7.7	27	25	39.9	3.92	220.4	13.9	39.1	3.61	1.976	0	0
1	30	0	18.8	0	0	0	8.33	81.51	3.32	75.4	24.4	190.9	8.71	6	13	42.2	4.58	164.6	14	35.3	3.22	1.363	0	0
1	37	1	24.3	0	0	0	10.93	79.29	3.08	108.9	31.42	153	10.85	65	52	33.4	4.17	178.6	12.4	34.6	4.63	3.089	0	0
1	23	0	17.8	0	0	0	8.53	66.8	4.98	132	40.3	280	8.9	50	34	74	4.19	229	11.9	32.3	3.97	1.48	0	1
1	30	1	19.5	0	0	0	10.97	76.7	3.85	128	37.5	316	8.8	43	28	60	4.62	274	12.1	36.4	4.55	1.869	0	0
1	28	0	27.4	0	0	0	10.17	69.73	3.42	108	32.14	264	9.12	11	17	62	4.93	255	13.1	35.4	4.96	2.145	0	0
1	33	1	21.1	0	0	0	9.01	71.7	3.32	115.3	33.8	277.2	7.22	7	13	60	4.93	276	12.6	34.5	3.44	1.345	0	0
1	28	1	16	0	0	0	6.86	72.69	4.17	126.4	38.43	250.5	8.38	52	40	49	4.99	400	11.8	31.1	4.13	1.605	0	0
1	27	1	35.2	0	0	0	6.82	77.13	3.78	111.5	33.46	155.8	9.56	16	14	56	5.11	178	12.9	33.6	3.33	0.793	0	0
1	31	1	24.6	0	0	1	7.35	68.09	2.95	119.5	35.42	205.1	7.54	10	14	39.7	5.97	169.8	12.3	32.9	3.97	1.297	0	0
1	33	1	18.2	0	0	0	9.24	74.91	4.12	128.1	38.49	187.8	8.3	21	16	49	3.94	213	12.4	34.6	3.18	0.374	0	0
1	31	0	19.3	0	0	0	9.02	75.45	3.91	122.9	36.17	177.9	10.45	16	17	28.1	4.3	137	11.8	35.3	4.51	1.612	0	0
1	29	0	19.2	0	0	0	10.3	75.6	4.33	132	37.5	266	9.4	8	15	58.5	4.6	376.1	12.6	29.6	3.35	1.733	0	0
1	33	1	21.8	1	0	0	9.33	63.4	4.14	136	37.3	273	10.4	10	16	41.7	4.38	422.7	13.1	35.9	3.37	0.633	0	0
1	26	1	22.9	1	0	0	7.68	79.78	4.21	123.2	37.6	208.3	8.39	24	25	47.6	4.69	298.5	11.7	31.6	4.91	2.862	0	0
1	29	0	21.1	1	0	0	14.57	66.19	3.94	125.5	38.29	255.3	10.63	17	21	45.1	6.99	430.4	12.6	32.9	4.76	2.253	0	0
1	41	1	27.1	0	0	0	8.38	76.8	4.15	128	36.6	209	9.5	13	19	73	4.19	384	13.3	39	4	1.362	0	0
1	29	1	20.4	0	0	0	14.22	80.68	4.16	124.2	36.95	254.5	8.87	19	22	40	3.8	358.5	12.8	28.6	4.31	1.26	0	0
1	27	0	19.6	0	0	0	9.39	80.77	4.08	124.2	36.85	172.4	9.15	15	16	37.3	4.8	241.2	12.2	33.2	3.7	1.735	0	0
1	31	1	20.4	0	1	0	6.83	71.74	2.92	96.7	28.88	235.9	8.99	12	18	39.4	4.37	223.8	12.8	35.5	3.49	0.737	0	0
1	29	0	18.3	0	0	0	7.23	76.22	4.3	131.9	39.08	227.1	7.82	23	20	53	4.5	165	12.1	33.8	4.61	1.115	0	0
1	29	0	18.6	0	0	0	8.53	80.51	3.78	119.7	35.25	215.5	9.29	11	19	56	5.5	183	12	31.7	4.51	0.683	0	0
1	31	1	19.5	0	0	0	11.27	85.5	4.13	123.4	37.74	203.1	9.27	11	19	57	5.44	266	12.7	32.9	4.4	1.868	0	0
1	27	0	17.8	0	0	0	13.19	82.37	4.18	114.8	33.96	320.6	8.67	7	13	47.5	4.52	481	12.8	36.3	4.46	1.121	0	0
1	32	0	24.8	0	0	0	10.07	66.81	4.65	138.9	41.75	289.8	7.7	13	16	53.5	5.66	364.6	13.3	32.1	4.48	1.306	0	0
1	30	0	24.2	0	0	0	10.19	80.61	4.56	125.2	37.37	184	8.88	12	18	38	5.54	228.4	14	34.9	4.86	0.664	0	0
1	29	0	21.8	0	0	0	9.58	74.03	3.69	117.8	34.49	320.2	7.74	17	17	33.7	3.74	208	12.6	35.2	4.79	1.245	0	0
1	35	1	25.2	0	0	0	9.71	72.06	4.11	125	37.04	215.7	7.51	10	12	40.4	5.06	169.5	13.8	36.1	3.71	0.668	0	0
1	34	1	23.1	0	0	0	6.57	69.89	3.27	114.7	32.94	219.4	7.73	14	22	42.9	6.02	201.3	12.8	35.2	3.66	0.546	0	0
1	30	0	18.7	0	0	0	12.09	72.17	4.57	147	43.89	298.1	7.54	19	22	42	4.09	304.1	12.9	32.4	3.31	1.792	0	0
1	29	0	16.7	0	0	0	9.16	67.72	4.49	132.2	39.81	304.1	7.83	29	22	48	5.77	205	11.9	36.2	3.49	0.816	0	0
1	28	1	23.2	0	0	0	10.71	71.8	4.61	141.5	42.97	302.3	8.33	18	18	40.6	4.92	379.4	13	32.9	4.92	1.321	1	0
1	25	0	22.9	0	0	0	9.98	75.51	3.56	113.2	33.65	245.6	8.31	10	13	51	5.05	253	12.2	35.2	4.29	0.344	0	0
1	34	1	20	1	0	1	7.64	66.77	3.31	108.5	31.88	211.5	9.11	26	20	47.4	4.66	293.9	12.9	36.2	4.47	0.681	0	0
1	33	1	22.2	0	0	0	12.19	83.9	4.78	142	44	287	9.8	11	17	50.8	5.62	231.72	12.3	32.3	3.39	0.6	0	0
1	40	1	23.3	0	0	0	7.36	84.34	3.59	109.2	31.78	224.5	10.29	24.88	19.82	46.64	3.92	185.66	12.9	33.1	4.61	1.648	0	0
1	36	1	29.7	1	0	0	9.73	65.28	4.24	132.7	39.78	202.1	9.64	25	21	37.8	4.81	197.2	13.4	34.9	3.59	0.502	0	0
1	30	0	19.2	0	0	0	14.42	79.08	4.48	132.8	40.8	311.2	8.31	9	9	45.8	4.63	189.5	13.4	37.8	5.07	1.092	0	0
1	31	1	25.2	0	0	0	9.54	78.08	4.23	96.3	29.69	182.6	9.98	12	19	56	4.97	243	13.1	37	3.63	1.003	0	0
1	37	1	22.6	0	1	0	8.65	76.67	3.72	116.3	34.04	206.7	8.14	13	15	59	4.81	242	12.2	33.5	3.09	2.329	0	0
1	32	1	17.9	1	0	0	7.84	66.86	3.95	116.6	35.71	244.9	8.52	12	16	42.6	4.17	231.3	12.5	36.1	4.12	0.689	0	0
1	28	0	21	0	0	0	8.52	72.5	4.03	120.4	35.94	242.6	8.03	9	15	52	6.57	319	9	35	4.51	3.838	0	0
1	29	1	19.8	0	0	0	7.12	79.06	4.02	118.5	35.16	184.4	9.39	10	17	44.8	4.33	192.4	14.1	36.4	4.4	1.6	0	0
1	33	1	20	0	0	0	12.84	72.07	4.72	139.9	41.76	240.3	9.13	15	14	46.2	5.71	274.9	11.8	33.6	4.81	0.839	0	0
1	29	1	32	1	0	0	8.21	67.69	4.16	130.4	38.96	191.1	9.11	8	12	36.3	4.34	291.1	13.3	36.2	3.77	0.749	0	0
1	26	0	16	0	0	0	10.24	78.23	4.24	129.5	38.17	193.7	8.75	12	17	50	4.49	314	12.8	34	4.13	2.324	0	0
1	28	0	19.7	0	0	0	7.39	76.3	3.92	114	33.8	232	9.3	23	20	46.2	4.34	275.9	12.4	31	4.59	1.913	0	0
1	29	0	22.8	0	0	0	5.17	74.2	4.11	124	35.1	187	9.3	20	18	55	5.34	209	12.4	33.5	2.91	3.269	0	0
1	35	1	18.7	0	0	0	12.38	76.95	4.28	122.7	36.86	279.1	6.9	29	23	34.7	4.96	216.8	12.5	31.3	4.41	2.599	0	0
1	30	0	22.3	0	0	0	10.7	75.49	3.98	128.3	37.7	292.4	7.57	12	10	56	5.04	277	13.5	34.3	3.41	0.48	0	0
1	25	1	27.9	0	0	0	8.16	77.93	4.08	125.8	36.68	264.5	8.35	18	19	43.6	6.58	188.9	12.7	34.3	4.11	0.527	0	0
1	38	1	19.6	0	0	0	10.16	72.63	4.3	134.4	39.1	205.3	10.14	40	27	70	4.64	274	13.2	32.2	4.26	2.861	0	0
1	29	0	22	0	0	0	7.58	80.18	3.98	124.5	36.93	208.2	8.6	7	15	44.2	4.76	167.9	12.8	35.9	4.13	0.748	0	0
1	34	1	18.7	0	0	0	7.51	70.05	4.12	127.5	37.41	283.1	7.48	13	16	37.5	4.35	245	12	41.3	4.35	1.038	0	0
1	32	1	21.6	0	0	1	7.94	73.64	3.71	128.4	37.71	193.3	8.31	15	21	55	4.73	267	12.6	35.9	3.95	2.192	0	0
1	26	0	21.6	0	0	0	8.84	74.81	4.38	121.7	31.2	270.5	8.15	12	16	54	5.18	137	12.4	40.5	4.25	0.773	0	0
1	28	1	19.1	0	0	0	8.46	73.52	4.12	127.4	37.99	164.5	9.5	19	23	47.7	4.71	283.3	13.3	35	3.48	1.424	0	0
1	29	0	17	0	0	0	9.48	69.53	4.32	128.9	38.9	255.2	7.35	18	18	49	5.02	221	13.1	35.7	4.17	1.246	0	0
1	29	0	18.8	0	0	0	9.9	80.88	3.34	108.3	31.48	305.1	7.92	43	38	39.2	6.83	190.8	12.3	32.2	3.7	1.913	0	0
1	41	1	22.3	0	0	0	11.16	79.09	4.18	120	38.55	206.5	10.11	14	19	43.6	4.64	194.2	13.9	49	4.94	0.568	0	0
1	28	0	19.6	0	0	0	10.15	72.24	4.18	118.7	35.82	244.4	7.2	31	27	37	5.37	278	12.4	32.2	4.52	2.796	0	0
1	28	0	19.1	0	0	0	10.87	81.56	4.1	126.4	38.24	290.6	8.25	47	34	44.6	4.23	296.7	12.4	29.5	4.26	1.7	0	0
1	28	0	19.5	0	0	0	11.22	73.12	4.22	129.5	39.67	170.7	10.88	32	28	50.8	4.67	397.2	13.1	38.4	3.62	0.908	0	0
1	29	0	17.4	0	0	0	7.97	69.86	4.04	121.3	36.18	261.1	8.8	13	18	61	5.25	367	12.7	33.5	3.43	0.598	0	0
1	29	0	18.9	0	0	0	7.97	69.86	4.04	121.3	36.16	261.1	8.8	13	18	61	4.12	387	12.7	33.5	3.43	1.167	0	0
1	34	1	18.7	0	0	0	10.82	71.75	4.48	135.4	49.4	263.8	8.77	26	23	48.8	4.17	292.8	12.7	30.8	5.49	0.864	0	0
1	35	0	22.5	0	0	0	10.23	78.5	3.83	117.7	35.43	138.6	9.76	18	17	43	4.59	199	13.1	35.3	3.2	1.462	0	0
1	25	0	18.3	0	0	0	6.68	70.66	4.34	131.5	40.21	144.8	11.19	48	20	45	4.03	167	12.8	39.7	3.73	3.232	0	0
1	30	0	21.2	0	0	0	9.34	71.95	4.41	128.2	39.93	265.4	8.56	11	12	38	4.25	222	12.6	36.9	4.52	0.749	0	0
1	24	0	18.1	0	0	0	7.74	62.03	4.26	128.2	38.38	289.9	8.03	9	14	47	4.3	234	11.8	35.1	4.33	0.673	0	0
1	24	0	16	0	0	0	7.67	69.96	4	128.5	37.96	268.3	8.38	10	15	44.7	4.57	207.7	14	39.5	4.34	3.081	0	0
1	27	0	20.9	0	0	0	8.15	72.39	4.19	120.3	36.86	282.7	8.49	46	43	41	5.81	228	12.3	32	3.76	0.939	0	0
1	31	1	26	1	1	0	8.24	74.15	4.16	118.3	35.83	193.9	11.03	12	18	42.8	4.26	253.5	12.5	32	4.03	1.443	0	0
1	27	0	19.5	0	0	0	10.24	68.55	3.9	126.6	37.89	305.6	7.48	18	21	41.4	4.12	270.3	12.3	31	4.44	1.09	0	0
1	31	1	28.8	0	0	0	10.53	65.98	3.87	118.4	34.92	276.5	7.71	8	14	37	4.89	177	13	35.8	6.31	0.984	0	0
1	35	0	22.4	0	0	0	9.94	76.17	4	120	36.07	254.8	8.51	14.62	16.69	44.3	5.15	149.5	12.8	35.1	4.44	1.524	0	0
1	43	0	21.6	0	0	0	9.32	70.31	4.35	125.1	38.32	287.5	9.07	6	12	47.2	5.78	188.1	13.6	39.6	3.88	1.274	0	0
1	35	1	22.7	0	0	0	8.34	57.31	3.56	116	34.1	216.8	9.42	8	13	40.7	4.14	200.2	13	35.2	4.29	0.745	0	0
[truncated: 117 more rows]
